# Supplementary material for: Knowledge-Driven Approaches to Create the MTox700+ Metabolite Panel for Predicting Toxicity
Source: Toxicol Sci. 2022 Jan 30;186(2):208–20. doi: 10.1093/toxsci/kfac007 (PMC8963288; doi:10.1093/toxsci/kfac007)
Supplement: kfac007_Supplementary_Data [file kfac007_supplementary_data.zip]

Archive with 4 entries (3 files):
- kfac007-suppl_data/
- kfac007-suppl_data/toxsci-21-0459-File002.xlsx
- kfac007-suppl_data/toxsci-21-0459-File003.xlsx
- kfac007-suppl_data/toxsci-21-0459-File004.xlsx
