# Supplementary material for: Knowledge-Driven Approaches to Create the MTox700+ Metabolite Panel for Predicting Toxicity
Source: Toxicol Sci. 2022 Jan 30;186(2):208–20. doi: 10.1093/toxsci/kfac007 (PMC8963288; doi:10.1093/toxsci/kfac007)
Supplement: kfac007_Supplementary_Data [file kfac007_supplementary_data.zip › kfac007-suppl_data/toxsci-21-0459-File002.xlsx]

## Sheet: MML
HMDB_ID	Name	Pubchem_ID	InchiKey	SMILES	drug_flag	drug_metabolite_flag	plant_flag	microbial_flag	endogenous_flag	metabolite_flag	naturally_occurring_process_flag	synthetic_flag	environmental_flag	biological_flag	food_flag	air_pollutant_flag	environmental_contaminant_flag	hazardous_air_pollutant_flag	water_pollutant_flag	cosmetic_flag	food_and_nutrition_flag	personal_care_products_flag	laboratory_chemical_flag	carcinogen_flag	neurotoxin_flag	mutagen_flag	teratogen_flag	nephrotoxin_flag	Status	Kingdom	Superclass	Class	Subclass	Parent Level 1	Parent Level 2	Parent Level 3	FoodDB_id	FoodDB description	Database
HMDB0004068	Melanin	6325610	XUMBMVFBXHLACL-UHFFFAOYSA-N	CC1=C2NC=C3C2=C(C2=CNC4=C(C)C(=O)C(=O)C3=C24)C(=O)C1=O	0	0	0	0	1	0	1	0	0	0	0	0	0	0	0	0	0	0	0	0	0	0	0	0	quantified	Organic compounds	Benzenoids	Anthracenes		Anthracenes			FDB023298	Dermal melanin is produced by melanocytes, which are found in the stratum basale of the epidermis. Although human beings generally possess a similar concentration of melanocytes in their skin, the melanocytes in some individuals and races more frequently or less frequently express the melanin-producing genes, thereby conferring a greater or lesser concentration of skin melanin. Some individual an…	HMDB
HMDB0000152	Gentisic acid	3469	WXTMDXOMEHJXQO-UHFFFAOYSA-N	OC(=O)C1=C(O)C=CC(O)=C1	0	0	1	0	1	0	0	0	0	1	1	0	0	0	0	0	0	0	0	0	0	0	0	0	quantified	Organic compounds	Benzenoids	Benzene and substituted derivatives	Benzoic acids and derivatives	Hydroxybenzoic acid derivatives			FDB000844	Gentisic acid is a dihydroxybenzoic acid. It is a crystalline powder that forms monoclinic prism in water solution. Gentisic acid is an active metabolite of salicylic acid degradation. There is an increasing amount of evidence indicating that gentisic acid has a broad spectrum of biological activity, such as anti-inflammatory, antirheumatic and antioxidant properties. Gentisic acid is also a bypr…	HMDB
HMDB0000484	Vanillic acid	8468	WKOLLVMJNQIZCI-UHFFFAOYSA-N	COC1=C(O)C=CC(=C1)C(O)=O	0	0	1	1	0	0	0	0	0	1	1	0	0	0	0	0	0	0	0	0	0	0	0	0	quantified	Organic compounds	Benzenoids	Benzene and substituted derivatives	Benzoic acids and derivatives	Methoxybenzoic acids and derivatives	M-methoxybenzoic acids and derivatives		FDB000846	Vanillic acid is a phenolic acid found in some forms of vanilla and many other plant extracts. It is a flavoring and scent agent that produces a pleasant, creamy odor. It is the intermediate product in the two-step bioconversion of ferulic acid to vanillin. (J Biotechnol 1996;50(2-3):107-13). Vanillic acid, which is a chlorogenic acid, is an oxidized form of vanillin. It is also an intermediate i…	HMDB
HMDB0004989	m-Tyramine	11492	GHFGJTVYMNRGBY-UHFFFAOYSA-N	NCCC1=CC(O)=CC=C1	0	0	0	0	1	0	0	0	0	0	0	0	0	0	0	0	0	0	0	0	0	0	0	0	quantified	Organic compounds	Benzenoids	Benzene and substituted derivatives	Phenethylamines	Phenethylamines			FDB023573	m-Tyramine is an amine derived from Tyrosine, Phenylethylamine and other catecholamines. (PMID 7335956) [HMDB]	HMDB
HMDB0000669	Ortho-Hydroxyphenylacetic acid	11970	CCVYRRGZDBSHFU-UHFFFAOYSA-N	OC(=O)CC1=CC=CC=C1O	0	0	1	1	1	0	0	0	0	1	1	0	0	0	0	0	0	0	0	0	0	0	0	0	quantified	Organic compounds	Benzenoids	Benzene and substituted derivatives	Phenylacetic acids	2(hydroxyphenyl)acetic acids			FDB012331	ortho-Hydroxyphenylacetic acid is a substrate of the enzyme oxidoreductases [EC 1.14.13.-] in the pathway styrene degradation. (KEGG) [HMDB]	HMDB
HMDB0000707	4-Hydroxyphenylpyruvic acid	979	KKADPXVIOXHVKN-UHFFFAOYSA-N	OC(=O)C(=O)CC1=CC=C(O)C=C1	0	0	0	1	1	0	1	0	0	1	0	0	0	0	0	0	0	0	0	0	0	0	0	0	quantified	Organic compounds	Benzenoids	Benzene and substituted derivatives	Phenylpyruvic acid derivatives	Phenylpyruvic acid derivatives			FDB022193	4-Hydroxyphenylpyruvic acid (4-HPPA) is a keto acid. It is a product of the enzyme (R)-4-hydroxyphenyllactate dehydrogenase [EC 1.1.1.222] and is formed during tyrosine metabolism (KEGG). There are two isomers of HPPA, specifically 4HPPA and 3HPPA, of which 4HPPA is the most common. The enzyme 4-hydroxyphenylpyruvic acid dioxygenase (HPD) catalyzes the reaction of 4-hydroxyphenylpyruvic acid to h…	HMDB
HMDB0000703	Mandelic acid	439616	IWYDHOAUDWTVEP-ZETCQYMHSA-N	O[C@H](C(O)=O)C1=CC=CC=C1	0	0	0	0	1	0	0	0	0	0	0	0	0	0	0	0	0	0	0	0	0	0	0	0	quantified	Organic compounds	Benzenoids	Benzene and substituted derivatives		Benzene and substituted derivatives			FDB022191	It is an isomer of cresotinic acid (2-hydroxy-3-methylbenzoic acid) and oxymethylbenzoic acid (2-methoxybenzoic acid). Derivatives of mandelic acid are formed as a result of metabolism of adrenaline and noradrenaline by monoamine oxidase and catechol-o-methyl transferase. It is also present in certain skin care products, is an intermediate molecule in the production of other biochemicals, may be …	HMDB
HMDB0000020	p-Hydroxyphenylacetic acid	127	XQXPVVBIMDBYFF-UHFFFAOYSA-N	OC(=O)CC1=CC=C(O)C=C1	0	0	1	1	0	0	1	0	0	1	1	0	0	0	0	0	0	0	0	0	0	0	0	0	quantified	Organic compounds	Benzenoids	Phenols	1-hydroxy-2-unsubstituted benzenoids	1-hydroxy-2-unsubstituted benzenoids			FDB010534	Constit. of sweet clover (Melilotus officinalis) and yeast An oxidative deaminated metabolite of p-tyramine. Also a metabolite of tyrosine via enteric bacteria. The bacterial origin of this compound was confirmed by the finding that this compound in urine decreased significantly after the use of the antibiotic neomycin.	HMDB
HMDB0004825	p-Octopamine	440266	QHGUCRYDKWKLMG-QMMMGPOBSA-N	NC[C@H](O)C1=CC=C(O)C=C1	0	0	1	0	1	0	0	0	0	1	1	0	0	0	0	0	0	0	0	0	0	0	0	0	quantified	Organic compounds	Benzenoids	Phenols	1-hydroxy-2-unsubstituted benzenoids	1-hydroxy-2-unsubstituted benzenoids			FDB010583	Octopamine, also known as beta,4-dihydroxyphenethylamine, is an endogenous biogenic amine that is closely related to norepinephrine, and has effects on the adrenergic and dopaminergic systems. (Wikipedia)	HMDB
HMDB0004826	p-Synephrine	7172	YRCWQPVGYLYSOX-UHFFFAOYSA-N	CNCC(O)C1=CC=C(O)C=C1	0	0	1	0	1	0	0	0	0	1	1	0	0	0	0	0	0	0	0	0	0	0	0	0	quantified	Organic compounds	Benzenoids	Phenols	1-hydroxy-2-unsubstituted benzenoids	1-hydroxy-2-unsubstituted benzenoids			FDB000709	A widely distributed alkaloid, occurs in citrus leaves and juice and other plants R-Synephrine is the form found in nature.	HMDB
HMDB0000440	3-Hydroxyphenylacetic acid	12122	FVMDYYGIDFPZAX-UHFFFAOYSA-N	OC(=O)CC1=CC(O)=CC=C1	0	0	0	1	0	0	0	0	0	1	0	0	0	0	0	0	0	0	0	0	0	0	0	0	quantified	Organic compounds	Benzenoids	Phenols	1-hydroxy-4-unsubstituted benzenoids	1-hydroxy-4-unsubstituted benzenoids			FDB022047	3-Hydroxyphenylacetic acid is a rutin metabolite and an antioxidant. It has a protective biological activity in human. It is a substrate of enzyme 4-hydroxyphenylacetate 3-monooxygenase [EC 1.14.13.3] in the pathway tyrosine metabolism. (KEGG, PMID 155437) [HMDB]	HMDB
HMDB0000291	Vanillylmandelic acid	736172	CGQCWMIAEPEHNQ-QMMMGPOBSA-N	COC1=C(O)C=CC(=C1)[C@H](O)C(O)=O	0	0	0	0	1	0	1	0	0	0	0	0	0	0	0	0	0	0	0	0	0	0	0	0	quantified	Organic compounds	Benzenoids	Phenols	Methoxyphenols	Methoxyphenols			FDB021931	Vanillylmandelic acid is one of the products of the catabolism of catecholamines (epinephrine, norepinephrine and dopamine). High levels of vanillylmandelic acid can indicate an adrenal gland tumor (pheochromocytoma) or another type of tumor that produces catecholamines. (WebMD) [HMDB]	HMDB
HMDB0005056	Enterodiol	115089	DWONJCNDULPHLV-HOTGVXAUSA-N	OC[C@H](CC1=CC(O)=CC=C1)[C@H](CO)CC1=CC(O)=CC=C1	0	0	0	0	1	0	0	0	0	0	0	0	0	0	0	0	0	0	0	0	0	0	0	0	quantified	Organic compounds	Lignans, neolignans and related compounds	Dibenzylbutane lignans	Dibenzylbutanediol lignans	Dibenzylbutanediol lignans			FDB021828	Enterodiol is one of the most important lignan-type phytoestrogens identified in serum, urine, bile and seminal fluids of humans and animals. Phytoestrogens are a diverse group of compounds found in many edible plants that have, as their common denominator, a phenolic group that they share with estrogenic steroids. This phenolic group appears to play an important role in determining the estrogeni…	HMDB
HMDB0001509	20-Hydroxy-leukotriene B4	5280745	PTJFJXLGRSTECQ-PSPARDEHSA-N	OCCCCC\C=C/C[C@@H](O)\C=C\C=C\C=C/[C@@H](O)CCCC(O)=O	0	0	0	0	1	0	1	0	0	1	1	0	0	0	0	0	0	0	0	0	0	0	0	0	quantified	Organic compounds	Lipids and lipid-like molecules	Fatty Acyls	Eicosanoids	Leukotrienes			FDB022663	20-hydroxy- Leukotriene B4 (20-OH-LTB4) is an omega-hydroxylated metabolite of leukotriene B4 in human neutrophils. Elevated urinary concentrations of 20-OH-LTB4 and LTB4 are found in patients with Sjogren-Larsson syndrome (SLS, OMIM 270220), an autosomal recessively inherited neurocutaneous disorder caused by a deficiency of the microsomal enzyme fatty aldehyde dehydrogenase (FALDH), which as an…	HMDB
HMDB0002200	Leukotriene E4	5280879	OTZRAYGBFWZKMX-FRFVZSDQSA-N	CCCCC\C=C/C\C=C/C=C/C=C/[C@@H](SC[C@H](N)C(O)=O)[C@@H](O)CCCC(O)=O	0	0	0	0	1	0	1	0	0	1	1	0	0	0	0	0	0	0	0	0	0	0	0	0	quantified	Organic compounds	Lipids and lipid-like molecules	Fatty Acyls	Eicosanoids	Leukotrienes			FDB022901	Leukotriene E4 (LTE4) is a cysteinyl leukotriene. Cysteinyl leukotrienes (CysLTs) are a family of potent inflammatory mediators that appear to contribute to the pathophysiologic features of allergic rhinitis. Nasal blockage induced by CysLTs is mainly due to dilatation of nasal blood vessels, which can be induced by the nitric oxide produced through CysLT1 receptor activation. LTE4, activate cont…	HMDB
HMDB0002886	6-Keto-prostaglandin F1a	5280888	KFGOFTHODYBSGM-ZUNNJUQCSA-N	CCCCC[C@H](O)\C=C\[C@H]1[C@H](O)C[C@H](O)[C@@H]1CC(=O)CCCCC(O)=O	0	1	0	0	1	0	1	0	0	1	1	0	0	0	0	0	0	0	0	0	0	0	0	0	quantified	Organic compounds	Lipids and lipid-like molecules	Fatty Acyls	Eicosanoids	Prostaglandins and related compounds			FDB023077	6-keto-Prostaglandin F1a is the physiologically active and stable metabolite of prostacyclin. (A prostaglandin found in nearly all mammalian tissue that is a powerful vasodilator and inhibits platelet aggregation; it is biosynthesized enzymatically from prostaglandin endoperoxides in human vascular tissue; the sodium salt has been also used to treat primary pulmonary hypertension (Hypertension, P…	HMDB
HMDB0004236	Prostaglandin B2	5288144	PRFXRIUZNKLRHM-RYPCXPIFSA-N	CCCCC[C@@H](O)\C=C\C1=C(C\C=C/CCCC(O)=O)C(=O)CC1	0	0	0	0	1	0	1	0	0	1	1	0	0	0	0	0	0	0	0	0	0	0	0	0	quantified	Organic compounds	Lipids and lipid-like molecules	Fatty Acyls	Eicosanoids	Prostaglandins and related compounds			FDB023342	Prostaglandin B2 (PGB2) is a prostanoid. Prostanoids is a term that collectively describes prostaglandins, prostacyclines and thromboxanes. Prostanoids are a subclass of the lipid mediator group known as eicosanoids. They derive from C-20 polyunsaturated fatty acids, mainly dihomo-gamma-linoleic (20:3n-6), arachidonic (20:4n-6), and eicosapentaenoic (20:5n-3) acids, through the action of cyclooxy…	HMDB
HMDB0004242	11-Dehydro-thromboxane B2	53477781	KJYIVXDPWBUJBQ-SOGWKEBJSA-N	CCCCC[C@H](O)\C=C\[C@H]1OC(=O)C[C@H](O)[C@@H]1C\C=C\CCCC(O)=O	0	0	0	0	1	0	1	0	0	1	1	0	0	0	0	0	0	0	0	0	0	0	0	0	quantified	Organic compounds	Lipids and lipid-like molecules	Fatty Acyls	Eicosanoids	Thromboxanes			FDB023347	11-Dehydro-thromboxane B2, a stable thromboxane metabolite, is a full agonist of chemoattractant receptor-homologous molecule expressed on TH2 cells (CRTH2) in human eosinophils and basophils. Given its production in the allergic lung, antagonism of the 11-dehydro- thromboxane B2/CRTH2axis may be of therapeutic relevance. (PMID 14668348) Thromboxanes are eicosanoids. The eicosanoids consist of th…	HMDB
HMDB0004385	Lipoxin A4	5280914	IXAQOQZEOGMIQS-SSQFXEBMSA-N	CCCCC[C@H](O)\C=C\C=C/C=C/C=C/[C@@H](O)[C@@H](O)CCCC(O)=O	0	0	0	0	1	0	1	0	0	1	1	0	0	0	0	0	0	0	0	0	0	0	0	0	quantified	Organic compounds	Lipids and lipid-like molecules	Fatty Acyls	Eicosanoids	Hydroxyeicosatetraenoic acids	Lipoxins		FDB023370	Lipoxin A4 (LXA4) was first identified in 1984 by Serhan and colleagues as 5-lipoxygenase interaction product of activated leukocytes. Endogenous transcellular biosynthesis of LXA4 occurs via interaction of leukocytes with epithelium, endothelium or platelets. Lipoxins (LXs) or the lipoxygenase interaction products are generated from arachidonic acid via sequential actions of lipoxygenases and su…	HMDB
HMDB0000651	Decanoylcarnitine	10245190	LZOSYCMHQXPBFU-UHFFFAOYSA-N	CCCCCCCCCC(=O)OC(CC([O-])=O)C[N+](C)(C)C	0	0	0	0	1	0	1	0	0	1	1	0	0	0	0	0	0	0	0	0	0	0	0	0	quantified	Organic compounds	Lipids and lipid-like molecules	Fatty Acyls	Fatty acid esters	Acyl carnitines			FDB022162	Acylcarnitine useful in the diagnosis of fatty acid oxidation disorders and differentiation between biochemical phenotypes of medium-chain acyl-CoA dehydrogenase (MCAD) deficiency deficiencyoxidation disorders.(PMID: 12385891) [HMDB]	HMDB
HMDB0000688	Isovalerylcarnitine	6426851	IGQBPDJNUXPEMT-UHFFFAOYSA-N	CC(C)CC(=O)OC(CC([O-])=O)C[N+](C)(C)C	0	0	0	0	1	0	1	0	0	1	1	0	0	0	0	0	0	0	0	0	0	0	0	0	quantified	Organic compounds	Lipids and lipid-like molecules	Fatty Acyls	Fatty acid esters	Acyl carnitines			FDB022183	Isovalerylcarnitine is the phenotypic abnormality in isovaleric acidemia (OMIM 243500) resulting from an accumulation of isovaleric acid, which is toxic to the central nervous system. Isovaleric acidemia is an autosomal recessive inborn error of leucine metabolism caused by a deficiency of the mitochondrial enzyme isovaleryl-CoA dehydrogenase (EC 1.3.99.10) resulting in the accumulation of deriva…	HMDB
HMDB0000756	L-Hexanoylcarnitine	3246938	VVPRQWTYSNDTEA-LLVKDONJSA-N	CCCCCC(=O)O[C@H](CC([O-])=O)C[N+](C)(C)C	0	0	0	0	1	0	1	0	0	1	1	0	0	0	0	0	0	0	0	0	0	0	0	0	quantified	Organic compounds	Lipids and lipid-like molecules	Fatty Acyls	Fatty acid esters	Acyl carnitines			FDB022226	L-Hexanoylcarnitine is an acylcarnitine. Numerous disorders have been described that lead to disturbances in energy production and in intermediary metabolism in the organism which are characterized by the production and excretion of unusual acylcarnitines. A mutation in the gene coding for carnitine-acylcarnitine translocase or the OCTN2 transporter aetiologically causes a carnitine deficiency th…	HMDB
HMDB0002014	cis-5-Tetradecenoylcarnitine	22833575	NNCBVXBBLABOCB-SEYXRHQNSA-N	CCCCCCCC\C=C/CCCC(=O)OC(CC([O-])=O)C[N+](C)(C)C	0	0	0	0	1	0	1	0	0	1	1	0	0	0	0	0	0	0	0	0	0	0	0	0	quantified	Organic compounds	Lipids and lipid-like molecules	Fatty Acyls	Fatty acid esters	Acyl carnitines			FDB022796	Tetradecenoylcarnitine (C14:1) is the most characteristic metabolic marker of very long chain acyl-dehydrogenase (VLCAD) deficiency (PubMed ID 11433098 ); beta-Oxidation of long-chain fatty acids provides the major source of energy in the heart. Defects in enzymes of the beta-oxidation pathway cause sudden, unexplained death in childhood, acute hepatic encephalopathy or liver failure, skeletal my…	HMDB
HMDB0002095	Malonylcarnitine	22833583	ZGNBLKBZJBJFDG-ZETCQYMHSA-N	C[N+](C)(C)C[C@H](CC([O-])=O)OC(=O)CC(O)=O	0	0	0	0	1	0	1	0	0	1	1	0	0	0	0	0	0	0	0	0	0	0	0	0	quantified	Organic compounds	Lipids and lipid-like molecules	Fatty Acyls	Fatty acid esters	Acyl carnitines			FDB022843	Malonylcarnitine is a metabolite that accumulates with specific disruption of fatty-acid oxidation caused by impaired entry of long-chain acylcarnitine esters into the mitochondria and failure of the mitochondrial respiratory chain at complex 11 and malonyl-CoA decarboxylase (EC 4.1.1.9) deficiency (OMIM 248360). Malonylcarnitine has also been found to accumulate in some newborns with medium-chai…	HMDB
HMDB0002250	Dodecanoylcarnitine	168381	FUJLYHJROOYKRA-QGZVFWFLSA-N	CCCCCCCCCCCC(=O)O[C@H](CC([O-])=O)C[N+](C)(C)C	0	0	0	0	1	0	1	0	0	1	1	0	0	0	0	0	0	0	0	0	0	0	0	0	quantified	Organic compounds	Lipids and lipid-like molecules	Fatty Acyls	Fatty acid esters	Acyl carnitines			FDB022928	Dodecanoylcarnitine is an acylcarnitine is present in fatty acid oxidation disorders such as long-chain acyl CoA dehydrogenase deficiency, carnitine palmitoyltransferase I deficiency, and carnitine palmitoyltransferase II deficiency. (PMID 12828998) [HMDB]	HMDB
HMDB0013125	Hydroxypropionylcarnitine	53481699	QJGJXKFJFRSERW-QMMMGPOBSA-N	C[N+](C)(C)C[C@H](CC([O-])=O)OC(=O)CCO	0	0	0	0	1	0	1	0	0	1	1	0	0	0	0	0	0	0	0	0	0	0	0	0	quantified	Organic compounds	Lipids and lipid-like molecules	Fatty Acyls	Fatty acid esters	Acyl carnitines			FDB029298	A human metabolite taken as a putative food compound of mammalian origin [HMDB]	HMDB
HMDB0013326	trans-2-Dodecenoylcarnitine	53481699	YBCVTTMMURGSEY-QXZRMERTSA-N	CCCCCCCC\C=C/CCCCCC(O)CC(=O)O[C@@H](CC([O-])=O)C[N+](C)(C)C	0	0	0	0	1	0	1	0	0	1	1	0	0	0	0	0	0	0	0	0	0	0	0	0	quantified	Organic compounds	Lipids and lipid-like molecules	Fatty Acyls	Fatty acid esters	Fatty acid esters			FDB029386	A human metabolite taken as a putative food compound of mammalian origin [HMDB]	HMDB
HMDB0000448	Adipic acid	196	WNLRTRBMVRJNCN-UHFFFAOYSA-N	OC(=O)CCCCC(O)=O	1	1	1	0	1	0	1	1	0	1	1	1	0	0	0	0	1	1	0	0	0	0	0	0	quantified	Organic compounds	Lipids and lipid-like molecules	Fatty Acyls	Fatty acids and conjugates	Medium-chain fatty acids			FDB008309	Constit. of beet juice, pork fat, guava fruit (Psidium guajava), papaya (Carica papaya) and raspberry (Rubus idaeus). Food acidulant Adipic acid is a compound of the class of carboxylic acids that is derived from oxidation of various fats. It is a white crystalline powder appearing as an acid in aqueous circumstances, though it is not highly soluble (wikipedia); Adipic acid, like most carboxylic …	HMDB
HMDB0000354	2-Methyl-3-hydroxybutyric acid	160471	VEXDRERIMPLZLU-UHFFFAOYSA-N	CC(O)C(C)C(O)=O	0	0	0	0	1	0	1	0	0	1	1	0	0	0	0	0	1	0	0	0	0	0	0	0	quantified	Organic compounds	Lipids and lipid-like molecules	Fatty Acyls	Fatty acids and conjugates	Hydroxy fatty acids			FDB021977	3-Hydroxy-2-methyl-butanoic acid (HMBA)is a normal urinary metabolite involved in the isoleucine catabolism, as well as presumably beta-oxidation of fatty acids and ketogenesis, excreted in abnormally high amounts in beta-ketothiolase deficiency. Differences in the enantiomeric ratio of HMBA may originate from the enantioselectivity of different enzyme systems (PMID 10755375) [HMDB]	HMDB
HMDB0000396	2-Ethylhydracrylic acid	188979	ZMZQVAUJTDKQGE-UHFFFAOYSA-N	CCC(CO)C(O)=O	0	0	0	0	1	0	1	0	0	1	1	0	0	0	0	0	0	0	0	0	0	0	0	0	quantified	Organic compounds	Lipids and lipid-like molecules	Fatty Acyls	Fatty acids and conjugates	Hydroxy fatty acids			FDB022014	Isolated excretion of 2-Ethylhydracrylic acid (2-methylbutyrylglycine; 2-MBG) is the hallmark of short/branched-chain acyl-CoA dehydrogenase deficiency (SBCADD), a defect in the proximal pathway of L-isoleucine oxidation (PMID 15615815) Normal human urine contains small amounts (less than 4 mg/g of creatinine) of 2-ethylhydracrylic acid. Urinary excretion of 2-ethylhydracrylic acid is variably in…	HMDB
HMDB0000407	2-Hydroxy-3-methylbutyric acid	99823	NGEWQZIDQIYUNV-UHFFFAOYSA-N	CC(C)C(O)C(O)=O	0	0	0	0	1	0	1	0	0	1	1	0	0	0	0	0	0	0	0	0	0	0	0	0	quantified	Organic compounds	Lipids and lipid-like molecules	Fatty Acyls	Fatty acids and conjugates	Hydroxy fatty acids			FDB022023	2-Hydroxy-3-methylbutyric acid is a metabolite found in the urine of patients with Phenylketonuria (PMID 7978272), Methylmalonic acidemia, Propionic acidemia, 3-Ketothiolase deficiency, Isovaleric acidemia, 3-Methylcrotonylglycemia, 3-Hydroxy-3-methylglutaric acidemia, Multiple carboxylase deficiency, Glutaric aciduria, Ornithine transcarbamylase deficiency, glyceroluria, Tyrosinemia type 1, Gala…	HMDB
HMDB0000422	2-Methylglutaric acid	12046	AQYCMVICBNBXNA-UHFFFAOYSA-N	CC(CCC(O)=O)C(O)=O	0	0	0	0	1	0	1	0	0	1	1	0	0	0	0	0	0	0	0	0	0	0	0	0	quantified	Organic compounds	Lipids and lipid-like molecules	Fatty Acyls	Fatty acids and conjugates	Branched fatty acids	Methyl-branched fatty acids		FDB022036	2-Methylglutaric acid is an organic acid normally found in human urine, in healthy adults and children. 2-Methylglutaric acid is a metabolite of succinic acid, a citric acid cycle intermediate. (PMID: 2925825, 8087979, 16379391, 1688138) [HMDB]	HMDB
HMDB0000521	5Z-Tetradecenoic acid	5312400	AFGUVBVUFZMJMX-KTKRTIGZSA-N	CCCCCCCC\C=C/CCCC(O)=O	0	0	0	0	1	0	1	0	0	1	1	0	0	0	0	0	0	0	0	0	0	0	0	0	quantified	Organic compounds	Lipids and lipid-like molecules	Fatty Acyls	Fatty acids and conjugates	Long-chain fatty acids			FDB022089	5Z-Tetradecenoic acid is an intermediate of unsaturated fatty acid oxidation that is incorporated in triglycerides but not in phospholipids in tissues from patients with mitochondrial beta-oxidation defects, particularly in very long-chain acyl-CoA dehydrogenase deficiency (VLCADD1/ VLCADD2). (PMID 2051892) [HMDB]	HMDB
HMDB0000555	3-Methyladipic acid	6999745	SYEOWUNSTUDKGM-YFKPBYRVSA-N	C[C@@H](CCC(O)=O)CC(O)=O	0	0	0	0	1	0	1	0	0	1	1	0	0	0	0	0	0	0	0	0	0	0	0	0	quantified	Organic compounds	Lipids and lipid-like molecules	Fatty Acyls	Fatty acids and conjugates	Medium-chain fatty acids			FDB022115	3-Methyladipic acid is a metabolite of the catabolism of phytanic acid. Patients with adult Refsums disease (ARD) are unable to detoxify phytanic acid by alpha-oxidation, and so the w-oxidation pathway is the only metabolic pathway available for phytanic acid degradation. This pathway produces 3-methyladipic acid as the final metabolite, which is excreted in the urine (Wanders et al. 2001). Activ…	HMDB
HMDB0000603	cis-4-Decenedioic acid	9543671	CXGDCGIPEJKSCK-IWQZZHSRSA-N	OC(=O)CCCC\C=C/CCC(O)=O	0	0	0	0	1	0	1	0	0	1	1	0	0	0	0	0	0	0	0	0	0	0	0	0	quantified	Organic compounds	Lipids and lipid-like molecules	Fatty Acyls	Fatty acids and conjugates	Medium-chain fatty acids			FDB022138	cis-4-Decenedioic acid is an unsaturated dicarboxylic acid. Its level increases in patients with medium chain acyl-CoA dehydrogenase deficiency, which is a disorder of fatty acid oxidation. [HMDB]	HMDB
HMDB0000718	Isovaleric acid	10430	GWYFCOCPABKNJV-UHFFFAOYSA-N	CC(C)CC(O)=O	0	0	1	0	1	0	1	0	0	1	1	0	0	0	0	0	0	0	0	0	0	0	0	0	quantified	Organic compounds	Lipids and lipid-like molecules	Fatty Acyls	Fatty acids and conjugates	Branched fatty acids	Methyl-branched fatty acids		FDB001324	Flavouring agent. Simple esters are used in flavourings. Constit. of hops, cheese etc.; an important component of cheese aroma and flavour 3-Methylbutanoic acid, or more commonly isovaleric acid, is a natural fatty acid found in a wide variety of plants and essential oils. Isovaleric acid is clear colorless liquid that is sparingly soluble in water, but extremely soluble in most common organic so…	HMDB
HMDB0000746	Hydroxyisocaproic acid	83697	LVRFTAZAXQPQHI-YFKPBYRVSA-N	CC(C)C[C@H](O)C(O)=O	0	0	0	0	1	0	1	0	0	1	1	0	0	0	0	0	0	0	0	0	0	0	0	0	quantified	Organic compounds	Lipids and lipid-like molecules	Fatty Acyls	Fatty acids and conjugates	Hydroxy fatty acids			FDB022218	Hydroxyisocaproic acid is derived from the metabolism of the branched-chain amino acids. It belongs to 2-hydroxycarboxylic acid group of amino acid metabolites (PMID 6434570). [HMDB]	HMDB
HMDB0000752	Methylglutaric acid	12284	XJMMNTGIMDZPMU-UHFFFAOYSA-N	CC(CC(O)=O)CC(O)=O	0	0	0	0	1	1	1	0	0	1	1	0	0	0	0	0	0	0	0	0	0	0	0	0	quantified	Organic compounds	Lipids and lipid-like molecules	Fatty Acyls	Fatty acids and conjugates	Branched fatty acids	Methyl-branched fatty acids		FDB022224	Methylglutaric acid is a leucine metabolite. A large amount of methylglutaric acid is identified in urine of patients with deficiency of 3-methylglutaconyl coenzyme A hydratase (PMID 6181239). [HMDB]	HMDB
HMDB0000857	Pimelic acid	385	WLJVNTCWHIRURA-UHFFFAOYSA-N	OC(=O)CCCCCC(O)=O	0	0	0	0	1	0	1	0	0	0	1	0	0	0	0	0	0	0	0	0	0	0	0	0	quantified	Organic compounds	Lipids and lipid-like molecules	Fatty Acyls	Fatty acids and conjugates	Medium-chain fatty acids			FDB022283	A group of compounds that are derivatives of heptanedioic acid with the general formula R-C7H11O4. Pimelic acid is the organic compound with the formula HO2C(CH2)5CO2H. Derivatives of pimelic acid are involved in the biosynthesis of the amino acid called lysine. Pimelic acid is one methylene longer than a related dicarboxylic acid, adipic acid, a precursor to many polyesters and polyamides. Pimel…	HMDB
HMDB0000892	Valeric acid	7991	NQPDZGIKBAWPEJ-UHFFFAOYSA-N	CCCCC(O)=O	0	0	1	0	1	0	1	0	0	1	1	0	0	0	0	0	1	0	0	0	0	0	0	0	quantified	Organic compounds	Lipids and lipid-like molecules	Fatty Acyls	Fatty acids and conjugates	Straight chain fatty acids			FDB003230	Minor constit. of biological systems e.g. yeast fat, some plant oils. Also present in blue cheeses, wines, apple, banana, morello cherry, cooked shrimp, scallop, roasted peanut, roasted filberts and other foodstuffs. Flavouring agent	HMDB
HMDB0001527	3-Methylthiopropionic acid	563	CAOMCZAIALVUPA-UHFFFAOYSA-N	CSCCC(O)=O	0	0	0	0	1	0	1	0	0	1	1	0	0	0	0	0	0	0	0	0	0	0	0	0	quantified	Organic compounds	Lipids and lipid-like molecules	Fatty Acyls	Fatty acids and conjugates	Straight chain fatty acids			FDB022672	3-methylthiopropionate is one of the metabolites of methionine (especially of D-methionine) and pharmacokinetics of 3-MTP in urine seems to contribute to the clinicopathological investigation of the liver cirrhosis. (PMID 3997054) [HMDB]	HMDB
HMDB0001844	Methylsuccinic acid	10349	WXUAQHNMJWJLTG-UHFFFAOYSA-N	CC(CC(O)=O)C(O)=O	0	0	0	0	1	0	1	0	0	1	1	0	0	0	0	0	0	0	0	0	0	0	0	0	quantified	Organic compounds	Lipids and lipid-like molecules	Fatty Acyls	Fatty acids and conjugates	Branched fatty acids	Methyl-branched fatty acids		FDB022704	Methylsuccinic acid is a normal metabolite found in human fluids. Increased urinary levels of Methylsuccinic acid (together with ethylmalonic acid) are the main biochemical measurable features in ethylmalonic encephalopathy (OMIM 602473 ), a rare metabolic disorder with an autosomal recessive mode of inheritance that is clinically characterized by neuromotor delay, hyperlactic acidemia, recurrent…	HMDB
HMDB0001987	2-Hydroxy-2-methylbutyric acid	95433	MBIQENSCDNJOIY-UHFFFAOYSA-N	CCC(C)(O)C(O)=O	0	0	0	0	1	0	1	0	0	1	1	0	0	0	0	0	0	0	0	0	0	0	0	0	quantified	Organic compounds	Lipids and lipid-like molecules	Fatty Acyls	Fatty acids and conjugates	Hydroxy fatty acids			FDB022784	2-Hydroxy-2-methylbutyric acid is an unusual metabolite found in the urine of patients with 2-hydroxyglutaric aciduria and maple syrup urine disease. 2-Hydroxy-2-methylbutyric acid is also a secondary metabolite found in human urine after exposure to the gasoline additive tert-amyl-Me-ether (TAME). (PMID 11504147, 10828258, 9260660, 11482739) [HMDB]	HMDB
HMDB0002068	Erucic acid	5281116	DPUOLQHDNGRHBS-KTKRTIGZSA-N	CCCCCCCC\C=C/CCCCCCCCCCCC(O)=O	0	0	1	0	1	0	1	0	0	1	1	0	0	0	0	0	0	0	0	0	0	0	0	0	quantified	Organic compounds	Lipids and lipid-like molecules	Fatty Acyls	Fatty acids and conjugates	Very long-chain fatty acids			FDB004287	Before genetic engineering, plant breeders were aiming to produce a less-bitter-tasting multi-purpose oil from rapeseed that would appeal to a larger market by making it more palatable for cattle and other livestock. While it was possible to breed out much of the pungent-tasting glucosinolates, one of the dominant erucic acid genes would get stripped out of the genome as well, greatly reducing it…	HMDB
HMDB0005998	20-Hydroxyeicosatetraenoic acid	5283157	NNDIXBJHNLFJJP-DTLRTWKJSA-N	OCCCCC\C=C/C\C=C/C\C=C/C\C=C/CCCC(O)=O	0	0	0	0	1	0	1	0	0	1	1	0	0	0	0	0	0	0	0	0	0	0	0	0	quantified	Organic compounds	Lipids and lipid-like molecules	Fatty Acyls	Fatty acids and conjugates	Long-chain fatty acids			FDB023796	Metab. produced during NADPH dependent enzymatic oxidation of arachidonic acid. Potent vasoconstrictor [CCD] 20-Hydroxyeicosatetraenoic acid (20-HETE) is a metabolite of arachidonic acid. Cytochrome P450 enzymes of the 4A and 4F families catalyze the omega-hydroxylation of arachidonic acid and produce 20-HETE. 20-HETE is a potent constrictor or renal, cerebral and mesenteric arteries. The vasocon…	HMDB
HMDB0013132	Hydroxyvalerylcarnitine	53481699	PSRQDLCMEPQOQH-YZRBJQDESA-N	CCC(O)CC(O)O[C@@H](CC([O-])=O)C[N+](C)(C)C	0	0	0	0	1	0	1	0	0	1	1	0	0	0	0	0	0	0	0	0	0	0	0	0	quantified	Organic compounds	Lipids and lipid-like molecules	Fatty Acyls	Fatty acids and conjugates	Fatty acids and conjugates			FDB029305	A human metabolite taken as a putative food compound of mammalian origin [HMDB]	HMDB
HMDB0008179	PC(18:3(6Z,9Z,12Z)/20:3(8Z,11Z,14Z))	52922803	AHOMSZWEDIDNLL-SVXFTSFPSA-N	CCCCC\C=C/C\C=C/C\C=C/CCCCCCC(=O)O[C@]([H])(COC(=O)CCCC\C=C/C\C=C/C\C=C/CCCCC)COP([O-])(=O)OCC[N+](C)(C)C	0	0	0	0	1	0	0	0	0	1	1	0	0	0	0	0	1	0	0	0	0	0	0	0	quantified	Organic compounds	Lipids and lipid-like molecules	Glycerophospholipids	Glycerophosphocholines	Phosphatidylcholines			FDB025369	PC(18:3(6Z,9Z,12Z)/20:3(8Z,11Z,14Z)) is a phosphatidylcholine (PC or GPCho). It is a glycerophospholipid in which a phosphorylcholine moiety occupies a glycerol substitution site. As is the case with diacylglycerols, glycerophosphocholines can have many different combinations of fatty acids of varying lengths and saturation attached at the C-1 and C-2 positions. Fatty acids containing 16, 18 and …	HMDB
HMDB0008467	PC(20:4(8Z,11Z,14Z,17Z)/18:2(9Z,12Z))	53479073	CEJUIQBITPKHHY-OWEZASBCSA-N	CCCCC\C=C/C\C=C/CCCCCCCC(=O)O[C@]([H])(COC(=O)CCCCCC\C=C/C\C=C/C\C=C/C\C=C/CC)COP([O-])(=O)OCC[N+](C)(C)C	0	0	0	0	1	0	0	0	0	1	1	0	0	0	0	0	1	0	0	0	0	0	0	0	quantified	Organic compounds	Lipids and lipid-like molecules	Glycerophospholipids	Glycerophosphocholines	Phosphatidylcholines			FDB025657	PC(20:4(8Z,11Z,14Z,17Z)/18:2(9Z,12Z)) is a phosphatidylcholine (PC or GPCho). It is a glycerophospholipid in which a phosphorylcholine moiety occupies a glycerol substitution site. As is the case with diacylglycerols, glycerophosphocholines can have many different combinations of fatty acids of varying lengths and saturation attached at the C-1 and C-2 positions. Fatty acids containing 16, 18 and…	HMDB
HMDB0000795	Pristanic acid	123929	PAHGJZDQXIOYTH-UHFFFAOYSA-N	CC(C)CCCC(C)CCCC(C)CCCC(C)C(O)=O	0	0	0	0	1	0	1	0	0	1	1	0	0	0	0	0	0	0	0	0	0	0	0	0	quantified	Organic compounds	Lipids and lipid-like molecules	Prenol lipids	Diterpenoids	Acyclic diterpenoids			FDB012993	Component of butterfat and sheep perinephric fat Pristanic acid (2,6,10,14-tetramethylpentadecanoic acid) is a terpenoid acid present at micromolar concentrations in the plasma of healthy individuals. It is also found in the lipids from many sources such as freshwater sponges, krill, earthworms, whales, human milk fat, bovine depot fat, butterfat or Californian petroleum. It is usually present in…	HMDB
HMDB0001060	Ubiquinol 8	22833558	LOJUQFSPYHMHEO-SGHXUWJISA-N	COC1=C(OC)C(O)=C(C\C=C(/C)CC\C=C(/C)CC\C=C(/C)CC\C=C(/C)CC\C=C(/C)CC\C=C(/C)CC\C=C(/C)CCC=C(C)C)C(C)=C1O	0	0	1	0	1	0	1	0	0	1	1	0	0	0	0	0	0	0	0	0	0	0	0	0	quantified	Organic compounds	Lipids and lipid-like molecules	Prenol lipids	Quinone and hydroquinone lipids	Prenylated hydroquinones	Polyprenyl quinols		FDB022399	Ubiquinol is the reduced form of CoEnzyme Q. It is effective as an anti-oxidant. By donating one of its hydrogen atoms to become the free-radical semiquinone (.Q-), it can neutralize a lipid peroxyl radical. The free-radical semiquinone is then restored to a non-free-radical state by the respiratory chain Q cycle. ubiquinol or the free-radical semiquinone can also regenerate the Vitamin E tocophe…	HMDB
HMDB0000024	3-O-Sulfogalactosylceramide (d18:1/24:0)	6451121	MEAZTWJVOWHKJM-CIAPRIGGSA-N	CCCCCCCCCCCCCCCCCCCCCCCC(=O)N[C@@H](CO[C@@H]1O[C@H](CO)[C@H](O)[C@H](OS(O)(=O)=O)[C@H]1O)[C@H](O)\C=C\CCCCCCCCCCCCC	0	0	0	0	1	0	1	0	0	1	1	0	0	0	0	0	1	0	0	0	0	0	0	0	quantified	Organic compounds	Lipids and lipid-like molecules	Sphingolipids	Glycosphingolipids	Glycosphingolipids			FDB021878	3-O-Sulfogalactosylceramide is an acidic, sulfated glycosphingolipid, often known as sulfatide. This lipid occurs in membranes of various cell types, but is found in particularly high concentrations in myelin where it constitutes 3-4% of total membrane lipids. This lipid is synthesized primarily in the oligodendrocytes in the central nervous system. Accumulation of this lipid in the lysosomes is …	HMDB
HMDB0000490	Etiocholanolone	5880	QGXBDMJGAMFCBF-BNSUEQOYSA-N	[H][C@@]12CCC(=O)[C@@]1(C)CC[C@@]1([H])[C@@]2([H])CC[C@]2([H])C[C@]([H])(O)CC[C@]12C	0	0	0	0	1	0	1	0	0	0	1	0	0	0	0	0	0	0	0	0	0	0	0	0	quantified	Organic compounds	Lipids and lipid-like molecules	Steroids and steroid derivatives	Androstane steroids	Androgens and derivatives			FDB022072	Etiocholanolone is the 5-beta-reduced isomer of androsterone. Etiocholanolone is a major metabolite of testosterone and androstenedione in many mammalian species including humans. It is excreted in the urine and is androgenically inactive. Classified a ketosteroid, it causes fever (it is a pyrogen), immunostimulation and leukocytosis. The pyrogenic effect of Etiocholanolone has been shown to be d…	HMDB
HMDB0000495	Androstanediol	441301	CBMYJHIOYJEBSB-UNPXRYTGSA-N	[H][C@@]12CCC(O)[C@@]1(C)CC[C@@]1([H])[C@@]2([H])CC[C@@]2([H])C[C@H](O)CC[C@]12C	0	0	0	0	1	0	1	0	0	1	1	0	0	0	0	0	0	0	0	0	0	0	0	0	quantified	Organic compounds	Lipids and lipid-like molecules	Steroids and steroid derivatives	Androstane steroids	Androgens and derivatives			FDB022074	Androstanediol is a metabolite of dihydrotestosterone, itself a metabolite of testosterone. Androstanediol is implicated in the regulation of gonadotropin secretion. As a metabolite of dihydroxytestosterone formed in the peripheral tissues, androstanediol and androstnediol-glucuronide can be used to estimate peripheral androgen activity. Androstanediol is a potential GABA (A) receptor-modulating …	HMDB
HMDB0000946	Ursodeoxycholic acid	31401	RUDATBOHQWOJDD-UZVSRGJWSA-N	[H][C@@]1(CC[C@@]2([H])[C@]3([H])[C@@H](O)C[C@]4([H])C[C@H](O)CC[C@]4(C)[C@@]3([H])CC[C@]12C)[C@H](C)CCC(O)=O	1	0	0	0	1	0	1	0	0	0	1	0	0	0	0	0	0	0	0	0	0	0	0	0	quantified	Organic compounds	Lipids and lipid-like molecules	Steroids and steroid derivatives	Bile acids, alcohols and derivatives	Hydroxy bile acids, alcohols and derivatives	Dihydroxy bile acids, alcohols and derivatives		FDB022332	An epimer of chenodeoxycholic acid. It is a mammalian bile acid found first in the bear and is apparently either a precursor or a product of chenodeoxycholate. Its administration changes the composition of bile and may dissolve gallstones. It is used as a cholagogue and choleretic. [HMDB]	HMDB
HMDB0001419	24-Hydroxycholesterol	121948	IOWMKBFJCNLRTC-XWXSNNQWSA-N	[H][C@@]1(CC[C@@]2([H])[C@]3([H])CC=C4C[C@@H](O)CC[C@]4(C)[C@@]3([H])CC[C@]12C)[C@H](C)CC[C@H](O)C(C)C	0	0	0	0	1	0	1	0	0	1	1	0	0	0	0	0	0	0	0	0	0	0	0	0	quantified	Organic compounds	Lipids and lipid-like molecules	Steroids and steroid derivatives	Bile acids, alcohols and derivatives	Hydroxy bile acids, alcohols and derivatives	Dihydroxy bile acids, alcohols and derivatives		FDB022611	24-Hydroxycholesterol (24OHC) is almost exclusively formed in the brain. The enzymatic conversion of CNS cholesterol to 24OHC, which readily crosses the blood-brain barrier, is the major pathway for brain cholesterol elimination and brain cholesterol homeostasis maintenance. The enzyme mediating this conversion has been characterized at the molecular level as cholesterol 24-hydroxylase (EC 1.14.1…	HMDB
HMDB0002103	27-Hydroxycholesterol	123976	FYHRJWMENCALJY-YSQMORBQSA-N	[H][C@@]1(CC[C@@]2([H])[C@]3([H])CC=C4C[C@@H](O)CC[C@]4(C)[C@@]3([H])CC[C@]12C)[C@H](C)CCC[C@@H](C)CO	0	0	0	0	1	1	1	0	0	1	1	0	0	0	0	0	0	0	0	0	0	0	0	0	quantified	Organic compounds	Lipids and lipid-like molecules	Steroids and steroid derivatives	Bile acids, alcohols and derivatives	Hydroxy bile acids, alcohols and derivatives	Dihydroxy bile acids, alcohols and derivatives		FDB022846	27-hydroxycholesterol is an oxygenated derivative of cholesterol and a major oxysterol in circulation. 27-hydroxycholesterol is the product of the enzyme sterol 27-hydroxylase. The enzyme is critical for degradation of the steroid side-chain and a genetic deficiency of the enzyme leads to reduced formation of bile acids in humans. There is a correlation between 27-hydroxycholesterol and cholester…	HMDB
HMDB0002639	Sulfolithocholylglycine	53477756	FHXBAFXQVZOILS-JWOIRZCRSA-N	C[C@H](CCC(=O)NCC(O)=O)C1CCC2C3CCC4C[C@H](CC[C@]4(C)C3CC[C@]12C)OS(O)(=O)=O	0	0	0	1	1	0	1	0	0	1	1	0	0	0	0	0	0	0	0	0	0	0	0	0	quantified	Organic compounds	Lipids and lipid-like molecules	Steroids and steroid derivatives	Bile acids, alcohols and derivatives	Glycinated bile acids and derivatives			FDB023034	Sulfolithocholylglycine is an acyl glycine and a bile acid-glycine conjugate. It is a secondary bile acid produced by the action of enzymes existing in the microbial flora of the colonic environment. In hepatocytes, both primary and secondary bile acids undergo amino acid conjugation at the C-24 carboxylic acid on the side chain, and almost all bile acids in the bile duct therefore exist in a gly…	HMDB
HMDB0000653	Cholesterol sulfate	65076	BHYOQNUELFTYRT-DPAQBDIFSA-N	[H][C@@]12CC[C@H]([C@H](C)CCCC(C)C)[C@@]1(C)CC[C@@]1([H])[C@@]2([H])CC=C2C[C@H](CC[C@]12C)OS(O)(=O)=O	0	0	0	0	1	0	1	0	0	0	1	0	0	0	0	0	0	0	0	0	0	0	0	0	quantified	Organic compounds	Lipids and lipid-like molecules	Steroids and steroid derivatives	Cholestane steroids	Cholesterols and derivatives			FDB022164	Cholesterol sulfate is a sterol sulfate in human plasma. It is a component of cell membrane and has a regulatory function. It has a stabilizing function on the membrane, supports platelet adhesion and involves in signal transduction. (PMID 12730293) [HMDB]	HMDB
HMDB0001170	Lathosterol	65728	IZVFFXVYBHFIHY-SKCNUYALSA-N	[H][C@@]1(CC[C@@]2([H])C3=CC[C@@]4([H])C[C@@H](O)CC[C@]4(C)[C@@]3([H])CC[C@]12C)[C@H](C)CCCC(C)C	0	0	1	0	1	0	1	0	0	1	1	0	0	0	0	0	0	0	0	0	0	0	0	0	quantified	Organic compounds	Lipids and lipid-like molecules	Steroids and steroid derivatives	Cholestane steroids	Cholesterols and derivatives			FDB022463	Lathosterol is a a sterol (a combination steroid and alcohol) and a lipid found in the cell membranes of all body tissues, and transported in the blood plasma of all animals. It is used as an indicator of whole-body cholesterol synthesis (PMID 14511438). Plasma lathosterol levels are significantly elevated in patients with bile acid malabsorption (PMID: 8777839). Lathosterol oxidase (EC 1.14.21.6…	HMDB
HMDB0001496	7a-Hydroxycholesterol	53477732	OYXZMSRRJOYLLO-AWBHSAGMSA-N	CC(C)CCC[C@@H](C)[C@H]1CC[C@@H]2C3[C@H](O)C=C4C[C@@H](O)CC[C@]4(C)[C@H]3CC[C@]12C	0	0	0	0	1	0	1	0	0	1	1	0	0	0	0	0	0	0	0	0	0	0	0	0	quantified	Organic compounds	Lipids and lipid-like molecules	Steroids and steroid derivatives	Cholestane steroids	Cholesterols and derivatives			FDB022655	7alpha-hydroxycholesterol is an oxysterol and can serve as a biomarker for lipid peroxidation. (PMID: 17386651) Products of cholesterol oxidation accumulate within atherosclerotic plaque and have been proposed to contribute to inflammatory signalling in the diseased artery. (PMID: 17364953) 7alpha-hydroxycholesterol is a cholesterol oxide that has been described as biomarker of oxidative stress i…	HMDB
HMDB0002027	8-Dehydrocholesterol	129846	VUKORTMHZDZZFR-BXAZICILSA-N	[H][C@@]1(CC[C@@]2([H])C3=C(CC[C@]12C)[C@@]1(C)CC[C@H](O)CC1=CC3)[C@H](C)CCCC(C)C	0	0	0	0	1	0	1	0	0	1	1	0	0	0	0	0	0	0	0	0	0	0	0	0	quantified	Organic compounds	Lipids and lipid-like molecules	Steroids and steroid derivatives	Cholestane steroids	Cholesterols and derivatives			FDB022805	8-Dehydrocholesterol (8-DHC) elevated concentration is one of the diagnostic biochemical hallmarks of classical Smith-Lemli-Opitz syndrome (SLOS) . Plasma 8-DHC could be only marginally elevated. (PMID: 16435228) Smith-Lemli-Opitz syndrome (SLOS) is an autosomal recessive condition caused by a defect in cholesterol synthesis (caused by a deficit of 3beta-hydroxysterol-Delta7 reductase). Affected …	HMDB
HMDB0002163	Trihydroxycoprostanoic acid	122166	JIFNDZCDNLFAKC-YAODFNMUSA-N	[H][C@@]12CC[C@H]([C@H](C)CCCC(C)C)[C@@]1(C)[C@@H](O)C[C@@]1([H])[C@@]2([H])[C@H](O)C[C@@]2(C[C@H](O)CC[C@]12C)C(O)=O	0	0	0	0	1	0	1	0	0	1	1	0	0	0	0	0	0	0	0	0	0	0	0	0	quantified	Organic compounds	Lipids and lipid-like molecules	Steroids and steroid derivatives	Cholestane steroids	Cholesterols and derivatives			FDB022877	Trihydroxycoprostanoic acid is excreted in the urine of patients with Zellweger syndrome (PMID 7347441 ) The oxidation trihydroxycoprostanic acid is deficient in liver homogenates from patients with peroxisomal diseases (PMID 2576087 ) [HMDB]	HMDB
HMDB0002719	Desmosterol	439577	AVSXSVCZWQODGV-DPAQBDIFSA-N	[H][C@@]12CC[C@H]([C@H](C)CCC=C(C)C)[C@@]1(C)CC[C@@]1([H])[C@@]2([H])CC=C2C[C@@H](O)CC[C@]12C	0	0	1	0	1	0	1	0	0	1	1	0	0	0	0	0	0	0	0	0	0	0	0	0	quantified	Organic compounds	Lipids and lipid-like molecules	Steroids and steroid derivatives	Cholestane steroids	Cholesterols and derivatives			FDB005374	Desmosterol is an intermediate in the synthesis of cholesterol. Desmosterolosis is a rare autosomal recessive inborn errors of cholesterol synthesis that is caused by defective activity of desmosterol reductase which results in an accumulation of demosterol (DHCR24, EC 1.3.1.72), combines a severe osteosclerotic skeletal dysplasia and includes 2-3 toe syndactyly with Smith-Lemli-Opitz syndrome (S…	HMDB
HMDB0000405	2-Methoxyestradiol	66414	CQOQDQWUFQDJMK-SSTWWWIQSA-N	[H][C@@]12CC[C@H](O)[C@@]1(C)CC[C@]1([H])C3=C(CC[C@@]21[H])C=C(O)C(OC)=C3	0	0	0	0	1	0	1	0	0	1	1	0	0	0	0	0	0	0	0	0	0	0	0	0	quantified	Organic compounds	Lipids and lipid-like molecules	Steroids and steroid derivatives	Estrane steroids	Estrogens and derivatives			FDB022021	2-Methoxyestradiol (2ME2) is a drug that prevents the formation of new blood vessels that tumors need in order to grow (angiogenesis). It is derived from estrogen, although it binds poorly to known estrogen receptors, and belongs to the family of drugs called angiogenesis inhibitors. It has undergone Phase 1 clinical trials against breast cancers. Preclinical models also suggest that 2ME2 could a…	HMDB
HMDB0000015	Cortexolone	440707	WHBHBVVOGNECLV-OBQKJFGGSA-N	[H][C@@]12CC[C@](O)(C(=O)CO)[C@@]1(C)CC[C@@]1([H])[C@@]2([H])CCC2=CC(=O)CC[C@]12C	0	0	0	0	1	0	1	0	0	1	1	0	0	0	0	0	0	0	0	0	0	0	0	0	quantified	Organic compounds	Lipids and lipid-like molecules	Steroids and steroid derivatives	Hydroxysteroids	21-hydroxysteroids			FDB021872	Cortexolone is the precursor of cortisol. Accumulation of Cortexolone can happen in a defect known as congenital adrenal hyperplasia, which is due to 11-beta-hydroxylase deficiency, resulting in androgen excess, virilization, and hypertension. (PMID: 2022736) A 17-hydroxycorticosteroid with glucocorticoid and anti-inflammatory activities. (PubChem) [HMDB]	HMDB
HMDB0000037	Aldosterone	24758425	PQSUYGKTWSAVDQ-SRPWZAMTSA-N	C[C@]12CCC(=O)C=C1CCC1C3CC[C@H](C(=O)CO)[C@]3(C[C@H](O)C21)C=O	0	0	0	0	1	0	1	0	0	1	1	0	0	0	0	0	0	0	0	0	0	0	0	0	quantified	Organic compounds	Lipids and lipid-like molecules	Steroids and steroid derivatives	Hydroxysteroids	21-hydroxysteroids			FDB021883	Aldosterone is a steroid hormone produced by the adrenal cortex in the adrenal gland to regulate sodium and potassium balance in the blood. Specifically it regulates electrolyte and water balance by increasing the renal retention of sodium and the excretion of potassium. It is synthesized from cholesterol by aldosterone synthase, which is absent in other sections of the adrenal gland. It is the s…	HMDB
HMDB0005972	Tetrahydrodeoxycortisol	65555	UPTAPIKFKZGAGM-FAIYVORSSA-N	[H][C@@]12CC[C@](O)(C(=O)CO)[C@@]1(C)CC[C@@]1([H])[C@@]2([H])CC[C@]2([H])C[C@H](O)CC[C@]12C	0	0	0	0	1	0	1	0	0	1	1	0	0	0	0	0	0	0	0	0	0	0	0	0	quantified	Organic compounds	Lipids and lipid-like molecules	Steroids and steroid derivatives	Hydroxysteroids	21-hydroxysteroids			FDB023794	Tetrahydrodeoxycortisol (THS) is a mineralocorticoid, the main urinary metabolite of 11-deoxycortisol. THS excretion is significantly associated with tetrahydroaldosterone excretion, total androgen excretion, and cortisol metabolites. Aldosterone synthesis is highly heritable and is affected by genotype at CYP11B1. Variation in the region of chromosome 8 including the genes steroid 11&#61538;-hyd…	HMDB
HMDB0003759	5a-Pregnane-3,20-dione	92810	XMRPGKVKISIQBV-BJMCWZGWSA-N	[H][C@@]12CC[C@H](C(C)=O)[C@@]1(C)CC[C@@]1([H])[C@@]2([H])CC[C@@]2([H])CC(=O)CC[C@]12C	0	0	0	0	1	0	1	0	0	1	1	0	0	0	0	0	0	0	0	0	0	0	0	0	quantified	Organic compounds	Lipids and lipid-like molecules	Steroids and steroid derivatives	Pregnane steroids	Gluco/mineralocorticoids, progestogins and derivatives			FDB023222	A biologically active 5-alpha-reduced metabolite of plasma progesterone. It is the immediate precursor of 5-alpha-pregnan-3-alpha-ol-20-one (allopregnanolone), a neuroactive steroid that binds with GABA(A) receptor. [HMDB]	HMDB
HMDB0006766	Estriol-16-Glucuronide	122281	FQYGGFDZJFIDPU-JRSYHJKYSA-N	C[C@]12CC[C@H]3[C@@H](CCC4=C3C=CC(O)=C4)[C@@H]1C[C@@H](O[C@@H]1O[C@@H]([C@@H](O)[C@H](O)[C@H]1O)C(O)=O)[C@@H]2O	0	1	0	0	1	0	1	0	0	1	1	0	0	0	0	0	0	0	0	0	0	0	0	0	quantified	Organic compounds	Lipids and lipid-like molecules	Steroids and steroid derivatives	Steroidal glycosides	Steroidal glycosides			FDB024069	Estriol-16-glucuronide is a glucuronide derivative of the steroid estriol where the glucuronic acid is attached to the 16-hydroxyl group of Estriol. Glucuronidation is used to assist in the excretion of toxic substances, drugs or other substances that cannot be used as an energy source. Glucuronic acid is attached via a glycosidic bond to the substance, and the resulting glucuronide, which has a …	HMDB
HMDB0001438	25-Hydroxyvitamin D2	22833566	KJKIIUAXZGLUND-BJWBXCNSSA-N	C[C@H](\C=C\[C@H](C)C(O)(C)C)C1CC[C@@]2([H])\C(CCC[C@]12C)=C\C=C1\C[C@@H](O)CCC1=C	0	0	0	0	1	0	1	0	0	1	1	0	0	0	0	0	0	0	0	0	0	0	0	0	quantified	Organic compounds	Lipids and lipid-like molecules	Steroids and steroid derivatives	Vitamin D and derivatives	Vitamin D and derivatives			FDB022621	9,10-Secoergosta-5,7,10(19),22-tetraene-3,25-diol. Biologically active metabolite of vitamin D2 which is more active in curing rickets than its parent. The compound is believed to attach to the same receptor as vitamin D2 and 25-hydroxyvitamin D3. [HMDB]	HMDB
HMDB0004866	Lactosylceramide (d18:1/12:0)	20057304	KNWHKVBHCLQVFX-QXWNENIHSA-N	CCCCCCCCCCCCC\C=C\[C@@H](O)[C@H](CO[C@@H]1O[C@H](CO)[C@@H](O[C@@H]2O[C@H](CO)[C@H](O)[C@H](O)[C@H]2O)[C@H](O)C1O)NC(=O)CCCCCCCCCCC	0	0	0	0	1	0	1	0	0	1	1	0	0	0	0	0	1	0	0	0	0	0	0	0	quantified	Organic compounds	Lipids and lipid-like molecules						FDB023465	Lactosylceramide (d18:1/12:0) is a lactosylceramide or LacCer. Lactosylceramides are the most important and abundant of the diosylceramides. Lactosylceramides (LacCer) were originally called 'cytolipin H'. It is found in small amounts only in most animal tissues, but it has a number of significant biological functions and it is of great importance as the biosynthetic precursor of most of the neut…	HMDB
HMDB0004877	Trihexosylceramide (d18:1/12:0)	53477785	HJVQASFQICDJJP-GJXDXCKOSA-N	CCCCCCCCCCCCC\C=C\[C@@H](O)[C@H](CO[C@@H]1O[C@H](CO)[C@@H](O[C@@H]2O[C@H](CO)[C@H](O[C@H]3O[C@H](CO)[C@H](O)[C@H](O)[C@H]3O)[C@H](O)[C@H]2O)[C@H](O)[C@H]1O)NC(=O)CCCCCCCCCCC	0	0	0	0	1	0	1	0	0	1	1	0	0	0	0	0	1	0	0	0	0	0	0	0	quantified	Organic compounds	Lipids and lipid-like molecules						FDB023470	Trihexosylceramide is a glycosphingolipid which contains a trisaccharide (galactose-galactose-glucose) moiety bound in glycosidic linkage to the hydroxyl group of ceramide as the polar head group. It accumulates in tissue due to a defect in ceramide trihexosidase and is the cause of angiokeratoma corporis diffusum (Fabry disease). Although normal human colonic epithelial cells lack the glycosphin…	HMDB
HMDB0004880	Trihexosylceramide (d18:1/18:0)	14215292	KWGVNZWSEWAOMI-OWWNRXNESA-N	CCCCCCCCCCCCCCCCCC(=O)NC(COC1OC(CO)C(OC2OC(CO)C(OC3OC(CO)C(O)C(O)C3O)C(O)C2O)C(O)C1O)C(O)\C=C\CCCCCCCCCCCCC	0	0	0	0	1	0	1	0	0	1	1	0	0	0	0	0	1	0	0	0	0	0	0	0	quantified	Organic compounds	Lipids and lipid-like molecules						FDB023473	Trihexosylceramide is a glycosphingolipid which contains a trisaccharide (galactose-galactose-glucose) moiety bound in glycosidic linkage to the hydroxyl group of ceramide as the polar head group. It accumulates in tissue due to a defect in ceramide trihexosidase and is the cause of angiokeratoma corporis diffusum (Fabry disease). Although normal human colonic epithelial cells lack the glycosphin…	HMDB
HMDB0004882	Trihexosylceramide (d18:1/22:0)	20057317	IPRFVQMZNCETMH-LAPDZXRHSA-N	CCCCCCCCCCCCCCCCCCCCCC(=O)NC(COC1OC(CO)C(OC2OC(CO)C(OC3OC(CO)C(O)C(O)C3O)C(O)C2O)C(O)C1O)C(O)\C=C\CCCCCCCCCCCCC	0	0	0	0	1	0	1	0	0	1	1	0	0	0	0	0	1	0	0	0	0	0	0	0	quantified	Organic compounds	Lipids and lipid-like molecules						FDB023475	Trihexosylceramide is a glycosphingolipid which contains a trisaccharide (galactose-galactose-glucose) moiety bound in glycosidic linkage to the hydroxyl group of ceramide as the polar head group. It accumulates in tissue due to a defect in ceramide trihexosidase and is the cause of angiokeratoma corporis diffusum (Fabry disease). Although normal human colonic epithelial cells lack the glycosphin…	HMDB
HMDB0004884	Trihexosylceramide (d18:1/26:1(17Z))	20057319	YWHNDSBMLSKIRV-NHFVQZBWSA-N	CCCCCCCCCCCCCCCCCCCCCCCCCC(=O)NC(COC1OC(CO)C(OC2OC(CO)C(OC3OC(CO)C(O)C(O)C3O)C(O)C2O)C(O)C1O)C(O)\C=C\CCCCCCCCCCCCC	0	0	0	0	1	0	1	0	0	1	1	0	0	0	0	0	1	0	0	0	0	0	0	0	quantified	Organic compounds	Lipids and lipid-like molecules						FDB023477	Trihexosylceramide is a glycosphingolipid which contains a trisaccharide (galactose-galactose-glucose) moiety bound in glycosidic linkage to the hydroxyl group of ceramide as the polar head group. It accumulates in tissue due to a defect in ceramide trihexosidase and is the cause of angiokeratoma corporis diffusum (Fabry disease). Although normal human colonic epithelial cells lack the glycosphin…	HMDB
HMDB0004886	Trihexosylceramide (d18:1/24:0)	14184732	MRVRZXMLIKCXOT-MHAUTQJVSA-N	CCCCCCCCCCCCCCCCCCCCCCCC(=O)NC(COC1OC(CO)C(OC2OC(CO)C(OC3OC(CO)C(O)C(O)C3O)C(O)C2O)C(O)C1O)C(O)\C=C\CCCCCCCCCCCCC	0	0	0	0	1	0	1	0	0	1	1	0	0	0	0	0	1	0	0	0	0	0	0	0	quantified	Organic compounds	Lipids and lipid-like molecules						FDB023478	Trihexosylceramide is a glycosphingolipid which contains a trisaccharide (galactose-galactose-glucose) moiety bound in glycosidic linkage to the hydroxyl group of ceramide as the polar head group. It accumulates in tissue due to a defect in ceramide trihexosidase and is the cause of angiokeratoma corporis diffusum (Fabry disease). Although normal human colonic epithelial cells lack the glycosphin…	HMDB
HMDB0004958	Tetrahexosylceramide (d18:1/12:0)	20057343	MJVVJMMBLSKMDU-QVQHRZDJSA-N	CCCCCCCCCCCCC\C=C\[C@@H](O)[C@H](CO[C@@H]1O[C@H](CO)[C@@H](O[C@@H]2O[C@H](CO)[C@H](O[C@H]3O[C@H](CO)[C@H](O)[C@H](O[C@@H]4O[C@H](CO)[C@H](O)[C@H](O)[C@H]4NC(C)=O)[C@H]3O)[C@H](O)[C@H]2O)[C@H](O)C1O)NC(=O)CCCCCCCCCCC	0	0	0	0	1	0	1	0	0	1	1	0	0	0	0	0	1	0	0	0	0	0	0	0	quantified	Organic compounds	Lipids and lipid-like molecules						FDB023545	A glycosphingolipid (ceramide and oligosaccharide)or oligoglycosylceramide with one or more sialic acids (i.e. n-acetylneuraminic acid) linked on the sugar chain. Tetrahexosylceramide contains a tetrasaccharide moiety bound in glycosidic linkage to the hydroxyl group of ceramide as the polar head group. It is a component the cell plasma membrane which modulates cell signal transduction events. Ga…	HMDB
HMDB0007869	PC(14:0/16:0)	129657	RFVFQQWKPSOBED-PSXMRANNSA-N	[H][C@@](COC(=O)CCCCCCCCCCCCC)(COP([O-])(=O)OCC[N+](C)(C)C)OC(=O)CCCCCCCCCCCCCCC	0	0	0	0	1	0	1	0	0	1	1	0	0	0	0	0	1	0	0	0	0	0	0	0	quantified	Organic compounds	Lipids and lipid-like molecules						FDB025061	PC(16:1(9Z)/24:1(9Z)) is a phosphatidylchloline (PC). It is a glycerophospholipid in which a phosphorylcholine moiety occupies a glycerol substitution site. As is the case with diacylglycerols, phosphatidylcholines can have many different combinations of fatty acids of varying lengths and saturation attached to the C-1 and C-2 positions. PC(16:1(9Z)/24:1(9Z)), in particular, consists of one 9Z-he…	HMDB
HMDB0007872	PC(14:0/18:1(11Z))	24778618	GMJKBBMXRYZKEP-WYRBGLKBSA-N	CCCCCCCCCCCCCC(=O)OC[C@]([H])(COP([O-])(=O)OCC[N+](C)(C)C)OC(=O)CCCCCCCCC\C=C/CCCCCC	0	0	0	0	1	0	1	0	0	1	1	0	0	0	0	0	1	0	0	0	0	0	0	0	quantified	Organic compounds	Lipids and lipid-like molecules						FDB025064	PC(14:0/18:1(11Z)) is a phosphatidylcholine (PC or GPCho). It is a glycerophospholipid in which a phosphorylcholine moiety occupies a glycerol substitution site. As is the case with diacylglycerols, glycerophosphocholines can have many different combinations of fatty acids of varying lengths and saturation attached at the C-1 and C-2 positions. Fatty acids containing 16, 18 and 20 carbons are the…	HMDB
HMDB0007873	PC(14:0/18:1(9Z))	24778620	NXASLICYTANYBI-OQHNRNOKSA-N	CCCCCCCCCCCCCC(=O)OC[C@]([H])(COP([O-])(=O)OCC[N+](C)(C)C)OC(=O)CCCCCCC\C=C/CCCCCCCC	0	0	0	0	1	0	1	0	0	1	1	0	0	0	0	0	1	0	0	0	0	0	0	0	quantified	Organic compounds	Lipids and lipid-like molecules						FDB025065	PC(14:0/18:1(9Z)) is a phosphatidylcholine (PC or GPCho). It is a glycerophospholipid in which a phosphorylcholine moiety occupies a glycerol substitution site. As is the case with diacylglycerols, glycerophosphocholines can have many different combinations of fatty acids of varying lengths and saturation attached at the C-1 and C-2 positions. Fatty acids containing 16, 18 and 20 carbons are the …	HMDB
HMDB0007874	PC(14:0/18:2(9Z,12Z))	24778624	IWXJKHSPEQSQMD-GMGFYYQASA-N	CCCCCCCCCCCCCC(=O)OC[C@]([H])(COP([O-])(=O)OCC[N+](C)(C)C)OC(=O)CCCCCCC\C=C/C\C=C/CCCCC	0	0	0	0	1	0	1	0	0	1	1	0	0	0	0	0	1	0	0	0	0	0	0	0	quantified	Organic compounds	Lipids and lipid-like molecules						FDB025066	PC(14:0/18:2(9Z,12Z)) is a phosphatidylcholine (PC or GPCho). It is a glycerophospholipid in which a phosphorylcholine moiety occupies a glycerol substitution site. As is the case with diacylglycerols, glycerophosphocholines can have many different combinations of fatty acids of varying lengths and saturation attached at the C-1 and C-2 positions. Fatty acids containing 16, 18 and 20 carbons are …	HMDB
HMDB0007876	PC(14:0/18:3(9Z,12Z,15Z))	24778625	AGQKQQAJRFTOGL-XPTMXNASSA-N	CCCCCCCCCCCCCC(=O)OC[C@]([H])(COP([O-])(=O)OCC[N+](C)(C)C)OC(=O)CCCCCCC\C=C/C\C=C/C\C=C/CC	0	0	0	0	1	0	1	0	0	1	1	0	0	0	0	0	1	0	0	0	0	0	0	0	quantified	Organic compounds	Lipids and lipid-like molecules						FDB025068	PC(14:0/18:3(9Z,12Z,15Z)) is a phosphatidylcholine (PC or GPCho). It is a glycerophospholipid in which a phosphorylcholine moiety occupies a glycerol substitution site. As is the case with diacylglycerols, glycerophosphocholines can have many different combinations of fatty acids of varying lengths and saturation attached at the C-1 and C-2 positions. Fatty acids containing 16, 18 and 20 carbons …	HMDB
HMDB0007879	PC(14:0/20:1(11Z))	52922226	DMEBDXIQFIKNQR-OIJJMQLXSA-N	CCCCCCCCCCCCCC(=O)OC[C@]([H])(COP([O-])(=O)OCC[N+](C)(C)C)OC(=O)CCCCCCCCC\C=C/CCCCCCCC	0	0	0	0	1	0	1	0	0	1	1	0	0	0	0	0	1	0	0	0	0	0	0	0	quantified	Organic compounds	Lipids and lipid-like molecules						FDB025071	PC(14:0/20:1(11Z)) is a phosphatidylcholine (PC or GPCho). It is a glycerophospholipid in which a phosphorylcholine moiety occupies a glycerol substitution site. As is the case with diacylglycerols, glycerophosphocholines can have many different combinations of fatty acids of varying lengths and saturation attached at the C-1 and C-2 positions. Fatty acids containing 16, 18 and 20 carbons are the…	HMDB
HMDB0007880	PC(14:0/20:2(11Z,14Z))	52922228	IRYMXEVDAKMFIF-YBLKGUNISA-N	CCCCCCCCCCCCCC(=O)OC[C@]([H])(COP([O-])(=O)OCC[N+](C)(C)C)OC(=O)CCCCCCCCC\C=C/C\C=C/CCCCC	0	0	0	0	1	0	1	0	0	1	1	0	0	0	0	0	1	0	0	0	0	0	0	0	quantified	Organic compounds	Lipids and lipid-like molecules						FDB025072	PC(14:0/20:2(11Z,14Z)) is a phosphatidylcholine (PC or GPCho). It is a glycerophospholipid in which a phosphorylcholine moiety occupies a glycerol substitution site. As is the case with diacylglycerols, glycerophosphocholines can have many different combinations of fatty acids of varying lengths and saturation attached at the C-1 and C-2 positions. Fatty acids containing 16, 18 and 20 carbons are…	HMDB
HMDB0007882	PC(14:0/20:3(8Z,11Z,14Z))	52922230	ZAUFLMLTXNKVAB-AFYHZPHLSA-N	CCCCCCCCCCCCCC(=O)OC[C@]([H])(COP([O-])(=O)OCC[N+](C)(C)C)OC(=O)CCCCCC\C=C/C\C=C/C\C=C/CCCCC	0	0	0	0	1	0	1	0	0	1	1	0	0	0	0	0	1	0	0	0	0	0	0	0	quantified	Organic compounds	Lipids and lipid-like molecules						FDB025074	PC(14:0/20:3(8Z,11Z,14Z)) is a phosphatidylcholine (PC or GPCho). It is a glycerophospholipid in which a phosphorylcholine moiety occupies a glycerol substitution site. As is the case with diacylglycerols, glycerophosphocholines can have many different combinations of fatty acids of varying lengths and saturation attached at the C-1 and C-2 positions. Fatty acids containing 16, 18 and 20 carbons …	HMDB
HMDB0007883	PC(14:0/20:4(5Z,8Z,11Z,14Z))	24778634	SRQSAJRUMDQMMS-NLDJLLEISA-N	CCCCCCCCCCCCCC(=O)OC[C@]([H])(COP([O-])(=O)OCC[N+](C)(C)C)OC(=O)CCC\C=C/C\C=C/C\C=C/C\C=C/CCCCC	0	0	0	0	1	0	1	0	0	1	1	0	0	0	0	0	1	0	0	0	0	0	0	0	quantified	Organic compounds	Lipids and lipid-like molecules						FDB025075	PC(14:0/20:4(5Z,8Z,11Z,14Z)) is a phosphatidylcholine (PC or GPCho). It is a glycerophospholipid in which a phosphorylcholine moiety occupies a glycerol substitution site. As is the case with diacylglycerols, glycerophosphocholines can have many different combinations of fatty acids of varying lengths and saturation attached at the C-1 and C-2 positions. Fatty acids containing 16, 18 and 20 carbo…	HMDB
HMDB0007884	PC(14:0/20:4(8Z,11Z,14Z,17Z))	53478607	BXZPYXMUABUWBT-JAHIUHDMSA-N	CCCCCCCCCCCCCC(=O)OC[C@]([H])(COP([O-])(=O)OCC[N+](C)(C)C)OC(=O)CCCCCC\C=C/C\C=C/C\C=C/C\C=C/CC	0	0	0	0	1	0	1	0	0	1	1	0	0	0	0	0	1	0	0	0	0	0	0	0	quantified	Organic compounds	Lipids and lipid-like molecules						FDB025076	PC(14:0/20:4(8Z,11Z,14Z,17Z)) is a phosphatidylcholine (PC or GPCho). It is a glycerophospholipid in which a phosphorylcholine moiety occupies a glycerol substitution site. As is the case with diacylglycerols, glycerophosphocholines can have many different combinations of fatty acids of varying lengths and saturation attached at the C-1 and C-2 positions. Fatty acids containing 16, 18 and 20 carb…	HMDB
HMDB0007886	PC(14:0/22:0)	24778638	KNQNJCODLDRFSM-HUESYALOSA-N	[H][C@@](COC(=O)CCCCCCCCCCCCC)(COP([O-])(=O)OCC[N+](C)(C)C)OC(=O)CCCCCCCCCCCCCCCCCCCCC	0	0	0	0	1	0	1	0	0	1	1	0	0	0	0	0	1	0	0	0	0	0	0	0	quantified	Organic compounds	Lipids and lipid-like molecules						FDB025078	PC(14:0/22:0) is a phosphatidylcholine (PC or GPCho). It is a glycerophospholipid in which a phosphorylcholine moiety occupies a glycerol substitution site. As is the case with diacylglycerols, glycerophosphocholines can have many different combinations of fatty acids of varying lengths and saturation attached at the C-1 and C-2 positions. Fatty acids containing 16, 18 and 20 carbons are the most…	HMDB
HMDB0007887	PC(14:0/22:1(13Z))	53478609	LOVKBDFNFACEND-HSEDGGQWSA-N	CCCCCCCCCCCCCC(=O)OC[C@]([H])(COP([O-])(=O)OCC[N+](C)(C)C)OC(=O)CCCCCCCCCCC\C=C/CCCCCCCC	0	0	0	0	1	0	1	0	0	1	1	0	0	0	0	0	1	0	0	0	0	0	0	0	quantified	Organic compounds	Lipids and lipid-like molecules						FDB025079	PC(14:0/22:1(13Z)) is a phosphatidylcholine (PC or GPCho). It is a glycerophospholipid in which a phosphorylcholine moiety occupies a glycerol substitution site. As is the case with diacylglycerols, glycerophosphocholines can have many different combinations of fatty acids of varying lengths and saturation attached at the C-1 and C-2 positions. Fatty acids containing 16, 18 and 20 carbons are the…	HMDB
HMDB0007890	PC(14:0/22:5(4Z,7Z,10Z,13Z,16Z))	53478611	MGUTYWPZCZBAGE-JZDIRDTQSA-N	CCCCCCCCCCCCCC(=O)OC[C@]([H])(COP([O-])(=O)OCC[N+](C)(C)C)OC(=O)CC\C=C/C\C=C/C\C=C/C\C=C/C\C=C/CCCCC	0	0	0	0	1	0	1	0	0	1	1	0	0	0	0	0	1	0	0	0	0	0	0	0	quantified	Organic compounds	Lipids and lipid-like molecules						FDB025082	PC(14:0/22:5(4Z,7Z,10Z,13Z,16Z)) is a phosphatidylcholine (PC or GPCho). It is a glycerophospholipid in which a phosphorylcholine moiety occupies a glycerol substitution site. As is the case with diacylglycerols, glycerophosphocholines can have many different combinations of fatty acids of varying lengths and saturation attached at the C-1 and C-2 positions. Fatty acids containing 16, 18 and 20 c…	HMDB
HMDB0007891	PC(14:0/22:5(7Z,10Z,13Z,16Z,19Z))	53478613	SFEMWZZGMMRGCX-DYPKKMQZSA-N	CCCCCCCCCCCCCC(=O)OC[C@]([H])(COP([O-])(=O)OCC[N+](C)(C)C)OC(=O)CCCCC\C=C/C\C=C/C\C=C/C\C=C/C\C=C/CC	0	0	0	0	1	0	1	0	0	1	1	0	0	0	0	0	1	0	0	0	0	0	0	0	quantified	Organic compounds	Lipids and lipid-like molecules						FDB025083	PC(14:0/22:5(7Z,10Z,13Z,16Z,19Z)) is a phosphatidylcholine (PC or GPCho). It is a glycerophospholipid in which a phosphorylcholine moiety occupies a glycerol substitution site. As is the case with diacylglycerols, glycerophosphocholines can have many different combinations of fatty acids of varying lengths and saturation attached at the C-1 and C-2 positions. Fatty acids containing 16, 18 and 20 …	HMDB
HMDB0007892	PC(14:0/22:6(4Z,7Z,10Z,13Z,16Z,19Z))	24778639	HAIPHKFLSXSDAN-BLOCXYQCSA-N	CCCCCCCCCCCCCC(=O)OC[C@]([H])(COP([O-])(=O)OCC[N+](C)(C)C)OC(=O)CC\C=C/C\C=C/C\C=C/C\C=C/C\C=C/C\C=C/CC	0	0	0	0	1	0	1	0	0	1	1	0	0	0	0	0	1	0	0	0	0	0	0	0	quantified	Organic compounds	Lipids and lipid-like molecules						FDB025084	PC(14:0/22:6(4Z,7Z,10Z,13Z,16Z,19Z)) is a phosphatidylcholine (PC or GPCho). It is a glycerophospholipid in which a phosphorylcholine moiety occupies a glycerol substitution site. As is the case with diacylglycerols, glycerophosphocholines can have many different combinations of fatty acids of varying lengths and saturation attached at the C-1 and C-2 positions. Fatty acids containing 16, 18 and …	HMDB
HMDB0007895	PC(14:0/P-16:0)	53478615	JCYQQPUPIWZLSG-MEIHLTSWSA-N	CCCCCCCCCCCCCC\C=C/OC(COC(=O)CCCCCCCCCCCCC)COP([O-])(=O)OCC[N+](C)(C)C	0	0	0	0	1	0	1	0	0	1	1	0	0	0	0	0	1	0	0	0	0	0	0	0	quantified	Organic compounds	Lipids and lipid-like molecules						FDB025087	PC(14:0/P-16:0) is a phosphatidylcholine (PC or GPCho). It is a glycerophospholipid in which a phosphorylcholine moiety occupies a glycerol substitution site. As is the case with diacylglycerols, glycerophosphocholines can have many different combinations of fatty acids of varying lengths and saturation attached at the C-1 and C-2 positions. Fatty acids containing 16, 18 and 20 carbons are the mo…	HMDB
HMDB0007897	PC(14:0/P-18:1(11Z))	53478619	YRMZQKFOVROEJO-NKTXNVSESA-N	CCCCCCCCCCCCCC(=O)OCC(COP([O-])(=O)OCC[N+](C)(C)C)O\C=C/CCCCCCCC\C=C/CCCCCC	0	0	0	0	1	0	1	0	0	1	1	0	0	0	0	0	1	0	0	0	0	0	0	0	quantified	Organic compounds	Lipids and lipid-like molecules						FDB025089	PC(14:0/P-18:1(11Z)) is a phosphatidylcholine (PC or GPCho). It is a glycerophospholipid in which a phosphorylcholine moiety occupies a glycerol substitution site. As is the case with diacylglycerols, glycerophosphocholines can have many different combinations of fatty acids of varying lengths and saturation attached at the C-1 and C-2 positions. Fatty acids containing 16, 18 and 20 carbons are t…	HMDB
HMDB0007898	PC(14:0/P-18:1(9Z))	53478621	JWHYYJPWODHUBX-FWMFHLHFSA-N	CCCCCCCCCCCCCC(=O)OCC(COP([O-])(=O)OCC[N+](C)(C)C)O\C=C/CCCCCC\C=C/CCCCCCCC	0	0	0	0	1	0	1	0	0	1	1	0	0	0	0	0	1	0	0	0	0	0	0	0	quantified	Organic compounds	Lipids and lipid-like molecules						FDB025090	PC(14:0/P-18:1(9Z)) is a phosphatidylcholine (PC or GPCho). It is a glycerophospholipid in which a phosphorylcholine moiety occupies a glycerol substitution site. As is the case with diacylglycerols, glycerophosphocholines can have many different combinations of fatty acids of varying lengths and saturation attached at the C-1 and C-2 positions. Fatty acids containing 16, 18 and 20 carbons are th…	HMDB
HMDB0007899	PC(14:1(9Z)/14:0)	52922244	XQPYHFHTTVXZKL-XBEBLRSGSA-N	CCCCCCCCCCCCCC(=O)O[C@]([H])(COC(=O)CCCCCCC\C=C/CCCC)COP([O-])(=O)OCC[N+](C)(C)C	0	0	0	0	1	0	1	0	0	1	1	0	0	0	0	0	1	0	0	0	0	0	0	0	quantified	Organic compounds	Lipids and lipid-like molecules						FDB025091	PC(14:1(9Z)/14:0) is a phosphatidylcholine (PC or GPCho). It is a glycerophospholipid in which a phosphorylcholine moiety occupies a glycerol substitution site. As is the case with diacylglycerols, glycerophosphocholines can have many different combinations of fatty acids of varying lengths and saturation attached at the C-1 and C-2 positions. Fatty acids containing 16, 18 and 20 carbons are the …	HMDB
HMDB0007903	PC(14:1(9Z)/16:1(9Z))	52922252	RUTXZOOOUKHIRR-KQGJYXFZSA-N	CCCCCC\C=C/CCCCCCCC(=O)O[C@]([H])(COC(=O)CCCCCCC\C=C/CCCC)COP([O-])(=O)OCC[N+](C)(C)C	0	0	0	0	1	0	1	0	0	1	1	0	0	0	0	0	1	0	0	0	0	0	0	0	quantified	Organic compounds	Lipids and lipid-like molecules						FDB025095	PC(14:1(9Z)/16:1(9Z)) is a phosphatidylcholine (PC or GPCho). It is a glycerophospholipid in which a phosphorylcholine moiety occupies a glycerol substitution site. As is the case with diacylglycerols, glycerophosphocholines can have many different combinations of fatty acids of varying lengths and saturation attached at the C-1 and C-2 positions. Fatty acids containing 16, 18 and 20 carbons are …	HMDB
HMDB0007904	PC(14:1(9Z)/18:0)	52922260	USMRUWLOXQOAAX-IUXSEFJDSA-N	CCCCCCCCCCCCCCCCCC(=O)O[C@]([H])(COC(=O)CCCCCCC\C=C/CCCC)COP([O-])(=O)OCC[N+](C)(C)C	0	0	0	0	1	0	1	0	0	1	1	0	0	0	0	0	1	0	0	0	0	0	0	0	quantified	Organic compounds	Lipids and lipid-like molecules						FDB025096	PC(14:1(9Z)/18:0) is a phosphatidylcholine (PC or GPCho). It is a glycerophospholipid in which a phosphorylcholine moiety occupies a glycerol substitution site. As is the case with diacylglycerols, glycerophosphocholines can have many different combinations of fatty acids of varying lengths and saturation attached at the C-1 and C-2 positions. Fatty acids containing 16, 18 and 20 carbons are the …	HMDB
HMDB0007905	PC(14:1(9Z)/18:1(11Z))	53478623	QNWUSMHOBHFMNS-MIXVWNHBSA-N	CCCCCC\C=C/CCCCCCCCCC(=O)O[C@]([H])(COC(=O)CCCCCCC\C=C/CCCC)COP([O-])(=O)OCC[N+](C)(C)C	0	0	0	0	1	0	1	0	0	1	1	0	0	0	0	0	1	0	0	0	0	0	0	0	quantified	Organic compounds	Lipids and lipid-like molecules						FDB025097	PC(14:1(9Z)/18:1(11Z)) is a phosphatidylcholine (PC or GPCho). It is a glycerophospholipid in which a phosphorylcholine moiety occupies a glycerol substitution site. As is the case with diacylglycerols, glycerophosphocholines can have many different combinations of fatty acids of varying lengths and saturation attached at the C-1 and C-2 positions. Fatty acids containing 16, 18 and 20 carbons are…	HMDB
HMDB0007906	PC(14:1(9Z)/18:1(9Z))	52922262	KFGSHFVDCHWRGE-LULHKCDZSA-N	CCCCCCCC\C=C/CCCCCCCC(=O)O[C@]([H])(COC(=O)CCCCCCC\C=C/CCCC)COP([O-])(=O)OCC[N+](C)(C)C	0	0	0	0	1	0	1	0	0	1	1	0	0	0	0	0	1	0	0	0	0	0	0	0	quantified	Organic compounds	Lipids and lipid-like molecules						FDB025098	PC(14:1(9Z)/18:1(9Z)) is a phosphatidylcholine (PC or GPCho). It is a glycerophospholipid in which a phosphorylcholine moiety occupies a glycerol substitution site. As is the case with diacylglycerols, glycerophosphocholines can have many different combinations of fatty acids of varying lengths and saturation attached at the C-1 and C-2 positions. Fatty acids containing 16, 18 and 20 carbons are …	HMDB
HMDB0007907	PC(14:1(9Z)/18:2(9Z,12Z))	52922264	FLXFESILEUFIBE-SHAXIEEXSA-N	CCCCC\C=C/C\C=C/CCCCCCCC(=O)O[C@]([H])(COC(=O)CCCCCCC\C=C/CCCC)COP([O-])(=O)OCC[N+](C)(C)C	0	0	0	0	1	0	1	0	0	1	1	0	0	0	0	0	1	0	0	0	0	0	0	0	quantified	Organic compounds	Lipids and lipid-like molecules						FDB025099	PC(14:1(9Z)/18:2(9Z,12Z)) is a phosphatidylcholine (PC or GPCho). It is a glycerophospholipid in which a phosphorylcholine moiety occupies a glycerol substitution site. As is the case with diacylglycerols, glycerophosphocholines can have many different combinations of fatty acids of varying lengths and saturation attached at the C-1 and C-2 positions. Fatty acids containing 16, 18 and 20 carbons …	HMDB
HMDB0007911	PC(14:1(9Z)/20:0)	52922276	SJLGFZBXPQKJIH-LLVYEJTBSA-N	CCCCCCCCCCCCCCCCCCCC(=O)O[C@]([H])(COC(=O)CCCCCCC\C=C/CCCC)COP([O-])(=O)OCC[N+](C)(C)C	0	0	0	0	1	0	1	0	0	1	1	0	0	0	0	0	1	0	0	0	0	0	0	0	quantified	Organic compounds	Lipids and lipid-like molecules						FDB025103	PC(14:1(9Z)/20:0) is a phosphatidylcholine (PC or GPCho). It is a glycerophospholipid in which a phosphorylcholine moiety occupies a glycerol substitution site. As is the case with diacylglycerols, glycerophosphocholines can have many different combinations of fatty acids of varying lengths and saturation attached at the C-1 and C-2 positions. Fatty acids containing 16, 18 and 20 carbons are the …	HMDB
HMDB0007912	PC(14:1(9Z)/20:1(11Z))	52922278	OLUKQTJCNPHKRC-LYJZGNKWSA-N	CCCCCCCC\C=C/CCCCCCCCCC(=O)O[C@]([H])(COC(=O)CCCCCCC\C=C/CCCC)COP([O-])(=O)OCC[N+](C)(C)C	0	0	0	0	1	0	1	0	0	1	1	0	0	0	0	0	1	0	0	0	0	0	0	0	quantified	Organic compounds	Lipids and lipid-like molecules						FDB025104	PC(14:1(9Z)/20:1(11Z)) is a phosphatidylcholine (PC or GPCho). It is a glycerophospholipid in which a phosphorylcholine moiety occupies a glycerol substitution site. As is the case with diacylglycerols, glycerophosphocholines can have many different combinations of fatty acids of varying lengths and saturation attached at the C-1 and C-2 positions. Fatty acids containing 16, 18 and 20 carbons are…	HMDB
HMDB0007913	PC(14:1(9Z)/20:2(11Z,14Z))	52922280	KBHCBANQRIOXLD-FRPVHTQQSA-N	CCCCC\C=C/C\C=C/CCCCCCCCCC(=O)O[C@]([H])(COC(=O)CCCCCCC\C=C/CCCC)COP([O-])(=O)OCC[N+](C)(C)C	0	0	0	0	1	0	1	0	0	1	1	0	0	0	0	0	1	0	0	0	0	0	0	0	quantified	Organic compounds	Lipids and lipid-like molecules						FDB025105	PC(14:1(9Z)/20:2(11Z,14Z)) is a phosphatidylcholine (PC or GPCho). It is a glycerophospholipid in which a phosphorylcholine moiety occupies a glycerol substitution site. As is the case with diacylglycerols, glycerophosphocholines can have many different combinations of fatty acids of varying lengths and saturation attached at the C-1 and C-2 positions. Fatty acids containing 16, 18 and 20 carbons…	HMDB
HMDB0007914	PC(14:1(9Z)/20:3(5Z,8Z,11Z))	53478625	PONMSDSBSOWGHR-DKHJBHHKSA-N	CCCCCCCC\C=C/C\C=C/C\C=C/CCCC(=O)O[C@]([H])(COC(=O)CCCCCCC\C=C/CCCC)COP([O-])(=O)OCC[N+](C)(C)C	0	0	0	0	1	0	1	0	0	1	1	0	0	0	0	0	1	0	0	0	0	0	0	0	quantified	Organic compounds	Lipids and lipid-like molecules						FDB025106	PC(14:1(9Z)/20:3(5Z,8Z,11Z)) is a phosphatidylcholine (PC or GPCho). It is a glycerophospholipid in which a phosphorylcholine moiety occupies a glycerol substitution site. As is the case with diacylglycerols, glycerophosphocholines can have many different combinations of fatty acids of varying lengths and saturation attached at the C-1 and C-2 positions. Fatty acids containing 16, 18 and 20 carbo…	HMDB
HMDB0007915	PC(14:1(9Z)/20:3(8Z,11Z,14Z))	52922282	MGHZJKXUBUUNJR-PCBJBAEXSA-N	CCCCC\C=C/C\C=C/C\C=C/CCCCCCC(=O)O[C@]([H])(COC(=O)CCCCCCC\C=C/CCCC)COP([O-])(=O)OCC[N+](C)(C)C	0	0	0	0	1	0	1	0	0	1	1	0	0	0	0	0	1	0	0	0	0	0	0	0	quantified	Organic compounds	Lipids and lipid-like molecules						FDB025107	PC(14:1(9Z)/20:3(8Z,11Z,14Z)) is a phosphatidylcholine (PC or GPCho). It is a glycerophospholipid in which a phosphorylcholine moiety occupies a glycerol substitution site. As is the case with diacylglycerols, glycerophosphocholines can have many different combinations of fatty acids of varying lengths and saturation attached at the C-1 and C-2 positions. Fatty acids containing 16, 18 and 20 carb…	HMDB
HMDB0007919	PC(14:1(9Z)/22:0)	52922290	OSTGKIDWKPXCRQ-FASREOMLSA-N	CCCCCCCCCCCCCCCCCCCCCC(=O)O[C@]([H])(COC(=O)CCCCCCC\C=C/CCCC)COP([O-])(=O)OCC[N+](C)(C)C	0	0	0	0	1	0	1	0	0	1	1	0	0	0	0	0	1	0	0	0	0	0	0	0	quantified	Organic compounds	Lipids and lipid-like molecules						FDB025111	PC(14:1(9Z)/22:0) is a phosphatidylcholine (PC or GPCho). It is a glycerophospholipid in which a phosphorylcholine moiety occupies a glycerol substitution site. As is the case with diacylglycerols, glycerophosphocholines can have many different combinations of fatty acids of varying lengths and saturation attached at the C-1 and C-2 positions. Fatty acids containing 16, 18 and 20 carbons are the …	HMDB
HMDB0007922	PC(14:1(9Z)/22:4(7Z,10Z,13Z,16Z))	52922296	XBLSNYPBWMKQLW-WPNBCRARSA-N	CCCCC\C=C/C\C=C/C\C=C/C\C=C/CCCCCC(=O)O[C@]([H])(COC(=O)CCCCCCC\C=C/CCCC)COP([O-])(=O)OCC[N+](C)(C)C	0	0	0	0	1	0	1	0	0	1	1	0	0	0	0	0	1	0	0	0	0	0	0	0	quantified	Organic compounds	Lipids and lipid-like molecules						FDB025114	PC(14:1(9Z)/22:4(7Z,10Z,13Z,16Z)) is a phosphatidylcholine (PC or GPCho). It is a glycerophospholipid in which a phosphorylcholine moiety occupies a glycerol substitution site. As is the case with diacylglycerols, glycerophosphocholines can have many different combinations of fatty acids of varying lengths and saturation attached at the C-1 and C-2 positions. Fatty acids containing 16, 18 and 20 …	HMDB
HMDB0007923	PC(14:1(9Z)/22:5(4Z,7Z,10Z,13Z,16Z))	53478631	KFMGBOJDAOKOJL-OBYOARCJSA-N	CCCCC\C=C/C\C=C/C\C=C/C\C=C/C\C=C/CCC(=O)O[C@]([H])(COC(=O)CCCCCCC\C=C/CCCC)COP([O-])(=O)OCC[N+](C)(C)C	0	0	0	0	1	0	1	0	0	1	1	0	0	0	0	0	1	0	0	0	0	0	0	0	quantified	Organic compounds	Lipids and lipid-like molecules						FDB025115	PC(14:1(9Z)/22:5(4Z,7Z,10Z,13Z,16Z)) is a phosphatidylcholine (PC or GPCho). It is a glycerophospholipid in which a phosphorylcholine moiety occupies a glycerol substitution site. As is the case with diacylglycerols, glycerophosphocholines can have many different combinations of fatty acids of varying lengths and saturation attached at the C-1 and C-2 positions. Fatty acids containing 16, 18 and …	HMDB
HMDB0007924	PC(14:1(9Z)/22:5(7Z,10Z,13Z,16Z,19Z))	53478633	QXPGEDBVJUZDLW-WKOATJLPSA-N	CCCC\C=C/CCCCCCCC(=O)OC[C@]([H])(COP([O-])(=O)OCC[N+](C)(C)C)OC(=O)CCCCC\C=C/C\C=C/C\C=C/C\C=C/C\C=C/CC	0	0	0	0	1	0	1	0	0	1	1	0	0	0	0	0	1	0	0	0	0	0	0	0	quantified	Organic compounds	Lipids and lipid-like molecules						FDB025116	PC(14:1(9Z)/22:5(7Z,10Z,13Z,16Z,19Z)) is a phosphatidylcholine (PC or GPCho). It is a glycerophospholipid in which a phosphorylcholine moiety occupies a glycerol substitution site. As is the case with diacylglycerols, glycerophosphocholines can have many different combinations of fatty acids of varying lengths and saturation attached at the C-1 and C-2 positions. Fatty acids containing 16, 18 and…	HMDB
HMDB0007929	PC(14:1(9Z)/P-18:0)	53478641	KSNPZAABSICMCR-CQWYKKOZSA-N	CCCCCCCCCCCCCCCC\C=C/OC(COC(=O)CCCCCCC\C=C/CCCC)COP([O-])(=O)OCC[N+](C)(C)C	0	0	0	0	1	0	1	0	0	1	1	0	0	0	0	0	1	0	0	0	0	0	0	0	quantified	Organic compounds	Lipids and lipid-like molecules						FDB025121	PC(14:1(9Z)/P-18:0) is a phosphatidylcholine (PC or GPCho). It is a glycerophospholipid in which a phosphorylcholine moiety occupies a glycerol substitution site. As is the case with diacylglycerols, glycerophosphocholines can have many different combinations of fatty acids of varying lengths and saturation attached at the C-1 and C-2 positions. Fatty acids containing 16, 18 and 20 carbons are th…	HMDB
HMDB0007930	PC(14:1(9Z)/P-18:1(11Z))	53478643	AWIMNAYXZNZGLW-NGYPZWAFSA-N	CCCCCC\C=C/CCCCCCCC\C=C/OC(COC(=O)CCCCCCC\C=C/CCCC)COP([O-])(=O)OCC[N+](C)(C)C	0	0	0	0	1	0	1	0	0	1	1	0	0	0	0	0	1	0	0	0	0	0	0	0	quantified	Organic compounds	Lipids and lipid-like molecules						FDB025122	PC(14:1(9Z)/P-18:1(11Z)) is a phosphatidylcholine (PC or GPCho). It is a glycerophospholipid in which a phosphorylcholine moiety occupies a glycerol substitution site. As is the case with diacylglycerols, glycerophosphocholines can have many different combinations of fatty acids of varying lengths and saturation attached at the C-1 and C-2 positions. Fatty acids containing 16, 18 and 20 carbons a…	HMDB
HMDB0007931	PC(14:1(9Z)/P-18:1(9Z))	53478645	LJBPTQCYACDIMR-WLTDODEOSA-N	CCCCCCCC\C=C/CCCCCC\C=C/OC(COC(=O)CCCCCCC\C=C/CCCC)COP([O-])(=O)OCC[N+](C)(C)C	0	0	0	0	1	0	1	0	0	1	1	0	0	0	0	0	1	0	0	0	0	0	0	0	quantified	Organic compounds	Lipids and lipid-like molecules						FDB025123	PC(14:1(9Z)/P-18:1(9Z)) is a phosphatidylcholine (PC or GPCho). It is a glycerophospholipid in which a phosphorylcholine moiety occupies a glycerol substitution site. As is the case with diacylglycerols, glycerophosphocholines can have many different combinations of fatty acids of varying lengths and saturation attached at the C-1 and C-2 positions. Fatty acids containing 16, 18 and 20 carbons ar…	HMDB
HMDB0007934	PC(15:0/15:0)	24778654	LJARBVLDSOWRJT-PSXMRANNSA-N	[H][C@@](COC(=O)CCCCCCCCCCCCCC)(COP([O-])(=O)OCC[N+](C)(C)C)OC(=O)CCCCCCCCCCCCCC	0	0	0	0	1	0	1	0	0	1	1	0	0	0	0	0	1	0	0	0	0	0	0	0	quantified	Organic compounds	Lipids and lipid-like molecules						FDB025126	PC(16:2(9Z,11Z)/22:2(9Z,11Z)) is a phosphatidylchloline (PC). It is a glycerophospholipid in which a phosphorylcholine moiety occupies a glycerol substitution site. As is the case with diacylglycerols, phosphatidylcholines can have many different combinations of fatty acids of varying lengths and saturation attached to the C-1 and C-2 positions. PC(16:2(9Z,11Z)/22:2(9Z,11Z)), in particular, consi…	HMDB
HMDB0007965	PC(16:0/14:0)	24778679	UIXXHROAQSBBOV-PSXMRANNSA-N	[H][C@@](COC(=O)CCCCCCCCCCCCCCC)(COP([O-])(=O)OCC[N+](C)(C)C)OC(=O)CCCCCCCCCCCCC	0	0	0	0	1	0	1	0	0	1	1	0	0	0	0	0	1	0	0	0	0	0	0	0	quantified	Organic compounds	Lipids and lipid-like molecules						FDB025157	PC(16:0/14:0) is a phosphatidylcholine (PC or GPCho). It is a glycerophospholipid in which a phosphorylcholine moiety occupies a glycerol substitution site. As is the case with diacylglycerols, glycerophosphocholines can have many different combinations of fatty acids of varying lengths and saturation attached at the C-1 and C-2 positions. Fatty acids containing 16, 18 and 20 carbons are the most…	HMDB
HMDB0007969	PC(16:0/16:1(9Z))	6443788	QIBZFHLFHCIUOT-NPBIGWJUSA-N	CCCCCCCCCCCCCCCC(=O)OC[C@]([H])(COP([O-])(=O)OCC[N+](C)(C)C)OC(=O)CCCCCCC\C=C/CCCCCC	0	0	0	0	1	0	1	0	0	1	1	0	0	0	0	0	1	0	0	0	0	0	0	0	quantified	Organic compounds	Lipids and lipid-like molecules						FDB025160	PC(16:0/16:1(9Z)) is a phosphatidylcholine (PC or GPCho). It is a glycerophospholipid in which a phosphorylcholine moiety occupies a glycerol substitution site. As is the case with diacylglycerols, glycerophosphocholines can have many different combinations of fatty acids of varying lengths and saturation attached at the C-1 and C-2 positions. Fatty acids containing 16, 18 and 20 carbons are the …	HMDB
HMDB0007971	PC(16:0/18:1(11Z))	24778688	AEPVLLKGEBHLEJ-KWNHIAGJSA-N	CCCCCCCCCCCCCCCC(=O)OC[C@]([H])(COP([O-])(=O)OCC[N+](C)(C)C)OC(=O)CCCCCCCCC\C=C/CCCCCC	0	0	0	0	1	0	1	0	0	1	1	0	0	0	0	0	1	0	0	0	0	0	0	0	quantified	Organic compounds	Lipids and lipid-like molecules						FDB025162	PC(16:0/18:1(11Z)) is a phosphatidylcholine (PC or GPCho). It is a glycerophospholipid in which a phosphorylcholine moiety occupies a glycerol substitution site. As is the case with diacylglycerols, glycerophosphocholines can have many different combinations of fatty acids of varying lengths and saturation attached at the C-1 and C-2 positions. Fatty acids containing 16, 18 and 20 carbons are the…	HMDB
HMDB0007972	PC(16:0/18:1(9Z))	5497103	WTJKGGKOPKCXLL-VYOBOKEXSA-N	CCCCCCCCCCCCCCCC(=O)OC[C@]([H])(COP([O-])(=O)OCC[N+](C)(C)C)OC(=O)CCCCCCC\C=C/CCCCCCCC	0	0	0	0	1	0	1	0	0	1	1	0	0	0	0	0	1	0	0	0	0	0	0	0	quantified	Organic compounds	Lipids and lipid-like molecules						FDB025163	PC(16:0/18:1(9Z)) is a phosphatidylcholine (PC or GPCho). It is a glycerophospholipid in which a phosphorylcholine moiety occupies a glycerol substitution site. As is the case with diacylglycerols, glycerophosphocholines can have many different combinations of fatty acids of varying lengths and saturation attached at the C-1 and C-2 positions. Fatty acids containing 16, 18 and 20 carbons are the …	HMDB
HMDB0007974	PC(16:0/18:3(6Z,9Z,12Z))	24778699	CNNSEHUKQJCGTE-UPPWDXJYSA-N	CCCCCCCCCCCCCCCC(=O)OC[C@]([H])(COP([O-])(=O)OCC[N+](C)(C)C)OC(=O)CCCC\C=C/C\C=C/C\C=C/CCCCC	0	0	0	0	1	0	1	0	0	1	1	0	0	0	0	0	1	0	0	0	0	0	0	0	quantified	Organic compounds	Lipids and lipid-like molecules						FDB025165	PC(16:0/18:3(6Z,9Z,12Z)) is a phosphatidylcholine (PC or GPCho). It is a glycerophospholipid in which a phosphorylcholine moiety occupies a glycerol substitution site. As is the case with diacylglycerols, glycerophosphocholines can have many different combinations of fatty acids of varying lengths and saturation attached at the C-1 and C-2 positions. Fatty acids containing 16, 18 and 20 carbons a…	HMDB
HMDB0007975	PC(16:0/18:3(9Z,12Z,15Z))	24778702	JMAYDGBZRHQJAT-QWFQJEORSA-N	CCCCCCCCCCCCCCCC(=O)OC[C@]([H])(COP([O-])(=O)OCC[N+](C)(C)C)OC(=O)CCCCCCC\C=C/C\C=C/C\C=C/CC	0	0	0	0	1	0	1	0	0	1	1	0	0	0	0	0	1	0	0	0	0	0	0	0	quantified	Organic compounds	Lipids and lipid-like molecules						FDB025166	PC(16:0/18:3(9Z,12Z,15Z)) is a phosphatidylcholine (PC or GPCho). It is a glycerophospholipid in which a phosphorylcholine moiety occupies a glycerol substitution site. As is the case with diacylglycerols, glycerophosphocholines can have many different combinations of fatty acids of varying lengths and saturation attached at the C-1 and C-2 positions. Fatty acids containing 16, 18 and 20 carbons …	HMDB
HMDB0007976	PC(16:0/18:4(6Z,9Z,12Z,15Z))	24778703	USCDCOXUROEQQA-ZPWYYLPXSA-N	CCCCCCCCCCCCCCCC(=O)OC[C@]([H])(COP([O-])(=O)OCC[N+](C)(C)C)OC(=O)CCCC\C=C/C\C=C/C\C=C/C\C=C/CC	0	0	0	0	1	0	1	0	0	1	1	0	0	0	0	0	1	0	0	0	0	0	0	0	quantified	Organic compounds	Lipids and lipid-like molecules						FDB025167	PC(16:0/18:4(6Z,9Z,12Z,15Z)) is a phosphatidylcholine (PC or GPCho). It is a glycerophospholipid in which a phosphorylcholine moiety occupies a glycerol substitution site. As is the case with diacylglycerols, glycerophosphocholines can have many different combinations of fatty acids of varying lengths and saturation attached at the C-1 and C-2 positions. Fatty acids containing 16, 18 and 20 carbo…	HMDB
HMDB0007977	PC(16:0/20:0)	24778711	HVPURDWMANOTFO-HUESYALOSA-N	[H][C@@](COC(=O)CCCCCCCCCCCCCCC)(COP([O-])(=O)OCC[N+](C)(C)C)OC(=O)CCCCCCCCCCCCCCCCCCC	0	0	0	0	1	0	1	0	0	1	1	0	0	0	0	0	1	0	0	0	0	0	0	0	quantified	Organic compounds	Lipids and lipid-like molecules						FDB025168	PC(16:0/20:0) is a phosphatidylcholine (PC or GPCho). It is a glycerophospholipid in which a phosphorylcholine moiety occupies a glycerol substitution site. As is the case with diacylglycerols, glycerophosphocholines can have many different combinations of fatty acids of varying lengths and saturation attached at the C-1 and C-2 positions. Fatty acids containing 16, 18 and 20 carbons are the most…	HMDB
HMDB0007978	PC(16:0/20:1(11Z))	52922418	MZZHKIPFYPOYKP-NYJULOOZSA-N	CCCCCCCCCCCCCCCC(=O)OC[C@]([H])(COP([O-])(=O)OCC[N+](C)(C)C)OC(=O)CCCCCCCCC\C=C/CCCCCCCC	0	0	0	0	1	0	1	0	0	1	1	0	0	0	0	0	1	0	0	0	0	0	0	0	quantified	Organic compounds	Lipids and lipid-like molecules						FDB025169	PC(16:0/20:1(11Z)) is a phosphatidylcholine (PC or GPCho). It is a glycerophospholipid in which a phosphorylcholine moiety occupies a glycerol substitution site. As is the case with diacylglycerols, glycerophosphocholines can have many different combinations of fatty acids of varying lengths and saturation attached at the C-1 and C-2 positions. Fatty acids containing 16, 18 and 20 carbons are the…	HMDB
HMDB0007996	PC(16:0/P-18:1(11Z))	53478675	MPQGNHKVOVYEEN-RTVLTNFHSA-N	CCCCCCCCCCCCCCCC(=O)OCC(COP([O-])(=O)OCC[N+](C)(C)C)O\C=C/CCCCCCCC\C=C/CCCCCC	0	0	0	0	1	0	1	0	0	1	1	0	0	0	0	0	1	0	0	0	0	0	0	0	quantified	Organic compounds	Lipids and lipid-like molecules						FDB025187	PC(16:0/P-18:1(11Z)) is a phosphatidylcholine (PC or GPCho). It is a glycerophospholipid in which a phosphorylcholine moiety occupies a glycerol substitution site. As is the case with diacylglycerols, glycerophosphocholines can have many different combinations of fatty acids of varying lengths and saturation attached at the C-1 and C-2 positions. Fatty acids containing 16, 18 and 20 carbons are t…	HMDB
HMDB0007997	PC(16:0/P-18:1(9Z))	53478677	UQCSRPHVLJIYTA-ADJITVTDSA-N	CCCCCCCCCCCCCCCC(=O)OCC(COP([O-])(=O)OCC[N+](C)(C)C)O\C=C/CCCCCC\C=C/CCCCCCCC	0	0	0	0	1	0	1	0	0	1	1	0	0	0	0	0	1	0	0	0	0	0	0	0	quantified	Organic compounds	Lipids and lipid-like molecules						FDB025188	PC(16:0/P-18:1(9Z)) is a phosphatidylcholine (PC or GPCho). It is a glycerophospholipid in which a phosphorylcholine moiety occupies a glycerol substitution site. As is the case with diacylglycerols, glycerophosphocholines can have many different combinations of fatty acids of varying lengths and saturation attached at the C-1 and C-2 positions. Fatty acids containing 16, 18 and 20 carbons are th…	HMDB
HMDB0007999	PC(16:1(9Z)/14:1(9Z))	52922434	WEVWHXAKLAWWAP-KQGJYXFZSA-N	CCCCCC\C=C/CCCCCCCC(=O)OC[C@]([H])(COP([O-])(=O)OCC[N+](C)(C)C)OC(=O)CCCCCCC\C=C/CCCC	0	0	0	0	1	0	1	0	0	1	1	0	0	0	0	0	1	0	0	0	0	0	0	0	quantified	Organic compounds	Lipids and lipid-like molecules						FDB025190	PC(16:1(9Z)/14:1(9Z)) is a phosphatidylcholine (PC or GPCho). It is a glycerophospholipid in which a phosphorylcholine moiety occupies a glycerol substitution site. As is the case with diacylglycerols, glycerophosphocholines can have many different combinations of fatty acids of varying lengths and saturation attached at the C-1 and C-2 positions. Fatty acids containing 16, 18 and 20 carbons are …	HMDB
HMDB0008001	PC(16:1(9Z)/16:0)	52922440	IPMVHVDAYPUFKH-WYRBGLKBSA-N	[H][C@@](COC(=O)CCCCCCC\C=C/CCCCCC)(COP([O-])(=O)OCC[N+](C)(C)C)OC(=O)CCCCCCCCCCCCCCC	0	0	0	0	1	0	1	0	0	1	1	0	0	0	0	0	1	0	0	0	0	0	0	0	quantified	Organic compounds	Lipids and lipid-like molecules						FDB025192	PC(16:1(9Z)/16:0) is a phosphatidylcholine (PC or GPCho). It is a glycerophospholipid in which a phosphorylcholine moiety occupies a glycerol substitution site. As is the case with diacylglycerols, glycerophosphocholines can have many different combinations of fatty acids of varying lengths and saturation attached at the C-1 and C-2 positions. Fatty acids containing 16, 18 and 20 carbons are the …	HMDB
HMDB0008002	PC(16:1(9Z)/16:1(9Z))	24778764	GPWHCUUIQMGELX-VHQDNGOZSA-N	CCCCCC\C=C/CCCCCCCC(=O)OC[C@]([H])(COP([O-])(=O)OCC[N+](C)(C)C)OC(=O)CCCCCCC\C=C/CCCCCC	0	0	0	0	1	0	1	0	0	1	1	0	0	0	0	0	1	0	0	0	0	0	0	0	quantified	Organic compounds	Lipids and lipid-like molecules						FDB025193	PC(16:1(9Z)/16:1(9Z)) is a phosphatidylcholine (PC or GPCho). It is a glycerophospholipid in which a phosphorylcholine moiety occupies a glycerol substitution site. As is the case with diacylglycerols, glycerophosphocholines can have many different combinations of fatty acids of varying lengths and saturation attached at the C-1 and C-2 positions. Fatty acids containing 16, 18 and 20 carbons are …	HMDB
HMDB0008003	PC(16:1(9Z)/18:0)	52922448	LJUDFFWSOQEQKW-QCFYSATCSA-N	CCCCCCCCCCCCCCCCCC(=O)O[C@]([H])(COC(=O)CCCCCCC\C=C/CCCCCC)COP([O-])(=O)OCC[N+](C)(C)C	0	0	0	0	1	0	1	0	0	1	1	0	0	0	0	0	1	0	0	0	0	0	0	0	quantified	Organic compounds	Lipids and lipid-like molecules						FDB025194	PC(16:1(9Z)/18:0) is a phosphatidylcholine (PC or GPCho). It is a glycerophospholipid in which a phosphorylcholine moiety occupies a glycerol substitution site. As is the case with diacylglycerols, glycerophosphocholines can have many different combinations of fatty acids of varying lengths and saturation attached at the C-1 and C-2 positions. Fatty acids containing 16, 18 and 20 carbons are the …	HMDB
HMDB0008004	PC(16:1(9Z)/18:1(11Z))	24778766	JUVGBPLHSDPAMK-JSLHZOBYSA-N	CCCCCC\C=C/CCCCCCCCCC(=O)O[C@]([H])(COC(=O)CCCCCCC\C=C/CCCCCC)COP([O-])(=O)OCC[N+](C)(C)C	0	0	0	0	1	0	1	0	0	1	1	0	0	0	0	0	1	0	0	0	0	0	0	0	quantified	Organic compounds	Lipids and lipid-like molecules						FDB025195	PC(16:1(9Z)/18:1(11Z)) is a phosphatidylcholine (PC or GPCho). It is a glycerophospholipid in which a phosphorylcholine moiety occupies a glycerol substitution site. As is the case with diacylglycerols, glycerophosphocholines can have many different combinations of fatty acids of varying lengths and saturation attached at the C-1 and C-2 positions. Fatty acids containing 16, 18 and 20 carbons are…	HMDB
HMDB0008005	PC(16:1(9Z)/18:1(9Z))	24778767	ZRCWDIULNHKQRD-RWGOWQMXSA-N	CCCCCCCC\C=C/CCCCCCCC(=O)O[C@]([H])(COC(=O)CCCCCCC\C=C/CCCCCC)COP([O-])(=O)OCC[N+](C)(C)C	0	0	0	0	1	0	1	0	0	1	1	0	0	0	0	0	1	0	0	0	0	0	0	0	quantified	Organic compounds	Lipids and lipid-like molecules						FDB025196	PC(16:1(9Z)/18:1(9Z)) is a phosphatidylcholine (PC or GPCho). It is a glycerophospholipid in which a phosphorylcholine moiety occupies a glycerol substitution site. As is the case with diacylglycerols, glycerophosphocholines can have many different combinations of fatty acids of varying lengths and saturation attached at the C-1 and C-2 positions. Fatty acids containing 16, 18 and 20 carbons are …	HMDB
HMDB0008007	PC(16:1(9Z)/18:3(6Z,9Z,12Z))	52922450	ZZLFVAJFRYBVSN-URBNVOGLSA-N	CCCCCC\C=C/CCCCCCCC(=O)OC[C@]([H])(COP([O-])(=O)OCC[N+](C)(C)C)OC(=O)CCCC\C=C/C\C=C/C\C=C/CCCCC	0	0	0	0	1	0	1	0	0	1	1	0	0	0	0	0	1	0	0	0	0	0	0	0	quantified	Organic compounds	Lipids and lipid-like molecules						FDB025198	PC(16:1(9Z)/18:3(6Z,9Z,12Z)) is a phosphatidylcholine (PC or GPCho). It is a glycerophospholipid in which a phosphorylcholine moiety occupies a glycerol substitution site. As is the case with diacylglycerols, glycerophosphocholines can have many different combinations of fatty acids of varying lengths and saturation attached at the C-1 and C-2 positions. Fatty acids containing 16, 18 and 20 carbo…	HMDB
HMDB0008008	PC(16:1(9Z)/18:3(9Z,12Z,15Z))	52922452	MMUCLZZSNHBNFL-KBTBXKTRSA-N	CCCCCC\C=C/CCCCCCCC(=O)OC[C@]([H])(COP([O-])(=O)OCC[N+](C)(C)C)OC(=O)CCCCCCC\C=C/C\C=C/C\C=C/CC	0	0	0	0	1	0	1	0	0	1	1	0	0	0	0	0	1	0	0	0	0	0	0	0	quantified	Organic compounds	Lipids and lipid-like molecules						FDB025199	PC(16:1(9Z)/18:3(9Z,12Z,15Z)) is a phosphatidylcholine (PC or GPCho). It is a glycerophospholipid in which a phosphorylcholine moiety occupies a glycerol substitution site. As is the case with diacylglycerols, glycerophosphocholines can have many different combinations of fatty acids of varying lengths and saturation attached at the C-1 and C-2 positions. Fatty acids containing 16, 18 and 20 carb…	HMDB
HMDB0008010	PC(16:1(9Z)/20:0)	5459377	YFGYYMPGHQJKLU-HTDYWKJCSA-N	CCCCCCCCCCCCCCCCCCCC(=O)O[C@]([H])(COC(=O)CCCCCCC\C=C/CCCCCC)COP([O-])(=O)OCC[N+](C)(C)C	0	0	0	0	1	0	1	0	0	1	1	0	0	0	0	0	1	0	0	0	0	0	0	0	quantified	Organic compounds	Lipids and lipid-like molecules						FDB025201	PC(16:1(9Z)/20:0) is a phosphatidylcholine (PC or GPCho). It is a glycerophospholipid in which a phosphorylcholine moiety occupies a glycerol substitution site. As is the case with diacylglycerols, glycerophosphocholines can have many different combinations of fatty acids of varying lengths and saturation attached at the C-1 and C-2 positions. Fatty acids containing 16, 18 and 20 carbons are the …	HMDB
HMDB0008016	PC(16:1(9Z)/20:4(8Z,11Z,14Z,17Z))	53478681	NJKOHDXHBBUJBZ-HVRDEFPWSA-N	CCCCCC\C=C/CCCCCCCC(=O)OC[C@]([H])(COP([O-])(=O)OCC[N+](C)(C)C)OC(=O)CCCCCC\C=C/C\C=C/C\C=C/C\C=C/CC	0	0	0	0	1	0	1	0	0	1	1	0	0	0	0	0	1	0	0	0	0	0	0	0	quantified	Organic compounds	Lipids and lipid-like molecules						FDB025207	PC(16:1(9Z)/20:4(8Z,11Z,14Z,17Z)) is a phosphatidylcholine (PC or GPCho). It is a glycerophospholipid in which a phosphorylcholine moiety occupies a glycerol substitution site. As is the case with diacylglycerols, glycerophosphocholines can have many different combinations of fatty acids of varying lengths and saturation attached at the C-1 and C-2 positions. Fatty acids containing 16, 18 and 20 …	HMDB
HMDB0008017	PC(16:1(9Z)/20:5(5Z,8Z,11Z,14Z,17Z))	52922465	IITWSVMUNFGFQI-MMWBFVNXSA-N	CCCCCC\C=C/CCCCCCCC(=O)OC[C@]([H])(COP([O-])(=O)OCC[N+](C)(C)C)OC(=O)CCC\C=C/C\C=C/C\C=C/C\C=C/C\C=C/CC	0	0	0	0	1	0	1	0	0	1	1	0	0	0	0	0	1	0	0	0	0	0	0	0	quantified	Organic compounds	Lipids and lipid-like molecules						FDB025208	PC(16:1(9Z)/20:5(5Z,8Z,11Z,14Z,17Z)) is a phosphatidylcholine (PC or GPCho). It is a glycerophospholipid in which a phosphorylcholine moiety occupies a glycerol substitution site. As is the case with diacylglycerols, glycerophosphocholines can have many different combinations of fatty acids of varying lengths and saturation attached at the C-1 and C-2 positions. Fatty acids containing 16, 18 and …	HMDB
HMDB0008020	PC(16:1(9Z)/22:2(13Z,16Z))	52922473	IHEXWEKEFCKFEL-UTIGHQPQSA-N	CCCCCC\C=C/CCCCCCCC(=O)OC[C@]([H])(COP([O-])(=O)OCC[N+](C)(C)C)OC(=O)CCCCCCCCCCC\C=C/C\C=C/CCCCC	0	0	0	0	1	0	1	0	0	1	1	0	0	0	0	0	1	0	0	0	0	0	0	0	quantified	Organic compounds	Lipids and lipid-like molecules						FDB025211	PC(16:1(9Z)/22:2(13Z,16Z)) is a phosphatidylcholine (PC or GPCho). It is a glycerophospholipid in which a phosphorylcholine moiety occupies a glycerol substitution site. As is the case with diacylglycerols, glycerophosphocholines can have many different combinations of fatty acids of varying lengths and saturation attached at the C-1 and C-2 positions. Fatty acids containing 16, 18 and 20 carbons…	HMDB
HMDB0008022	PC(16:1(9Z)/22:5(4Z,7Z,10Z,13Z,16Z))	53478685	WCODZEYPAWOVBI-UMQSOSPQSA-N	CCCCCC\C=C/CCCCCCCC(=O)OC[C@]([H])(COP([O-])(=O)OCC[N+](C)(C)C)OC(=O)CC\C=C/C\C=C/C\C=C/C\C=C/C\C=C/CCCCC	0	0	0	0	1	0	1	0	0	1	1	0	0	0	0	0	1	0	0	0	0	0	0	0	quantified	Organic compounds	Lipids and lipid-like molecules						FDB025213	PC(16:1(9Z)/22:5(4Z,7Z,10Z,13Z,16Z)) is a phosphatidylcholine (PC or GPCho). It is a glycerophospholipid in which a phosphorylcholine moiety occupies a glycerol substitution site. As is the case with diacylglycerols, glycerophosphocholines can have many different combinations of fatty acids of varying lengths and saturation attached at the C-1 and C-2 positions. Fatty acids containing 16, 18 and …	HMDB
HMDB0008024	PC(16:1(9Z)/22:5(7Z,10Z,13Z,16Z,19Z))	53478687	WNHOGFDQJFYPDE-GBGUCBAQSA-N	CCCCCC\C=C/CCCCCCCC(=O)OC[C@]([H])(COP([O-])(=O)OCC[N+](C)(C)C)OC(=O)CCCCC\C=C/C\C=C/C\C=C/C\C=C/C\C=C/CC	0	0	0	0	1	0	1	0	0	1	1	0	0	0	0	0	1	0	0	0	0	0	0	0	quantified	Organic compounds	Lipids and lipid-like molecules						FDB025215	PC(16:1(9Z)/22:5(7Z,10Z,13Z,16Z,19Z)) is a phosphatidylcholine (PC or GPCho). It is a glycerophospholipid in which a phosphorylcholine moiety occupies a glycerol substitution site. As is the case with diacylglycerols, glycerophosphocholines can have many different combinations of fatty acids of varying lengths and saturation attached at the C-1 and C-2 positions. Fatty acids containing 16, 18 and…	HMDB
HMDB0008027	PC(16:1(9Z)/P-16:0)	53478693	KQAIGMPEJCAVJO-JVTCOHPVSA-N	CCCCCCCCCCCCCC\C=C/OC(COC(=O)CCCCCCC\C=C/CCCCCC)COP([O-])(=O)OCC[N+](C)(C)C	0	0	0	0	1	0	1	0	0	1	1	0	0	0	0	0	1	0	0	0	0	0	0	0	quantified	Organic compounds	Lipids and lipid-like molecules						FDB025218	PC(16:1(9Z)/P-16:0) is a phosphatidylcholine (PC or GPCho). It is a glycerophospholipid in which a phosphorylcholine moiety occupies a glycerol substitution site. As is the case with diacylglycerols, glycerophosphocholines can have many different combinations of fatty acids of varying lengths and saturation attached at the C-1 and C-2 positions. Fatty acids containing 16, 18 and 20 carbons are th…	HMDB
HMDB0008028	PC(16:1(9Z)/P-18:0)	53478695	IHJLXDUOYHJZQE-IOGJYWBCSA-N	CCCCCCCCCCCCCCCC\C=C/OC(COC(=O)CCCCCCC\C=C/CCCCCC)COP([O-])(=O)OCC[N+](C)(C)C	0	0	0	0	1	0	1	0	0	1	1	0	0	0	0	0	1	0	0	0	0	0	0	0	quantified	Organic compounds	Lipids and lipid-like molecules						FDB025219	PC(16:1(9Z)/P-18:0) is a phosphatidylcholine (PC or GPCho). It is a glycerophospholipid in which a phosphorylcholine moiety occupies a glycerol substitution site. As is the case with diacylglycerols, glycerophosphocholines can have many different combinations of fatty acids of varying lengths and saturation attached at the C-1 and C-2 positions. Fatty acids containing 16, 18 and 20 carbons are th…	HMDB
HMDB0008029	PC(16:1(9Z)/P-18:1(11Z))	53478697	ZFACUKICYTXONE-IWDZABBFSA-N	CCCCCC\C=C/CCCCCCCC\C=C/OC(COC(=O)CCCCCCC\C=C/CCCCCC)COP([O-])(=O)OCC[N+](C)(C)C	0	0	0	0	1	0	1	0	0	1	1	0	0	0	0	0	1	0	0	0	0	0	0	0	quantified	Organic compounds	Lipids and lipid-like molecules						FDB025220	PC(16:1(9Z)/P-18:1(11Z)) is a phosphatidylcholine (PC or GPCho). It is a glycerophospholipid in which a phosphorylcholine moiety occupies a glycerol substitution site. As is the case with diacylglycerols, glycerophosphocholines can have many different combinations of fatty acids of varying lengths and saturation attached at the C-1 and C-2 positions. Fatty acids containing 16, 18 and 20 carbons a…	HMDB
HMDB0008030	PC(16:1(9Z)/P-18:1(9Z))	53478699	UMCQOQMEDBTSBS-YJTQHARMSA-N	CCCCCCCC\C=C/CCCCCC\C=C/OC(COC(=O)CCCCCCC\C=C/CCCCCC)COP([O-])(=O)OCC[N+](C)(C)C	0	0	0	0	1	0	1	0	0	1	1	0	0	0	0	0	1	0	0	0	0	0	0	0	quantified	Organic compounds	Lipids and lipid-like molecules						FDB025221	PC(16:1(9Z)/P-18:1(9Z)) is a phosphatidylcholine (PC or GPCho). It is a glycerophospholipid in which a phosphorylcholine moiety occupies a glycerol substitution site. As is the case with diacylglycerols, glycerophosphocholines can have many different combinations of fatty acids of varying lengths and saturation attached at the C-1 and C-2 positions. Fatty acids containing 16, 18 and 20 carbons ar…	HMDB
HMDB0008032	PC(18:0/14:1(9Z))	52922643	DHRQNMSQBJKUCK-IUXSEFJDSA-N	CCCCCCCCCCCCCCCCCC(=O)OC[C@]([H])(COP([O-])(=O)OCC[N+](C)(C)C)OC(=O)CCCCCCC\C=C/CCCC	0	0	0	0	1	0	1	0	0	1	1	0	0	0	0	0	1	0	0	0	0	0	0	0	quantified	Organic compounds	Lipids and lipid-like molecules						FDB025223	PC(18:0/14:1(9Z)) is a phosphatidylcholine (PC or GPCho). It is a glycerophospholipid in which a phosphorylcholine moiety occupies a glycerol substitution site. As is the case with diacylglycerols, glycerophosphocholines can have many different combinations of fatty acids of varying lengths and saturation attached at the C-1 and C-2 positions. Fatty acids containing 16, 18 and 20 carbons are the …	HMDB
HMDB0008035	PC(18:0/16:1(9Z))	24778811	QRSPNOMDLRZDPG-QCFYSATCSA-N	CCCCCCCCCCCCCCCCCC(=O)OC[C@]([H])(COP([O-])(=O)OCC[N+](C)(C)C)OC(=O)CCCCCCC\C=C/CCCCCC	0	0	0	0	1	0	1	0	0	1	1	0	0	0	0	0	1	0	0	0	0	0	0	0	quantified	Organic compounds	Lipids and lipid-like molecules						FDB025226	PC(18:0/16:1(9Z)) is a phosphatidylcholine (PC or GPCho). It is a glycerophospholipid in which a phosphorylcholine moiety occupies a glycerol substitution site. As is the case with diacylglycerols, glycerophosphocholines can have many different combinations of fatty acids of varying lengths and saturation attached at the C-1 and C-2 positions. Fatty acids containing 16, 18 and 20 carbons are the …	HMDB
HMDB0008036	PC(18:0/18:0)	94190	NRJAVPSFFCBXDT-HUESYALOSA-N	[H][C@@](COC(=O)CCCCCCCCCCCCCCCCC)(COP([O-])(=O)OCC[N+](C)(C)C)OC(=O)CCCCCCCCCCCCCCCCC	0	0	0	0	1	0	1	0	0	1	1	0	0	0	0	0	1	0	0	0	0	0	0	0	quantified	Organic compounds	Lipids and lipid-like molecules						FDB025227	PC(18:0/18:0) is a phosphatidylcholine (PC or GPCho). It is a glycerophospholipid in which a phosphorylcholine moiety occupies a glycerol substitution site. As is the case with diacylglycerols, glycerophosphocholines can have many different combinations of fatty acids of varying lengths and saturation attached at the C-1 and C-2 positions. Fatty acids containing 16, 18 and 20 carbons are the most…	HMDB
HMDB0008054	PC(18:0/22:4(7Z,10Z,13Z,16Z))	24778868	AXZGUCXCTZMPTR-UVGACIQRSA-N	CCCCCCCCCCCCCCCCCC(=O)OC[C@]([H])(COP([O-])(=O)OCC[N+](C)(C)C)OC(=O)CCCCC\C=C/C\C=C/C\C=C/C\C=C/CCCCC	0	0	0	0	1	0	1	0	0	1	1	0	0	0	0	0	1	0	0	0	0	0	0	0	quantified	Organic compounds	Lipids and lipid-like molecules						FDB025245	PC(18:0/22:4(7Z,10Z,13Z,16Z)) is a phosphatidylcholine (PC or GPCho). It is a glycerophospholipid in which a phosphorylcholine moiety occupies a glycerol substitution site. As is the case with diacylglycerols, glycerophosphocholines can have many different combinations of fatty acids of varying lengths and saturation attached at the C-1 and C-2 positions. Fatty acids containing 16, 18 and 20 carb…	HMDB
HMDB0008058	PC(18:0/24:0)	24778880	JAGKNQMHXVLJKL-QSCHNALKSA-N	[H][C@@](COC(=O)CCCCCCCCCCCCCCCCC)(COP([O-])(=O)OCC[N+](C)(C)C)OC(=O)CCCCCCCCCCCCCCCCCCCCCCC	0	0	0	0	1	0	1	0	0	1	1	0	0	0	0	0	1	0	0	0	0	0	0	0	quantified	Organic compounds	Lipids and lipid-like molecules						FDB025249	PC(18:0/24:0) is a phosphatidylcholine (PC or GPCho). It is a glycerophospholipid in which a phosphorylcholine moiety occupies a glycerol substitution site. As is the case with diacylglycerols, glycerophosphocholines can have many different combinations of fatty acids of varying lengths and saturation attached at the C-1 and C-2 positions. Fatty acids containing 16, 18 and 20 carbons are the most…	HMDB
HMDB0008061	PC(18:0/P-18:0)	53478705	LQGHAKFUDWIULA-HYLXNHFUSA-N	CCCCCCCCCCCCCCCCCC(=O)OCC(COP([O-])(=O)OCC[N+](C)(C)C)O\C=C/CCCCCCCCCCCCCCCC	0	0	0	0	1	0	1	0	0	1	1	0	0	0	0	0	1	0	0	0	0	0	0	0	quantified	Organic compounds	Lipids and lipid-like molecules						FDB025252	PC(18:0/P-18:0) is a phosphatidylcholine (PC or GPCho). It is a glycerophospholipid in which a phosphorylcholine moiety occupies a glycerol substitution site. As is the case with diacylglycerols, glycerophosphocholines can have many different combinations of fatty acids of varying lengths and saturation attached at the C-1 and C-2 positions. Fatty acids containing 16, 18 and 20 carbons are the mo…	HMDB
HMDB0008062	PC(18:0/P-18:1(11Z))	53478707	JREOXIRIVLLXMO-MWNCGOSWSA-N	CCCCCCCCCCCCCCCCCC(=O)OCC(COP([O-])(=O)OCC[N+](C)(C)C)O\C=C/CCCCCCCC\C=C/CCCCCC	0	0	0	0	1	0	1	0	0	1	1	0	0	0	0	0	1	0	0	0	0	0	0	0	quantified	Organic compounds	Lipids and lipid-like molecules						FDB025253	PC(18:0/P-18:1(11Z)) is a phosphatidylcholine (PC or GPCho). It is a glycerophospholipid in which a phosphorylcholine moiety occupies a glycerol substitution site. As is the case with diacylglycerols, glycerophosphocholines can have many different combinations of fatty acids of varying lengths and saturation attached at the C-1 and C-2 positions. Fatty acids containing 16, 18 and 20 carbons are t…	HMDB
HMDB0008063	PC(18:0/P-18:1(9Z))	53478709	WKBKYWULQUMFDH-DJRFHFPXSA-N	CCCCCCCCCCCCCCCCCC(=O)OCC(COP([O-])(=O)OCC[N+](C)(C)C)O\C=C/CCCCCC\C=C/CCCCCCCC	0	0	0	0	1	0	1	0	0	1	1	0	0	0	0	0	1	0	0	0	0	0	0	0	quantified	Organic compounds	Lipids and lipid-like molecules						FDB025254	PC(18:0/P-18:1(9Z)) is a phosphatidylcholine (PC or GPCho). It is a glycerophospholipid in which a phosphorylcholine moiety occupies a glycerol substitution site. As is the case with diacylglycerols, glycerophosphocholines can have many different combinations of fatty acids of varying lengths and saturation attached at the C-1 and C-2 positions. Fatty acids containing 16, 18 and 20 carbons are th…	HMDB
HMDB0008064	PC(18:1(11Z)/14:0)	53478711	ZBQGASWGCNJQQT-WYRBGLKBSA-N	CCCCCCCCCCCCCC(=O)O[C@]([H])(COC(=O)CCCCCCCCC\C=C/CCCCCC)COP([O-])(=O)OCC[N+](C)(C)C	0	0	0	0	1	0	1	0	0	1	1	0	0	0	0	0	1	0	0	0	0	0	0	0	quantified	Organic compounds	Lipids and lipid-like molecules						FDB025255	PC(18:1(11Z)/14:0) is a phosphatidylcholine (PC or GPCho). It is a glycerophospholipid in which a phosphorylcholine moiety occupies a glycerol substitution site. As is the case with diacylglycerols, glycerophosphocholines can have many different combinations of fatty acids of varying lengths and saturation attached at the C-1 and C-2 positions. Fatty acids containing 16, 18 and 20 carbons are the…	HMDB
HMDB0008065	PC(18:1(11Z)/14:1(9Z))	53478713	KVLXYLCYQNSPQA-MIXVWNHBSA-N	CCCCCC\C=C/CCCCCCCCCC(=O)OC[C@]([H])(COP([O-])(=O)OCC[N+](C)(C)C)OC(=O)CCCCCCC\C=C/CCCC	0	0	0	0	1	0	1	0	0	1	1	0	0	0	0	0	1	0	0	0	0	0	0	0	quantified	Organic compounds	Lipids and lipid-like molecules						FDB025256	PC(18:1(11Z)/14:1(9Z)) is a phosphatidylcholine (PC or GPCho). It is a glycerophospholipid in which a phosphorylcholine moiety occupies a glycerol substitution site. As is the case with diacylglycerols, glycerophosphocholines can have many different combinations of fatty acids of varying lengths and saturation attached at the C-1 and C-2 positions. Fatty acids containing 16, 18 and 20 carbons are…	HMDB
HMDB0008067	PC(18:1(11Z)/16:0)	53478717	WPAONTMCEBPEAF-KWNHIAGJSA-N	CCCCCCCCCCCCCCCC(=O)O[C@]([H])(COC(=O)CCCCCCCCC\C=C/CCCCCC)COP([O-])(=O)OCC[N+](C)(C)C	0	0	0	0	1	0	1	0	0	1	1	0	0	0	0	0	1	0	0	0	0	0	0	0	quantified	Organic compounds	Lipids and lipid-like molecules						FDB025258	PC(18:1(11Z)/16:0) is a phosphatidylcholine (PC or GPCho). It is a glycerophospholipid in which a phosphorylcholine moiety occupies a glycerol substitution site. As is the case with diacylglycerols, glycerophosphocholines can have many different combinations of fatty acids of varying lengths and saturation attached at the C-1 and C-2 positions. Fatty acids containing 16, 18 and 20 carbons are the…	HMDB
HMDB0008068	PC(18:1(11Z)/16:1(9Z))	53478719	FDBAKEKHEMZAPT-JSLHZOBYSA-N	CCCCCC\C=C/CCCCCCCCCC(=O)OC[C@]([H])(COP([O-])(=O)OCC[N+](C)(C)C)OC(=O)CCCCCCC\C=C/CCCCCC	0	0	0	0	1	0	1	0	0	1	1	0	0	0	0	0	1	0	0	0	0	0	0	0	quantified	Organic compounds	Lipids and lipid-like molecules						FDB025259	PC(18:1(11Z)/16:1(9Z)) is a phosphatidylcholine (PC or GPCho). It is a glycerophospholipid in which a phosphorylcholine moiety occupies a glycerol substitution site. As is the case with diacylglycerols, glycerophosphocholines can have many different combinations of fatty acids of varying lengths and saturation attached at the C-1 and C-2 positions. Fatty acids containing 16, 18 and 20 carbons are…	HMDB
HMDB0008069	PC(18:1(11Z)/18:0)	24778894	VSQJLPDEJFLZDH-ASXRIEHBSA-N	CCCCCCCCCCCCCCCCCC(=O)O[C@]([H])(COC(=O)CCCCCCCCC\C=C/CCCCCC)COP([O-])(=O)OCC[N+](C)(C)C	0	0	0	0	1	0	1	0	0	1	1	0	0	0	0	0	1	0	0	0	0	0	0	0	quantified	Organic compounds	Lipids and lipid-like molecules						FDB025260	PC(18:1(11Z)/18:0) is a phosphatidylcholine (PC or GPCho). It is a glycerophospholipid in which a phosphorylcholine moiety occupies a glycerol substitution site. As is the case with diacylglycerols, glycerophosphocholines can have many different combinations of fatty acids of varying lengths and saturation attached at the C-1 and C-2 positions. Fatty acids containing 16, 18 and 20 carbons are the…	HMDB
HMDB0008075	PC(18:1(11Z)/18:4(6Z,9Z,12Z,15Z))	53478729	QAMLWHXIPWZMCT-WXVJBZSZSA-N	CCCCCC\C=C/CCCCCCCCCC(=O)OC[C@]([H])(COP([O-])(=O)OCC[N+](C)(C)C)OC(=O)CCCC\C=C/C\C=C/C\C=C/C\C=C/CC	0	0	0	0	1	0	1	0	0	1	1	0	0	0	0	0	1	0	0	0	0	0	0	0	quantified	Organic compounds	Lipids and lipid-like molecules						FDB025266	PC(18:1(11Z)/18:4(6Z,9Z,12Z,15Z)) is a phosphatidylcholine (PC or GPCho). It is a glycerophospholipid in which a phosphorylcholine moiety occupies a glycerol substitution site. As is the case with diacylglycerols, glycerophosphocholines can have many different combinations of fatty acids of varying lengths and saturation attached at the C-1 and C-2 positions. Fatty acids containing 16, 18 and 20 …	HMDB
HMDB0008078	PC(18:1(11Z)/20:2(11Z,14Z))	53478735	MLMXSUWPTPCRLG-HYYWERRFSA-N	CCCCCC\C=C/CCCCCCCCCC(=O)OC[C@]([H])(COP([O-])(=O)OCC[N+](C)(C)C)OC(=O)CCCCCCCCC\C=C/C\C=C/CCCCC	0	0	0	0	1	0	1	0	0	1	1	0	0	0	0	0	1	0	0	0	0	0	0	0	quantified	Organic compounds	Lipids and lipid-like molecules						FDB025269	PC(18:1(11Z)/20:2(11Z,14Z)) is a phosphatidylcholine (PC or GPCho). It is a glycerophospholipid in which a phosphorylcholine moiety occupies a glycerol substitution site. As is the case with diacylglycerols, glycerophosphocholines can have many different combinations of fatty acids of varying lengths and saturation attached at the C-1 and C-2 positions. Fatty acids containing 16, 18 and 20 carbon…	HMDB
HMDB0008083	PC(18:1(11Z)/20:5(5Z,8Z,11Z,14Z,17Z))	24778898	BLXFIBZJVTVAKI-BLPZMAMRSA-N	CCCCCC\C=C/CCCCCCCCCC(=O)OC[C@]([H])(COP([O-])(=O)OCC[N+](C)(C)C)OC(=O)CCC\C=C/C\C=C/C\C=C/C\C=C/C\C=C/CC	0	0	0	0	1	0	1	0	0	1	1	0	0	0	0	0	1	0	0	0	0	0	0	0	quantified	Organic compounds	Lipids and lipid-like molecules						FDB025274	PC(18:1(11Z)/20:5(5Z,8Z,11Z,14Z,17Z)) is a phosphatidylcholine (PC or GPCho). It is a glycerophospholipid in which a phosphorylcholine moiety occupies a glycerol substitution site. As is the case with diacylglycerols, glycerophosphocholines can have many different combinations of fatty acids of varying lengths and saturation attached at the C-1 and C-2 positions. Fatty acids containing 16, 18 and…	HMDB
HMDB0008088	PC(18:1(11Z)/22:5(4Z,7Z,10Z,13Z,16Z))	53478751	CYJDDIDEUCNWDQ-IAOSCPQNSA-N	CCCCCC\C=C/CCCCCCCCCC(=O)OC[C@]([H])(COP([O-])(=O)OCC[N+](C)(C)C)OC(=O)CC\C=C/C\C=C/C\C=C/C\C=C/C\C=C/CCCCC	0	0	0	0	1	0	1	0	0	1	1	0	0	0	0	0	1	0	0	0	0	0	0	0	quantified	Organic compounds	Lipids and lipid-like molecules						FDB025279	PC(18:1(11Z)/22:5(4Z,7Z,10Z,13Z,16Z)) is a phosphatidylcholine (PC or GPCho). It is a glycerophospholipid in which a phosphorylcholine moiety occupies a glycerol substitution site. As is the case with diacylglycerols, glycerophosphocholines can have many different combinations of fatty acids of varying lengths and saturation attached at the C-1 and C-2 positions. Fatty acids containing 16, 18 and…	HMDB
HMDB0008089	PC(18:1(11Z)/22:5(7Z,10Z,13Z,16Z,19Z))	24778900	FYVNIFOYDIIODX-KNKJIUSSSA-N	CCCCCC\C=C/CCCCCCCCCC(=O)OC[C@]([H])(COP([O-])(=O)OCC[N+](C)(C)C)OC(=O)CCCCC\C=C/C\C=C/C\C=C/C\C=C/C\C=C/CC	0	0	0	0	1	0	1	0	0	1	1	0	0	0	0	0	1	0	0	0	0	0	0	0	quantified	Organic compounds	Lipids and lipid-like molecules						FDB025280	PC(18:1(11Z)/22:5(7Z,10Z,13Z,16Z,19Z)) is a phosphatidylcholine (PC or GPCho). It is a glycerophospholipid in which a phosphorylcholine moiety occupies a glycerol substitution site. As is the case with diacylglycerols, glycerophosphocholines can have many different combinations of fatty acids of varying lengths and saturation attached at the C-1 and C-2 positions. Fatty acids containing 16, 18 an…	HMDB
HMDB0008091	PC(18:1(11Z)/24:0)	53478753	FPXADVQYVJYLOJ-IOVWWOAPSA-N	CCCCCCCCCCCCCCCCCCCCCCCC(=O)O[C@]([H])(COC(=O)CCCCCCCCC\C=C/CCCCCC)COP([O-])(=O)OCC[N+](C)(C)C	0	0	0	0	1	0	1	0	0	1	1	0	0	0	0	0	1	0	0	0	0	0	0	0	quantified	Organic compounds	Lipids and lipid-like molecules						FDB025282	PC(18:1(11Z)/24:0) is a phosphatidylcholine (PC or GPCho). It is a glycerophospholipid in which a phosphorylcholine moiety occupies a glycerol substitution site. As is the case with diacylglycerols, glycerophosphocholines can have many different combinations of fatty acids of varying lengths and saturation attached at the C-1 and C-2 positions. Fatty acids containing 16, 18 and 20 carbons are the…	HMDB
HMDB0008093	PC(18:1(11Z)/P-16:0)	53478757	QZDZCTPKRWPFFS-RTVLTNFHSA-N	CCCCCCCCCCCCCC\C=C/OC(COC(=O)CCCCCCCCC\C=C/CCCCCC)COP([O-])(=O)OCC[N+](C)(C)C	0	0	0	0	1	0	1	0	0	1	1	0	0	0	0	0	1	0	0	0	0	0	0	0	quantified	Organic compounds	Lipids and lipid-like molecules						FDB025284	PC(18:1(11Z)/P-16:0) is a phosphatidylcholine (PC or GPCho). It is a glycerophospholipid in which a phosphorylcholine moiety occupies a glycerol substitution site. As is the case with diacylglycerols, glycerophosphocholines can have many different combinations of fatty acids of varying lengths and saturation attached at the C-1 and C-2 positions. Fatty acids containing 16, 18 and 20 carbons are t…	HMDB
HMDB0008094	PC(18:1(11Z)/P-18:0)	53478759	FDNRZRXSENYWER-JTLDGTJHSA-N	CCCCCCCCCCCCCCCC\C=C/OC(COC(=O)CCCCCCCCC\C=C/CCCCCC)COP([O-])(=O)OCC[N+](C)(C)C	0	0	0	0	1	0	1	0	0	1	1	0	0	0	0	0	1	0	0	0	0	0	0	0	quantified	Organic compounds	Lipids and lipid-like molecules						FDB025285	PC(18:1(11Z)/P-18:0) is a phosphatidylcholine (PC or GPCho). It is a glycerophospholipid in which a phosphorylcholine moiety occupies a glycerol substitution site. As is the case with diacylglycerols, glycerophosphocholines can have many different combinations of fatty acids of varying lengths and saturation attached at the C-1 and C-2 positions. Fatty acids containing 16, 18 and 20 carbons are t…	HMDB
HMDB0008097	PC(18:1(9Z)/14:0)	24778931	KIVAJCJTVPWSRJ-OQHNRNOKSA-N	CCCCCCCCCCCCCC(=O)O[C@]([H])(COC(=O)CCCCCCC\C=C/CCCCCCCC)COP([O-])(=O)OCC[N+](C)(C)C	0	0	0	0	1	0	1	0	0	1	1	0	0	0	0	0	1	0	0	0	0	0	0	0	quantified	Organic compounds	Lipids and lipid-like molecules						FDB025288	PC(18:1(9Z)/14:0) is a phosphatidylcholine (PC or GPCho). It is a glycerophospholipid in which a phosphorylcholine moiety occupies a glycerol substitution site. As is the case with diacylglycerols, glycerophosphocholines can have many different combinations of fatty acids of varying lengths and saturation attached at the C-1 and C-2 positions. Fatty acids containing 16, 18 and 20 carbons are the …	HMDB
HMDB0008098	PC(18:1(9Z)/14:1(9Z))	52922673	VYABGHZPSJWGOZ-LULHKCDZSA-N	CCCCCCCC\C=C/CCCCCCCC(=O)OC[C@]([H])(COP([O-])(=O)OCC[N+](C)(C)C)OC(=O)CCCCCCC\C=C/CCCC	0	0	0	0	1	0	1	0	0	1	1	0	0	0	0	0	1	0	0	0	0	0	0	0	quantified	Organic compounds	Lipids and lipid-like molecules						FDB025289	PC(18:1(9Z)/14:1(9Z)) is a phosphatidylcholine (PC or GPCho). It is a glycerophospholipid in which a phosphorylcholine moiety occupies a glycerol substitution site. As is the case with diacylglycerols, glycerophosphocholines can have many different combinations of fatty acids of varying lengths and saturation attached at the C-1 and C-2 positions. Fatty acids containing 16, 18 and 20 carbons are …	HMDB
HMDB0008100	PC(18:1(9Z)/16:0)	24778933	RRVPPYNAZJRZFR-VYOBOKEXSA-N	CCCCCCCCCCCCCCCC(=O)O[C@]([H])(COC(=O)CCCCCCC\C=C/CCCCCCCC)COP([O-])(=O)OCC[N+](C)(C)C	0	0	0	0	1	0	1	0	0	1	1	0	0	0	0	0	1	0	0	0	0	0	0	0	quantified	Organic compounds	Lipids and lipid-like molecules						FDB025291	PC(18:1(9Z)/16:0) is a phosphatidylcholine (PC or GPCho). It is a glycerophospholipid in which a phosphorylcholine moiety occupies a glycerol substitution site. As is the case with diacylglycerols, glycerophosphocholines can have many different combinations of fatty acids of varying lengths and saturation attached at the C-1 and C-2 positions. Fatty acids containing 16, 18 and 20 carbons are the …	HMDB
HMDB0008101	PC(18:1(9Z)/16:1(9Z))	24778935	QJZAWHQVXYMEQR-RWGOWQMXSA-N	CCCCCCCC\C=C/CCCCCCCC(=O)OC[C@]([H])(COP([O-])(=O)OCC[N+](C)(C)C)OC(=O)CCCCCCC\C=C/CCCCCC	0	0	0	0	1	0	1	0	0	1	1	0	0	0	0	0	1	0	0	0	0	0	0	0	quantified	Organic compounds	Lipids and lipid-like molecules						FDB025292	PC(18:1(9Z)/16:1(9Z)) is a phosphatidylcholine (PC or GPCho). It is a glycerophospholipid in which a phosphorylcholine moiety occupies a glycerol substitution site. As is the case with diacylglycerols, glycerophosphocholines can have many different combinations of fatty acids of varying lengths and saturation attached at the C-1 and C-2 positions. Fatty acids containing 16, 18 and 20 carbons are …	HMDB
HMDB0008102	PC(18:1(9Z)/18:0)	24778936	NMJCSTNQFYPVOR-VHONOUADSA-N	CCCCCCCCCCCCCCCCCC(=O)O[C@]([H])(COC(=O)CCCCCCC\C=C/CCCCCCCC)COP([O-])(=O)OCC[N+](C)(C)C	0	0	0	0	1	0	1	0	0	1	1	0	0	0	0	0	1	0	0	0	0	0	0	0	quantified	Organic compounds	Lipids and lipid-like molecules						FDB025293	PC(18:1(9Z)/18:0) is a phosphatidylcholine (PC or GPCho). It is a glycerophospholipid in which a phosphorylcholine moiety occupies a glycerol substitution site. As is the case with diacylglycerols, glycerophosphocholines can have many different combinations of fatty acids of varying lengths and saturation attached at the C-1 and C-2 positions. Fatty acids containing 16, 18 and 20 carbons are the …	HMDB
HMDB0008108	PC(18:1(9Z)/18:4(6Z,9Z,12Z,15Z))	52922687	VTBLOCMXAXXMCO-ITFWVWPTSA-N	CCCCCCCC\C=C/CCCCCCCC(=O)OC[C@]([H])(COP([O-])(=O)OCC[N+](C)(C)C)OC(=O)CCCC\C=C/C\C=C/C\C=C/C\C=C/CC	0	0	0	0	1	0	1	0	0	1	1	0	0	0	0	0	1	0	0	0	0	0	0	0	quantified	Organic compounds	Lipids and lipid-like molecules						FDB025298	PC(18:1(9Z)/18:4(6Z,9Z,12Z,15Z)) is a phosphatidylcholine (PC or GPCho). It is a glycerophospholipid in which a phosphorylcholine moiety occupies a glycerol substitution site. As is the case with diacylglycerols, glycerophosphocholines can have many different combinations of fatty acids of varying lengths and saturation attached at the C-1 and C-2 positions. Fatty acids containing 16, 18 and 20 c…	HMDB
HMDB0008111	PC(18:1(9Z)/20:2(11Z,14Z))	52922695	MGYXVNKVMWUCEN-UETRTARBSA-N	CCCCCCCC\C=C/CCCCCCCC(=O)OC[C@]([H])(COP([O-])(=O)OCC[N+](C)(C)C)OC(=O)CCCCCCCCC\C=C/C\C=C/CCCCC	0	0	0	0	1	0	1	0	0	1	1	0	0	0	0	0	1	0	0	0	0	0	0	0	quantified	Organic compounds	Lipids and lipid-like molecules						FDB025301	PC(18:1(9Z)/20:2(11Z,14Z)) is a phosphatidylcholine (PC or GPCho). It is a glycerophospholipid in which a phosphorylcholine moiety occupies a glycerol substitution site. As is the case with diacylglycerols, glycerophosphocholines can have many different combinations of fatty acids of varying lengths and saturation attached at the C-1 and C-2 positions. Fatty acids containing 16, 18 and 20 carbons…	HMDB
HMDB0008116	PC(18:1(9Z)/20:5(5Z,8Z,11Z,14Z,17Z))	24778949	PAQLDAUPMINLDS-UTNJSSBTSA-N	CCCCCCCC\C=C/CCCCCCCC(=O)OC[C@]([H])(COP([O-])(=O)OCC[N+](C)(C)C)OC(=O)CCC\C=C/C\C=C/C\C=C/C\C=C/C\C=C/CC	0	0	0	0	1	0	1	0	0	1	1	0	0	0	0	0	1	0	0	0	0	0	0	0	quantified	Organic compounds	Lipids and lipid-like molecules						FDB025306	PC(18:1(9Z)/20:5(5Z,8Z,11Z,14Z,17Z)) is a phosphatidylcholine (PC or GPCho). It is a glycerophospholipid in which a phosphorylcholine moiety occupies a glycerol substitution site. As is the case with diacylglycerols, glycerophosphocholines can have many different combinations of fatty acids of varying lengths and saturation attached at the C-1 and C-2 positions. Fatty acids containing 16, 18 and …	HMDB
HMDB0008121	PC(18:1(9Z)/22:5(4Z,7Z,10Z,13Z,16Z))	53478771	FBWAPFMKODNGIU-IMCFLUOMSA-N	CCCCCCCC\C=C/CCCCCCCC(=O)OC[C@]([H])(COP([O-])(=O)OCC[N+](C)(C)C)OC(=O)CC\C=C/C\C=C/C\C=C/C\C=C/C\C=C/CCCCC	0	0	0	0	1	0	1	0	0	1	1	0	0	0	0	0	1	0	0	0	0	0	0	0	quantified	Organic compounds	Lipids and lipid-like molecules						FDB025311	PC(18:1(9Z)/22:5(4Z,7Z,10Z,13Z,16Z)) is a phosphatidylcholine (PC or GPCho). It is a glycerophospholipid in which a phosphorylcholine moiety occupies a glycerol substitution site. As is the case with diacylglycerols, glycerophosphocholines can have many different combinations of fatty acids of varying lengths and saturation attached at the C-1 and C-2 positions. Fatty acids containing 16, 18 and …	HMDB
HMDB0008122	PC(18:1(9Z)/22:5(7Z,10Z,13Z,16Z,19Z))	53478773	LQILTFYUCKNMSR-JEOKZORUSA-N	CCCCCCCC\C=C/CCCCCCCC(=O)OC[C@]([H])(COP([O-])(=O)OCC[N+](C)(C)C)OC(=O)CCCCC\C=C/C\C=C/C\C=C/C\C=C/C\C=C/CC	0	0	0	0	1	0	1	0	0	1	1	0	0	0	0	0	1	0	0	0	0	0	0	0	quantified	Organic compounds	Lipids and lipid-like molecules						FDB025312	PC(18:1(9Z)/22:5(7Z,10Z,13Z,16Z,19Z)) is a phosphatidylcholine (PC or GPCho). It is a glycerophospholipid in which a phosphorylcholine moiety occupies a glycerol substitution site. As is the case with diacylglycerols, glycerophosphocholines can have many different combinations of fatty acids of varying lengths and saturation attached at the C-1 and C-2 positions. Fatty acids containing 16, 18 and…	HMDB
HMDB0008124	PC(18:1(9Z)/24:0)	24778957	FOWWMXZTRWYEGK-FQUFUIAJSA-N	CCCCCCCCCCCCCCCCCCCCCCCC(=O)O[C@]([H])(COC(=O)CCCCCCC\C=C/CCCCCCCC)COP([O-])(=O)OCC[N+](C)(C)C	0	0	0	0	1	0	1	0	0	1	1	0	0	0	0	0	1	0	0	0	0	0	0	0	quantified	Organic compounds	Lipids and lipid-like molecules						FDB025314	PC(18:1(9Z)/24:0) is a phosphatidylcholine (PC or GPCho). It is a glycerophospholipid in which a phosphorylcholine moiety occupies a glycerol substitution site. As is the case with diacylglycerols, glycerophosphocholines can have many different combinations of fatty acids of varying lengths and saturation attached at the C-1 and C-2 positions. Fatty acids containing 16, 18 and 20 carbons are the …	HMDB
HMDB0008126	PC(18:1(9Z)/P-16:0)	53478777	FQVFGIZCMMQDNV-NQQLFREJSA-N	CCCCCCCCCCCCCC\C=C/OC(COC(=O)CCCCCCC\C=C/CCCCCCCC)COP([O-])(=O)OCC[N+](C)(C)C	0	0	0	0	1	0	1	0	0	1	1	0	0	0	0	0	1	0	0	0	0	0	0	0	quantified	Organic compounds	Lipids and lipid-like molecules						FDB025316	PC(18:1(9Z)/P-16:0) is a phosphatidylcholine (PC or GPCho). It is a glycerophospholipid in which a phosphorylcholine moiety occupies a glycerol substitution site. As is the case with diacylglycerols, glycerophosphocholines can have many different combinations of fatty acids of varying lengths and saturation attached at the C-1 and C-2 positions. Fatty acids containing 16, 18 and 20 carbons are th…	HMDB
HMDB0008127	PC(18:1(9Z)/P-18:0)	53478779	HTJGKEVKFGCWNR-DVBGXPIKSA-N	CCCCCCCCCCCCCCCC\C=C/OC(COC(=O)CCCCCCC\C=C/CCCCCCCC)COP([O-])(=O)OCC[N+](C)(C)C	0	0	0	0	1	0	1	0	0	1	1	0	0	0	0	0	1	0	0	0	0	0	0	0	quantified	Organic compounds	Lipids and lipid-like molecules						FDB025317	PC(18:1(9Z)/P-18:0) is a phosphatidylcholine (PC or GPCho). It is a glycerophospholipid in which a phosphorylcholine moiety occupies a glycerol substitution site. As is the case with diacylglycerols, glycerophosphocholines can have many different combinations of fatty acids of varying lengths and saturation attached at the C-1 and C-2 positions. Fatty acids containing 16, 18 and 20 carbons are th…	HMDB
HMDB0008130	PC(18:2(9Z,12Z)/14:0)	52922711	IORKBJYFXXCDMP-GMGFYYQASA-N	CCCCCCCCCCCCCC(=O)O[C@]([H])(COC(=O)CCCCCCC\C=C/C\C=C/CCCCC)COP([O-])(=O)OCC[N+](C)(C)C	0	0	0	0	1	0	1	0	0	1	1	0	0	0	0	0	1	0	0	0	0	0	0	0	quantified	Organic compounds	Lipids and lipid-like molecules						FDB025320	PC(18:2(9Z,12Z)/14:0) is a phosphatidylcholine (PC or GPCho). It is a glycerophospholipid in which a phosphorylcholine moiety occupies a glycerol substitution site. As is the case with diacylglycerols, glycerophosphocholines can have many different combinations of fatty acids of varying lengths and saturation attached at the C-1 and C-2 positions. Fatty acids containing 16, 18 and 20 carbons are …	HMDB
HMDB0008131	PC(18:2(9Z,12Z)/14:1(9Z))	52922713	MEEAGHVLDDTFHZ-SHAXIEEXSA-N	CCCCC\C=C/C\C=C/CCCCCCCC(=O)OC[C@]([H])(COP([O-])(=O)OCC[N+](C)(C)C)OC(=O)CCCCCCC\C=C/CCCC	0	0	0	0	1	0	1	0	0	1	1	0	0	0	0	0	1	0	0	0	0	0	0	0	quantified	Organic compounds	Lipids and lipid-like molecules						FDB025321	PC(18:2(9Z,12Z)/14:1(9Z)) is a phosphatidylcholine (PC or GPCho). It is a glycerophospholipid in which a phosphorylcholine moiety occupies a glycerol substitution site. As is the case with diacylglycerols, glycerophosphocholines can have many different combinations of fatty acids of varying lengths and saturation attached at the C-1 and C-2 positions. Fatty acids containing 16, 18 and 20 carbons …	HMDB
HMDB0008133	PC(18:2(9Z,12Z)/16:0)	24778972	FWMYJLDHIVCJCT-ZTIMHPMXSA-N	CCCCCCCCCCCCCCCC(=O)O[C@]([H])(COC(=O)CCCCCCC\C=C/C\C=C/CCCCC)COP([O-])(=O)OCC[N+](C)(C)C	0	0	0	0	1	0	1	0	0	1	1	0	0	0	0	0	1	0	0	0	0	0	0	0	quantified	Organic compounds	Lipids and lipid-like molecules						FDB025323	PC(18:2(9Z,12Z)/16:0) is a phosphatidylcholine (PC or GPCho). It is a glycerophospholipid in which a phosphorylcholine moiety occupies a glycerol substitution site. As is the case with diacylglycerols, glycerophosphocholines can have many different combinations of fatty acids of varying lengths and saturation attached at the C-1 and C-2 positions. Fatty acids containing 16, 18 and 20 carbons are …	HMDB
HMDB0008134	PC(18:2(9Z,12Z)/16:1(9Z))	52922719	PPCVNZFMCABQCL-KXESGEQTSA-N	CCCCCC\C=C/CCCCCCCC(=O)O[C@]([H])(COC(=O)CCCCCCC\C=C/C\C=C/CCCCC)COP([O-])(=O)OCC[N+](C)(C)C	0	0	0	0	1	0	1	0	0	1	1	0	0	0	0	0	1	0	0	0	0	0	0	0	quantified	Organic compounds	Lipids and lipid-like molecules						FDB025324	PC(18:2(9Z,12Z)/16:1(9Z)) is a phosphatidylcholine (PC or GPCho). It is a glycerophospholipid in which a phosphorylcholine moiety occupies a glycerol substitution site. As is the case with diacylglycerols, glycerophosphocholines can have many different combinations of fatty acids of varying lengths and saturation attached at the C-1 and C-2 positions. Fatty acids containing 16, 18 and 20 carbons …	HMDB
HMDB0008140	PC(18:2(9Z,12Z)/18:3(6Z,9Z,12Z))	52922729	ZYUVFKWRZDKQNL-YHOYFWGCSA-N	CCCCC\C=C/C\C=C/CCCCCCCC(=O)OC[C@]([H])(COP([O-])(=O)OCC[N+](C)(C)C)OC(=O)CCCC\C=C/C\C=C/C\C=C/CCCCC	0	0	0	0	1	0	1	0	0	1	1	0	0	0	0	0	1	0	0	0	0	0	0	0	quantified	Organic compounds	Lipids and lipid-like molecules						FDB025330	PC(18:2(9Z,12Z)/18:3(6Z,9Z,12Z)) is a phosphatidylcholine (PC or GPCho). It is a glycerophospholipid in which a phosphorylcholine moiety occupies a glycerol substitution site. As is the case with diacylglycerols, glycerophosphocholines can have many different combinations of fatty acids of varying lengths and saturation attached at the C-1 and C-2 positions. Fatty acids containing 16, 18 and 20 c…	HMDB
HMDB0008141	PC(18:2(9Z,12Z)/18:3(9Z,12Z,15Z))	52922731	HZGAVPNEGHQJID-UNBCHYIMSA-N	CCCCC\C=C/C\C=C/CCCCCCCC(=O)OC[C@]([H])(COP([O-])(=O)OCC[N+](C)(C)C)OC(=O)CCCCCCC\C=C/C\C=C/C\C=C/CC	0	0	0	0	1	0	1	0	0	1	1	0	0	0	0	0	1	0	0	0	0	0	0	0	quantified	Organic compounds	Lipids and lipid-like molecules						FDB025331	PC(18:2(9Z,12Z)/18:3(9Z,12Z,15Z)) is a phosphatidylcholine (PC or GPCho). It is a glycerophospholipid in which a phosphorylcholine moiety occupies a glycerol substitution site. As is the case with diacylglycerols, glycerophosphocholines can have many different combinations of fatty acids of varying lengths and saturation attached at the C-1 and C-2 positions. Fatty acids containing 16, 18 and 20 …	HMDB
HMDB0008142	PC(18:2(9Z,12Z)/18:4(6Z,9Z,12Z,15Z))	52922733	AHAUBJRIXRHFSJ-LTUZQPMLSA-N	CCCCC\C=C/C\C=C/CCCCCCCC(=O)OC[C@]([H])(COP([O-])(=O)OCC[N+](C)(C)C)OC(=O)CCCC\C=C/C\C=C/C\C=C/C\C=C/CC	0	0	0	0	1	0	1	0	0	1	1	0	0	0	0	0	1	0	0	0	0	0	0	0	quantified	Organic compounds	Lipids and lipid-like molecules						FDB025332	PC(18:2(9Z,12Z)/18:4(6Z,9Z,12Z,15Z)) is a phosphatidylcholine (PC or GPCho). It is a glycerophospholipid in which a phosphorylcholine moiety occupies a glycerol substitution site. As is the case with diacylglycerols, glycerophosphocholines can have many different combinations of fatty acids of varying lengths and saturation attached at the C-1 and C-2 positions. Fatty acids containing 16, 18 and …	HMDB
HMDB0008144	PC(18:2(9Z,12Z)/20:1(11Z))	52922741	OJHJKEBRZSDTTL-VHWCKNCUSA-N	CCCCCCCC\C=C/CCCCCCCCCC(=O)O[C@]([H])(COC(=O)CCCCCCC\C=C/C\C=C/CCCCC)COP([O-])(=O)OCC[N+](C)(C)C	0	0	0	0	1	0	1	0	0	1	1	0	0	0	0	0	1	0	0	0	0	0	0	0	quantified	Organic compounds	Lipids and lipid-like molecules						FDB025334	PC(18:2(9Z,12Z)/20:1(11Z)) is a phosphatidylcholine (PC or GPCho). It is a glycerophospholipid in which a phosphorylcholine moiety occupies a glycerol substitution site. As is the case with diacylglycerols, glycerophosphocholines can have many different combinations of fatty acids of varying lengths and saturation attached at the C-1 and C-2 positions. Fatty acids containing 16, 18 and 20 carbons…	HMDB
HMDB0008147	PC(18:2(9Z,12Z)/20:4(5Z,8Z,11Z,14Z))	24778979	ZZSZQATYGVHNLZ-PUMLCSCDSA-N	CCCCC\C=C/C\C=C/CCCCCCCC(=O)OC[C@]([H])(COP([O-])(=O)OCC[N+](C)(C)C)OC(=O)CCC\C=C/C\C=C/C\C=C/C\C=C/CCCCC	0	0	0	0	1	0	1	0	0	1	1	0	0	0	0	0	1	0	0	0	0	0	0	0	quantified	Organic compounds	Lipids and lipid-like molecules						FDB025337	PC(18:2(9Z,12Z)/20:4(5Z,8Z,11Z,14Z)) is a phosphatidylcholine (PC or GPCho). It is a glycerophospholipid in which a phosphorylcholine moiety occupies a glycerol substitution site. As is the case with diacylglycerols, glycerophosphocholines can have many different combinations of fatty acids of varying lengths and saturation attached at the C-1 and C-2 positions. Fatty acids containing 16, 18 and …	HMDB
HMDB0008148	PC(18:2(9Z,12Z)/20:4(8Z,11Z,14Z,17Z))	53478789	RUHBZJXWUDKAMZ-XXAGCNFXSA-N	CCCCC\C=C/C\C=C/CCCCCCCC(=O)OC[C@]([H])(COP([O-])(=O)OCC[N+](C)(C)C)OC(=O)CCCCCC\C=C/C\C=C/C\C=C/C\C=C/CC	0	0	0	0	1	0	1	0	0	1	1	0	0	0	0	0	1	0	0	0	0	0	0	0	quantified	Organic compounds	Lipids and lipid-like molecules						FDB025338	PC(18:2(9Z,12Z)/20:4(8Z,11Z,14Z,17Z)) is a phosphatidylcholine (PC or GPCho). It is a glycerophospholipid in which a phosphorylcholine moiety occupies a glycerol substitution site. As is the case with diacylglycerols, glycerophosphocholines can have many different combinations of fatty acids of varying lengths and saturation attached at the C-1 and C-2 positions. Fatty acids containing 16, 18 and…	HMDB
HMDB0008152	PC(18:2(9Z,12Z)/22:2(13Z,16Z))	52922755	STQUXYWUPXSBHS-NMUBDWGHSA-N	CCCCC\C=C/C\C=C/CCCCCCCCCCCC(=O)O[C@]([H])(COC(=O)CCCCCCC\C=C/C\C=C/CCCCC)COP([O-])(=O)OCC[N+](C)(C)C	0	0	0	0	1	0	1	0	0	1	1	0	0	0	0	0	1	0	0	0	0	0	0	0	quantified	Organic compounds	Lipids and lipid-like molecules						FDB025342	PC(18:2(9Z,12Z)/22:2(13Z,16Z)) is a phosphatidylcholine (PC or GPCho). It is a glycerophospholipid in which a phosphorylcholine moiety occupies a glycerol substitution site. As is the case with diacylglycerols, glycerophosphocholines can have many different combinations of fatty acids of varying lengths and saturation attached at the C-1 and C-2 positions. Fatty acids containing 16, 18 and 20 car…	HMDB
HMDB0008153	PC(18:2(9Z,12Z)/22:4(7Z,10Z,13Z,16Z))	52922757	PNFUIOJRSUFFPH-VYFLHTJVSA-N	CCCCC\C=C/C\C=C/CCCCCCCC(=O)OC[C@]([H])(COP([O-])(=O)OCC[N+](C)(C)C)OC(=O)CCCCC\C=C/C\C=C/C\C=C/C\C=C/CCCCC	0	0	0	0	1	0	1	0	0	1	1	0	0	0	0	0	1	0	0	0	0	0	0	0	quantified	Organic compounds	Lipids and lipid-like molecules						FDB025343	PC(18:2(9Z,12Z)/22:4(7Z,10Z,13Z,16Z)) is a phosphatidylcholine (PC or GPCho). It is a glycerophospholipid in which a phosphorylcholine moiety occupies a glycerol substitution site. As is the case with diacylglycerols, glycerophosphocholines can have many different combinations of fatty acids of varying lengths and saturation attached at the C-1 and C-2 positions. Fatty acids containing 16, 18 and…	HMDB
HMDB0008159	PC(18:2(9Z,12Z)/P-16:0)	53478799	CQSFBGMPNOVJCB-QIDPJIOXSA-N	CCCCCCCCCCCCCC\C=C/OC(COC(=O)CCCCCCC\C=C/C\C=C/CCCCC)COP([O-])(=O)OCC[N+](C)(C)C	0	0	0	0	1	0	1	0	0	1	1	0	0	0	0	0	1	0	0	0	0	0	0	0	quantified	Organic compounds	Lipids and lipid-like molecules						FDB025349	PC(18:2(9Z,12Z)/P-16:0) is a phosphatidylcholine (PC or GPCho). It is a glycerophospholipid in which a phosphorylcholine moiety occupies a glycerol substitution site. As is the case with diacylglycerols, glycerophosphocholines can have many different combinations of fatty acids of varying lengths and saturation attached at the C-1 and C-2 positions. Fatty acids containing 16, 18 and 20 carbons ar…	HMDB
HMDB0008163	PC(18:3(6Z,9Z,12Z)/14:0)	52922763	UXEFXNOSLOCOLX-ZCHSEWAGSA-N	CCCCCCCCCCCCCC(=O)O[C@]([H])(COC(=O)CCCC\C=C/C\C=C/C\C=C/CCCCC)COP([O-])(=O)OCC[N+](C)(C)C	0	0	0	0	1	0	1	0	0	1	1	0	0	0	0	0	1	0	0	0	0	0	0	0	quantified	Organic compounds	Lipids and lipid-like molecules						FDB025353	PC(18:3(6Z,9Z,12Z)/14:0) is a phosphatidylcholine (PC or GPCho). It is a glycerophospholipid in which a phosphorylcholine moiety occupies a glycerol substitution site. As is the case with diacylglycerols, glycerophosphocholines can have many different combinations of fatty acids of varying lengths and saturation attached at the C-1 and C-2 positions. Fatty acids containing 16, 18 and 20 carbons a…	HMDB
HMDB0008166	PC(18:3(6Z,9Z,12Z)/16:0)	52922771	MXPOYZQNXGPEDV-REAAISNBSA-N	CCCCCCCCCCCCCCCC(=O)O[C@]([H])(COC(=O)CCCC\C=C/C\C=C/C\C=C/CCCCC)COP([O-])(=O)OCC[N+](C)(C)C	0	0	0	0	1	0	1	0	0	1	1	0	0	0	0	0	1	0	0	0	0	0	0	0	quantified	Organic compounds	Lipids and lipid-like molecules						FDB025356	PC(18:3(6Z,9Z,12Z)/16:0) is a phosphatidylcholine (PC or GPCho). It is a glycerophospholipid in which a phosphorylcholine moiety occupies a glycerol substitution site. As is the case with diacylglycerols, glycerophosphocholines can have many different combinations of fatty acids of varying lengths and saturation attached at the C-1 and C-2 positions. Fatty acids containing 16, 18 and 20 carbons a…	HMDB
HMDB0008167	PC(18:3(6Z,9Z,12Z)/16:1(9Z))	52922773	LPHXBROJEZXFQN-HZZYYZCGSA-N	CCCCCC\C=C/CCCCCCCC(=O)O[C@]([H])(COC(=O)CCCC\C=C/C\C=C/C\C=C/CCCCC)COP([O-])(=O)OCC[N+](C)(C)C	0	0	0	0	1	0	1	0	0	1	1	0	0	0	0	0	1	0	0	0	0	0	0	0	quantified	Organic compounds	Lipids and lipid-like molecules						FDB025357	PC(18:3(6Z,9Z,12Z)/16:1(9Z)) is a phosphatidylcholine (PC or GPCho). It is a glycerophospholipid in which a phosphorylcholine moiety occupies a glycerol substitution site. As is the case with diacylglycerols, glycerophosphocholines can have many different combinations of fatty acids of varying lengths and saturation attached at the C-1 and C-2 positions. Fatty acids containing 16, 18 and 20 carbo…	HMDB
HMDB0008171	PC(18:3(6Z,9Z,12Z)/18:2(9Z,12Z))	52922785	HBJOLTVTFPGCMX-XXDURKHJSA-N	CCCCC\C=C/C\C=C/CCCCCCCC(=O)O[C@]([H])(COC(=O)CCCC\C=C/C\C=C/C\C=C/CCCCC)COP([O-])(=O)OCC[N+](C)(C)C	0	0	0	0	1	0	1	0	0	1	1	0	0	0	0	0	1	0	0	0	0	0	0	0	quantified	Organic compounds	Lipids and lipid-like molecules						FDB025361	PC(18:3(6Z,9Z,12Z)/18:2(9Z,12Z)) is a phosphatidylcholine (PC or GPCho). It is a glycerophospholipid in which a phosphorylcholine moiety occupies a glycerol substitution site. As is the case with diacylglycerols, glycerophosphocholines can have many different combinations of fatty acids of varying lengths and saturation attached at the C-1 and C-2 positions. Fatty acids containing 16, 18 and 20 c…	HMDB
HMDB0008172	PC(18:3(6Z,9Z,12Z)/18:3(6Z,9Z,12Z))	52922787	YNQXQNOLOMVDLG-HJYHAXFASA-N	CCCCC\C=C/C\C=C/C\C=C/CCCCC(=O)OC[C@]([H])(COP([O-])(=O)OCC[N+](C)(C)C)OC(=O)CCCC\C=C/C\C=C/C\C=C/CCCCC	0	0	0	0	1	0	1	0	0	1	1	0	0	0	0	0	1	0	0	0	0	0	0	0	quantified	Organic compounds	Lipids and lipid-like molecules						FDB025362	PC(18:3(6Z,9Z,12Z)/18:3(6Z,9Z,12Z)) is a phosphatidylcholine (PC or GPCho). It is a glycerophospholipid in which a phosphorylcholine moiety occupies a glycerol substitution site. As is the case with diacylglycerols, glycerophosphocholines can have many different combinations of fatty acids of varying lengths and saturation attached at the C-1 and C-2 positions. Fatty acids containing 16, 18 and 2…	HMDB
HMDB0008173	PC(18:3(6Z,9Z,12Z)/18:3(9Z,12Z,15Z))	52922789	ZTJWDXHNCGVNRM-HIAIPKTQSA-N	CCCCC\C=C/C\C=C/C\C=C/CCCCC(=O)OC[C@]([H])(COP([O-])(=O)OCC[N+](C)(C)C)OC(=O)CCCCCCC\C=C/C\C=C/C\C=C/CC	0	0	0	0	1	0	1	0	0	1	1	0	0	0	0	0	1	0	0	0	0	0	0	0	quantified	Organic compounds	Lipids and lipid-like molecules						FDB025363	PC(18:3(6Z,9Z,12Z)/18:3(9Z,12Z,15Z)) is a phosphatidylcholine (PC or GPCho). It is a glycerophospholipid in which a phosphorylcholine moiety occupies a glycerol substitution site. As is the case with diacylglycerols, glycerophosphocholines can have many different combinations of fatty acids of varying lengths and saturation attached at the C-1 and C-2 positions. Fatty acids containing 16, 18 and …	HMDB
HMDB0008175	PC(18:3(6Z,9Z,12Z)/20:0)	52922797	ZVIYLLGWTBXCIL-VNXCBJMSSA-N	CCCCCCCCCCCCCCCCCCCC(=O)O[C@]([H])(COC(=O)CCCC\C=C/C\C=C/C\C=C/CCCCC)COP([O-])(=O)OCC[N+](C)(C)C	0	0	0	0	1	0	1	0	0	1	1	0	0	0	0	0	1	0	0	0	0	0	0	0	quantified	Organic compounds	Lipids and lipid-like molecules						FDB025365	PC(18:3(6Z,9Z,12Z)/20:0) is a phosphatidylcholine (PC or GPCho). It is a glycerophospholipid in which a phosphorylcholine moiety occupies a glycerol substitution site. As is the case with diacylglycerols, glycerophosphocholines can have many different combinations of fatty acids of varying lengths and saturation attached at the C-1 and C-2 positions. Fatty acids containing 16, 18 and 20 carbons a…	HMDB
HMDB0008178	PC(18:3(6Z,9Z,12Z)/20:3(5Z,8Z,11Z))	53478809	ZHAKGAMMEBQJPE-VLILCDILSA-N	CCCCCCCC\C=C/C\C=C/C\C=C/CCCC(=O)O[C@]([H])(COC(=O)CCCC\C=C/C\C=C/C\C=C/CCCCC)COP([O-])(=O)OCC[N+](C)(C)C	0	0	0	0	1	0	1	0	0	1	1	0	0	0	0	0	1	0	0	0	0	0	0	0	quantified	Organic compounds	Lipids and lipid-like molecules						FDB025368	PC(18:3(6Z,9Z,12Z)/20:3(5Z,8Z,11Z)) is a phosphatidylcholine (PC or GPCho). It is a glycerophospholipid in which a phosphorylcholine moiety occupies a glycerol substitution site. As is the case with diacylglycerols, glycerophosphocholines can have many different combinations of fatty acids of varying lengths and saturation attached at the C-1 and C-2 positions. Fatty acids containing 16, 18 and 2…	HMDB
HMDB0008184	PC(18:3(6Z,9Z,12Z)/22:1(13Z))	53478813	KRZVEGHGJRMPEH-SXHNUEEOSA-N	CCCCCCCC\C=C/CCCCCCCCCCCC(=O)O[C@]([H])(COC(=O)CCCC\C=C/C\C=C/C\C=C/CCCCC)COP([O-])(=O)OCC[N+](C)(C)C	0	0	0	0	1	0	1	0	0	1	1	0	0	0	0	0	1	0	0	0	0	0	0	0	quantified	Organic compounds	Lipids and lipid-like molecules						FDB025374	PC(18:3(6Z,9Z,12Z)/22:1(13Z)) is a phosphatidylcholine (PC or GPCho). It is a glycerophospholipid in which a phosphorylcholine moiety occupies a glycerol substitution site. As is the case with diacylglycerols, glycerophosphocholines can have many different combinations of fatty acids of varying lengths and saturation attached at the C-1 and C-2 positions. Fatty acids containing 16, 18 and 20 carb…	HMDB
HMDB0008191	PC(18:3(6Z,9Z,12Z)/24:1(15Z))	53478821	LQQRQYIGEYFSIG-UWESVXFQSA-N	CCCCCCCC\C=C/CCCCCCCCCCCCCC(=O)O[C@]([H])(COC(=O)CCCC\C=C/C\C=C/C\C=C/CCCCC)COP([O-])(=O)OCC[N+](C)(C)C	0	0	0	0	1	0	1	0	0	1	1	0	0	0	0	0	1	0	0	0	0	0	0	0	quantified	Organic compounds	Lipids and lipid-like molecules						FDB025381	PC(18:3(6Z,9Z,12Z)/24:1(15Z)) is a phosphatidylcholine (PC or GPCho). It is a glycerophospholipid in which a phosphorylcholine moiety occupies a glycerol substitution site. As is the case with diacylglycerols, glycerophosphocholines can have many different combinations of fatty acids of varying lengths and saturation attached at the C-1 and C-2 positions. Fatty acids containing 16, 18 and 20 carb…	HMDB
HMDB0008192	PC(18:3(6Z,9Z,12Z)/P-16:0)	53478823	XRJDZRCUSSFZDP-LHKYHRLFSA-N	CCCCCCCCCCCCCC\C=C/OC(COC(=O)CCCC\C=C/C\C=C/C\C=C/CCCCC)COP([O-])(=O)OCC[N+](C)(C)C	0	0	0	0	1	0	1	0	0	1	1	0	0	0	0	0	1	0	0	0	0	0	0	0	quantified	Organic compounds	Lipids and lipid-like molecules						FDB025382	PC(18:3(6Z,9Z,12Z)/P-16:0) is a phosphatidylcholine (PC or GPCho). It is a glycerophospholipid in which a phosphorylcholine moiety occupies a glycerol substitution site. As is the case with diacylglycerols, glycerophosphocholines can have many different combinations of fatty acids of varying lengths and saturation attached at the C-1 and C-2 positions. Fatty acids containing 16, 18 and 20 carbons…	HMDB
HMDB0008196	PC(18:3(9Z,12Z,15Z)/14:0)	52922825	FJUVFXSFGYBNBR-XPTMXNASSA-N	CCCCCCCCCCCCCC(=O)O[C@]([H])(COC(=O)CCCCCCC\C=C/C\C=C/C\C=C/CC)COP([O-])(=O)OCC[N+](C)(C)C	0	0	0	0	1	0	1	0	0	1	1	0	0	0	0	0	1	0	0	0	0	0	0	0	quantified	Organic compounds	Lipids and lipid-like molecules						FDB025386	PC(18:3(9Z,12Z,15Z)/14:0) is a phosphatidylcholine (PC or GPCho). It is a glycerophospholipid in which a phosphorylcholine moiety occupies a glycerol substitution site. As is the case with diacylglycerols, glycerophosphocholines can have many different combinations of fatty acids of varying lengths and saturation attached at the C-1 and C-2 positions. Fatty acids containing 16, 18 and 20 carbons …	HMDB
HMDB0008199	PC(18:3(9Z,12Z,15Z)/16:0)	52922833	RAPKGPDUGWBPHR-QWFQJEORSA-N	CCCCCCCCCCCCCCCC(=O)O[C@]([H])(COC(=O)CCCCCCC\C=C/C\C=C/C\C=C/CC)COP([O-])(=O)OCC[N+](C)(C)C	0	0	0	0	1	0	1	0	0	1	1	0	0	0	0	0	1	0	0	0	0	0	0	0	quantified	Organic compounds	Lipids and lipid-like molecules						FDB025389	PC(18:3(9Z,12Z,15Z)/16:0) is a phosphatidylcholine (PC or GPCho). It is a glycerophospholipid in which a phosphorylcholine moiety occupies a glycerol substitution site. As is the case with diacylglycerols, glycerophosphocholines can have many different combinations of fatty acids of varying lengths and saturation attached at the C-1 and C-2 positions. Fatty acids containing 16, 18 and 20 carbons …	HMDB
HMDB0008200	PC(18:3(9Z,12Z,15Z)/16:1(9Z))	52922835	QWIZBBFFDQPBKI-KBTBXKTRSA-N	CCCCCC\C=C/CCCCCCCC(=O)O[C@]([H])(COC(=O)CCCCCCC\C=C/C\C=C/C\C=C/CC)COP([O-])(=O)OCC[N+](C)(C)C	0	0	0	0	1	0	1	0	0	1	1	0	0	0	0	0	1	0	0	0	0	0	0	0	quantified	Organic compounds	Lipids and lipid-like molecules						FDB025390	PC(18:3(9Z,12Z,15Z)/16:1(9Z)) is a phosphatidylcholine (PC or GPCho). It is a glycerophospholipid in which a phosphorylcholine moiety occupies a glycerol substitution site. As is the case with diacylglycerols, glycerophosphocholines can have many different combinations of fatty acids of varying lengths and saturation attached at the C-1 and C-2 positions. Fatty acids containing 16, 18 and 20 carb…	HMDB
HMDB0008204	PC(18:3(9Z,12Z,15Z)/18:2(9Z,12Z))	52922845	QFDYIDGUKXRPKH-VSLGLSMXSA-N	CCCCC\C=C/C\C=C/CCCCCCCC(=O)O[C@]([H])(COC(=O)CCCCCCC\C=C/C\C=C/C\C=C/CC)COP([O-])(=O)OCC[N+](C)(C)C	0	0	0	0	1	0	1	0	0	1	1	0	0	0	0	0	1	0	0	0	0	0	0	0	quantified	Organic compounds	Lipids and lipid-like molecules						FDB025394	PC(18:3(9Z,12Z,15Z)/18:2(9Z,12Z)) is a phosphatidylcholine (PC or GPCho). It is a glycerophospholipid in which a phosphorylcholine moiety occupies a glycerol substitution site. As is the case with diacylglycerols, glycerophosphocholines can have many different combinations of fatty acids of varying lengths and saturation attached at the C-1 and C-2 positions. Fatty acids containing 16, 18 and 20 …	HMDB
HMDB0008205	PC(18:3(9Z,12Z,15Z)/18:3(6Z,9Z,12Z))	52922847	SPWBDEZMKCRQSX-NGPPOSSDSA-N	CCCCC\C=C/C\C=C/C\C=C/CCCCC(=O)O[C@]([H])(COC(=O)CCCCCCC\C=C/C\C=C/C\C=C/CC)COP([O-])(=O)OCC[N+](C)(C)C	0	0	0	0	1	0	1	0	0	1	1	0	0	0	0	0	1	0	0	0	0	0	0	0	quantified	Organic compounds	Lipids and lipid-like molecules						FDB025395	PC(18:3(9Z,12Z,15Z)/18:3(6Z,9Z,12Z)) is a phosphatidylcholine (PC or GPCho). It is a glycerophospholipid in which a phosphorylcholine moiety occupies a glycerol substitution site. As is the case with diacylglycerols, glycerophosphocholines can have many different combinations of fatty acids of varying lengths and saturation attached at the C-1 and C-2 positions. Fatty acids containing 16, 18 and …	HMDB
HMDB0008206	PC(18:3(9Z,12Z,15Z)/18:3(9Z,12Z,15Z))	24778990	XXKFQTJOJZELMD-JICBSJGISA-N	CC\C=C/C\C=C/C\C=C/CCCCCCCC(=O)OC[C@]([H])(COP([O-])(=O)OCC[N+](C)(C)C)OC(=O)CCCCCCC\C=C/C\C=C/C\C=C/CC	0	0	0	0	1	0	1	0	0	1	1	0	0	0	0	0	1	0	0	0	0	0	0	0	quantified	Organic compounds	Lipids and lipid-like molecules						FDB025396	PC(18:3(9Z,12Z,15Z)/18:3(9Z,12Z,15Z)) is a phosphatidylcholine (PC or GPCho). It is a glycerophospholipid in which a phosphorylcholine moiety occupies a glycerol substitution site. As is the case with diacylglycerols, glycerophosphocholines can have many different combinations of fatty acids of varying lengths and saturation attached at the C-1 and C-2 positions. Fatty acids containing 16, 18 and…	HMDB
HMDB0008208	PC(18:3(9Z,12Z,15Z)/20:0)	52922855	CFHMUBPSPSTZCR-LITWNLNFSA-N	CCCCCCCCCCCCCCCCCCCC(=O)O[C@]([H])(COC(=O)CCCCCCC\C=C/C\C=C/C\C=C/CC)COP([O-])(=O)OCC[N+](C)(C)C	0	0	0	0	1	0	1	0	0	1	1	0	0	0	0	0	1	0	0	0	0	0	0	0	quantified	Organic compounds	Lipids and lipid-like molecules						FDB025398	PC(18:3(9Z,12Z,15Z)/20:0) is a phosphatidylcholine (PC or GPCho). It is a glycerophospholipid in which a phosphorylcholine moiety occupies a glycerol substitution site. As is the case with diacylglycerols, glycerophosphocholines can have many different combinations of fatty acids of varying lengths and saturation attached at the C-1 and C-2 positions. Fatty acids containing 16, 18 and 20 carbons …	HMDB
HMDB0008211	PC(18:3(9Z,12Z,15Z)/20:3(5Z,8Z,11Z))	53478833	STOQKWQLRLMJRQ-MAGOUTJKSA-N	CCCCCCCC\C=C/C\C=C/C\C=C/CCCC(=O)O[C@]([H])(COC(=O)CCCCCCC\C=C/C\C=C/C\C=C/CC)COP([O-])(=O)OCC[N+](C)(C)C	0	0	0	0	1	0	1	0	0	1	1	0	0	0	0	0	1	0	0	0	0	0	0	0	quantified	Organic compounds	Lipids and lipid-like molecules						FDB025401	PC(18:3(9Z,12Z,15Z)/20:3(5Z,8Z,11Z)) is a phosphatidylcholine (PC or GPCho). It is a glycerophospholipid in which a phosphorylcholine moiety occupies a glycerol substitution site. As is the case with diacylglycerols, glycerophosphocholines can have many different combinations of fatty acids of varying lengths and saturation attached at the C-1 and C-2 positions. Fatty acids containing 16, 18 and …	HMDB
HMDB0008212	PC(18:3(9Z,12Z,15Z)/20:3(8Z,11Z,14Z))	52922861	WZLXKZRHVGVNTE-NYMMKBANSA-N	CCCCC\C=C/C\C=C/C\C=C/CCCCCCC(=O)O[C@]([H])(COC(=O)CCCCCCC\C=C/C\C=C/C\C=C/CC)COP([O-])(=O)OCC[N+](C)(C)C	0	0	0	0	1	0	1	0	0	1	1	0	0	0	0	0	1	0	0	0	0	0	0	0	quantified	Organic compounds	Lipids and lipid-like molecules						FDB025402	PC(18:3(9Z,12Z,15Z)/20:3(8Z,11Z,14Z)) is a phosphatidylcholine (PC or GPCho). It is a glycerophospholipid in which a phosphorylcholine moiety occupies a glycerol substitution site. As is the case with diacylglycerols, glycerophosphocholines can have many different combinations of fatty acids of varying lengths and saturation attached at the C-1 and C-2 positions. Fatty acids containing 16, 18 and…	HMDB
HMDB0008217	PC(18:3(9Z,12Z,15Z)/22:1(13Z))	53478837	ZIQIWGNSQBOJMS-JUGJLYODSA-N	CCCCCCCC\C=C/CCCCCCCCCCCC(=O)O[C@]([H])(COC(=O)CCCCCCC\C=C/C\C=C/C\C=C/CC)COP([O-])(=O)OCC[N+](C)(C)C	0	0	0	0	1	0	1	0	0	1	1	0	0	0	0	0	1	0	0	0	0	0	0	0	quantified	Organic compounds	Lipids and lipid-like molecules						FDB025407	PC(18:3(9Z,12Z,15Z)/22:1(13Z)) is a phosphatidylcholine (PC or GPCho). It is a glycerophospholipid in which a phosphorylcholine moiety occupies a glycerol substitution site. As is the case with diacylglycerols, glycerophosphocholines can have many different combinations of fatty acids of varying lengths and saturation attached at the C-1 and C-2 positions. Fatty acids containing 16, 18 and 20 car…	HMDB
HMDB0008224	PC(18:3(9Z,12Z,15Z)/24:1(15Z))	53478845	TWBJVLQZDLTKLG-XRNMTXJFSA-N	CCCCCCCC\C=C/CCCCCCCCCCCCCC(=O)O[C@]([H])(COC(=O)CCCCCCC\C=C/C\C=C/C\C=C/CC)COP([O-])(=O)OCC[N+](C)(C)C	0	0	0	0	1	0	1	0	0	1	1	0	0	0	0	0	1	0	0	0	0	0	0	0	quantified	Organic compounds	Lipids and lipid-like molecules						FDB025414	PC(18:3(9Z,12Z,15Z)/24:1(15Z)) is a phosphatidylcholine (PC or GPCho). It is a glycerophospholipid in which a phosphorylcholine moiety occupies a glycerol substitution site. As is the case with diacylglycerols, glycerophosphocholines can have many different combinations of fatty acids of varying lengths and saturation attached at the C-1 and C-2 positions. Fatty acids containing 16, 18 and 20 car…	HMDB
HMDB0008225	PC(18:3(9Z,12Z,15Z)/P-16:0)	53478847	YPDGITFWYDXHDP-WYPAQUOOSA-N	CCCCCCCCCCCCCC\C=C/OC(COC(=O)CCCCCCC\C=C/C\C=C/C\C=C/CC)COP([O-])(=O)OCC[N+](C)(C)C	0	0	0	0	1	0	1	0	0	1	1	0	0	0	0	0	1	0	0	0	0	0	0	0	quantified	Organic compounds	Lipids and lipid-like molecules						FDB025415	PC(18:3(9Z,12Z,15Z)/P-16:0) is a phosphatidylcholine (PC or GPCho). It is a glycerophospholipid in which a phosphorylcholine moiety occupies a glycerol substitution site. As is the case with diacylglycerols, glycerophosphocholines can have many different combinations of fatty acids of varying lengths and saturation attached at the C-1 and C-2 positions. Fatty acids containing 16, 18 and 20 carbon…	HMDB
HMDB0008232	PC(18:4(6Z,9Z,12Z,15Z)/16:0)	52922891	YWDDIWXKFJEMKF-JTZVLWBESA-N	CCCCCCCCCCCCCCCC(=O)O[C@]([H])(COC(=O)CCCC\C=C/C\C=C/C\C=C/C\C=C/CC)COP([O-])(=O)OCC[N+](C)(C)C	0	0	0	0	1	0	1	0	0	1	1	0	0	0	0	0	1	0	0	0	0	0	0	0	quantified	Organic compounds	Lipids and lipid-like molecules						FDB025422	PC(18:4(6Z,9Z,12Z,15Z)/16:0) is a phosphatidylcholine (PC or GPCho). It is a glycerophospholipid in which a phosphorylcholine moiety occupies a glycerol substitution site. As is the case with diacylglycerols, glycerophosphocholines can have many different combinations of fatty acids of varying lengths and saturation attached at the C-1 and C-2 positions. Fatty acids containing 16, 18 and 20 carbo…	HMDB
HMDB0008235	PC(18:4(6Z,9Z,12Z,15Z)/18:1(11Z))	53478855	QOXYZMOODLXNGF-DEURNQBTSA-N	CCCCCC\C=C/CCCCCCCCCC(=O)O[C@]([H])(COC(=O)CCCC\C=C/C\C=C/C\C=C/C\C=C/CC)COP([O-])(=O)OCC[N+](C)(C)C	0	0	0	0	1	0	1	0	0	1	1	0	0	0	0	0	1	0	0	0	0	0	0	0	quantified	Organic compounds	Lipids and lipid-like molecules						FDB025425	PC(18:4(6Z,9Z,12Z,15Z)/18:1(11Z)) is a phosphatidylcholine (PC or GPCho). It is a glycerophospholipid in which a phosphorylcholine moiety occupies a glycerol substitution site. As is the case with diacylglycerols, glycerophosphocholines can have many different combinations of fatty acids of varying lengths and saturation attached at the C-1 and C-2 positions. Fatty acids containing 16, 18 and 20 …	HMDB
HMDB0008236	PC(18:4(6Z,9Z,12Z,15Z)/18:1(9Z))	52922903	SQOJMBITSSDGAU-MAFUUHOFSA-N	CCCCCCCC\C=C/CCCCCCCC(=O)O[C@]([H])(COC(=O)CCCC\C=C/C\C=C/C\C=C/C\C=C/CC)COP([O-])(=O)OCC[N+](C)(C)C	0	0	0	0	1	0	1	0	0	1	1	0	0	0	0	0	1	0	0	0	0	0	0	0	quantified	Organic compounds	Lipids and lipid-like molecules						FDB025426	PC(18:4(6Z,9Z,12Z,15Z)/18:1(9Z)) is a phosphatidylcholine (PC or GPCho). It is a glycerophospholipid in which a phosphorylcholine moiety occupies a glycerol substitution site. As is the case with diacylglycerols, glycerophosphocholines can have many different combinations of fatty acids of varying lengths and saturation attached at the C-1 and C-2 positions. Fatty acids containing 16, 18 and 20 c…	HMDB
HMDB0008237	PC(18:4(6Z,9Z,12Z,15Z)/18:2(9Z,12Z))	52922905	PJFKKIKARAUHQB-PMGQXJSISA-N	CCCCC\C=C/C\C=C/CCCCCCCC(=O)O[C@]([H])(COC(=O)CCCC\C=C/C\C=C/C\C=C/C\C=C/CC)COP([O-])(=O)OCC[N+](C)(C)C	0	0	0	0	1	0	1	0	0	1	1	0	0	0	0	0	1	0	0	0	0	0	0	0	quantified	Organic compounds	Lipids and lipid-like molecules						FDB025427	PC(18:4(6Z,9Z,12Z,15Z)/18:2(9Z,12Z)) is a phosphatidylcholine (PC or GPCho). It is a glycerophospholipid in which a phosphorylcholine moiety occupies a glycerol substitution site. As is the case with diacylglycerols, glycerophosphocholines can have many different combinations of fatty acids of varying lengths and saturation attached at the C-1 and C-2 positions. Fatty acids containing 16, 18 and …	HMDB
HMDB0008243	PC(18:4(6Z,9Z,12Z,15Z)/20:2(11Z,14Z))	52922921	RJBUKRKXNJFIDS-MXQFTRAWSA-N	CCCCC\C=C/C\C=C/CCCCCCCCCC(=O)O[C@]([H])(COC(=O)CCCC\C=C/C\C=C/C\C=C/C\C=C/CC)COP([O-])(=O)OCC[N+](C)(C)C	0	0	0	0	1	0	1	0	0	1	1	0	0	0	0	0	1	0	0	0	0	0	0	0	quantified	Organic compounds	Lipids and lipid-like molecules						FDB025433	PC(18:4(6Z,9Z,12Z,15Z)/20:2(11Z,14Z)) is a phosphatidylcholine (PC or GPCho). It is a glycerophospholipid in which a phosphorylcholine moiety occupies a glycerol substitution site. As is the case with diacylglycerols, glycerophosphocholines can have many different combinations of fatty acids of varying lengths and saturation attached at the C-1 and C-2 positions. Fatty acids containing 16, 18 and…	HMDB
HMDB0008249	PC(18:4(6Z,9Z,12Z,15Z)/22:0)	52922931	KISSKTFZLUEROR-MNPIPRPGSA-N	CCCCCCCCCCCCCCCCCCCCCC(=O)O[C@]([H])(COC(=O)CCCC\C=C/C\C=C/C\C=C/C\C=C/CC)COP([O-])(=O)OCC[N+](C)(C)C	0	0	0	0	1	0	1	0	0	1	1	0	0	0	0	0	1	0	0	0	0	0	0	0	quantified	Organic compounds	Lipids and lipid-like molecules						FDB025439	PC(18:4(6Z,9Z,12Z,15Z)/22:0) is a phosphatidylcholine (PC or GPCho). It is a glycerophospholipid in which a phosphorylcholine moiety occupies a glycerol substitution site. As is the case with diacylglycerols, glycerophosphocholines can have many different combinations of fatty acids of varying lengths and saturation attached at the C-1 and C-2 positions. Fatty acids containing 16, 18 and 20 carbo…	HMDB
HMDB0008251	PC(18:4(6Z,9Z,12Z,15Z)/22:2(13Z,16Z))	52922935	RFHMXCPYGOPESD-JTWPCWRCSA-N	CCCCC\C=C/C\C=C/CCCCCCCCCCCC(=O)O[C@]([H])(COC(=O)CCCC\C=C/C\C=C/C\C=C/C\C=C/CC)COP([O-])(=O)OCC[N+](C)(C)C	0	0	0	0	1	0	1	0	0	1	1	0	0	0	0	0	1	0	0	0	0	0	0	0	quantified	Organic compounds	Lipids and lipid-like molecules						FDB025441	PC(18:4(6Z,9Z,12Z,15Z)/22:2(13Z,16Z)) is a phosphatidylcholine (PC or GPCho). It is a glycerophospholipid in which a phosphorylcholine moiety occupies a glycerol substitution site. As is the case with diacylglycerols, glycerophosphocholines can have many different combinations of fatty acids of varying lengths and saturation attached at the C-1 and C-2 positions. Fatty acids containing 16, 18 and…	HMDB
HMDB0008256	PC(18:4(6Z,9Z,12Z,15Z)/24:0)	53478867	BOJNWKCDIBUHSO-XHOIARRISA-N	CCCCCCCCCCCCCCCCCCCCCCCC(=O)O[C@]([H])(COC(=O)CCCC\C=C/C\C=C/C\C=C/C\C=C/CC)COP([O-])(=O)OCC[N+](C)(C)C	0	0	0	0	1	0	1	0	0	1	1	0	0	0	0	0	1	0	0	0	0	0	0	0	quantified	Organic compounds	Lipids and lipid-like molecules						FDB025446	PC(18:4(6Z,9Z,12Z,15Z)/24:0) is a phosphatidylcholine (PC or GPCho). It is a glycerophospholipid in which a phosphorylcholine moiety occupies a glycerol substitution site. As is the case with diacylglycerols, glycerophosphocholines can have many different combinations of fatty acids of varying lengths and saturation attached at the C-1 and C-2 positions. Fatty acids containing 16, 18 and 20 carbo…	HMDB
HMDB0008257	PC(18:4(6Z,9Z,12Z,15Z)/24:1(15Z))	53478869	ASXUZHUMYDXYIQ-OPGXBSGHSA-N	CCCCCCCC\C=C/CCCCCCCCCCCCCC(=O)O[C@]([H])(COC(=O)CCCC\C=C/C\C=C/C\C=C/C\C=C/CC)COP([O-])(=O)OCC[N+](C)(C)C	0	0	0	0	1	0	1	0	0	1	1	0	0	0	0	0	1	0	0	0	0	0	0	0	quantified	Organic compounds	Lipids and lipid-like molecules						FDB025447	PC(18:4(6Z,9Z,12Z,15Z)/24:1(15Z)) is a phosphatidylcholine (PC or GPCho). It is a glycerophospholipid in which a phosphorylcholine moiety occupies a glycerol substitution site. As is the case with diacylglycerols, glycerophosphocholines can have many different combinations of fatty acids of varying lengths and saturation attached at the C-1 and C-2 positions. Fatty acids containing 16, 18 and 20 …	HMDB
HMDB0008258	PC(18:4(6Z,9Z,12Z,15Z)/P-16:0)	53478871	CLSCXJAQDUXCBA-DWIAYCKOSA-N	CCCCCCCCCCCCCC\C=C/OC(COC(=O)CCCC\C=C/C\C=C/C\C=C/C\C=C/CC)COP([O-])(=O)OCC[N+](C)(C)C	0	0	0	0	1	0	1	0	0	1	1	0	0	0	0	0	1	0	0	0	0	0	0	0	quantified	Organic compounds	Lipids and lipid-like molecules						FDB025448	PC(18:4(6Z,9Z,12Z,15Z)/P-16:0) is a phosphatidylcholine (PC or GPCho). It is a glycerophospholipid in which a phosphorylcholine moiety occupies a glycerol substitution site. As is the case with diacylglycerols, glycerophosphocholines can have many different combinations of fatty acids of varying lengths and saturation attached at the C-1 and C-2 positions. Fatty acids containing 16, 18 and 20 car…	HMDB
HMDB0008260	PC(18:4(6Z,9Z,12Z,15Z)/P-18:1(11Z))	53478875	JCIBOIAZHLGPOT-BEDVMKBTSA-N	CCCCCC\C=C/CCCCCCCC\C=C/OC(COC(=O)CCCC\C=C/C\C=C/C\C=C/C\C=C/CC)COP([O-])(=O)OCC[N+](C)(C)C	0	0	0	0	1	0	1	0	0	1	1	0	0	0	0	0	1	0	0	0	0	0	0	0	quantified	Organic compounds	Lipids and lipid-like molecules						FDB025450	PC(18:4(6Z,9Z,12Z,15Z)/P-18:1(11Z)) is a phosphatidylcholine (PC or GPCho). It is a glycerophospholipid in which a phosphorylcholine moiety occupies a glycerol substitution site. As is the case with diacylglycerols, glycerophosphocholines can have many different combinations of fatty acids of varying lengths and saturation attached at the C-1 and C-2 positions. Fatty acids containing 16, 18 and 2…	HMDB
HMDB0008261	PC(18:4(6Z,9Z,12Z,15Z)/P-18:1(9Z))	53478877	KRKGEBPORBUETM-JJJJCJMPSA-N	CCCCCCCC\C=C/CCCCCC\C=C/OC(COC(=O)CCCC\C=C/C\C=C/C\C=C/C\C=C/CC)COP([O-])(=O)OCC[N+](C)(C)C	0	0	0	0	1	0	1	0	0	1	1	0	0	0	0	0	1	0	0	0	0	0	0	0	quantified	Organic compounds	Lipids and lipid-like molecules						FDB025451	PC(18:4(6Z,9Z,12Z,15Z)/P-18:1(9Z)) is a phosphatidylcholine (PC or GPCho). It is a glycerophospholipid in which a phosphorylcholine moiety occupies a glycerol substitution site. As is the case with diacylglycerols, glycerophosphocholines can have many different combinations of fatty acids of varying lengths and saturation attached at the C-1 and C-2 positions. Fatty acids containing 16, 18 and 20…	HMDB
HMDB0008263	PC(20:0/14:1(9Z))	52923053	HUTFJQFEXOTHFG-LLVYEJTBSA-N	CCCCCCCCCCCCCCCCCCCC(=O)OC[C@]([H])(COP([O-])(=O)OCC[N+](C)(C)C)OC(=O)CCCCCCC\C=C/CCCC	0	0	0	0	1	0	1	0	0	1	1	0	0	0	0	0	1	0	0	0	0	0	0	0	quantified	Organic compounds	Lipids and lipid-like molecules						FDB025453	PC(20:0/14:1(9Z)) is a phosphatidylcholine (PC or GPCho). It is a glycerophospholipid in which a phosphorylcholine moiety occupies a glycerol substitution site. As is the case with diacylglycerols, glycerophosphocholines can have many different combinations of fatty acids of varying lengths and saturation attached at the C-1 and C-2 positions. Fatty acids containing 16, 18 and 20 carbons are the …	HMDB
HMDB0008265	PC(20:0/16:0)	24779030	JJSZXCSTFDBBBZ-HUESYALOSA-N	[H][C@@](COC(=O)CCCCCCCCCCCCCCCCCCC)(COP([O-])(=O)OCC[N+](C)(C)C)OC(=O)CCCCCCCCCCCCCCC	0	0	0	0	1	0	1	0	0	1	1	0	0	0	0	0	1	0	0	0	0	0	0	0	quantified	Organic compounds	Lipids and lipid-like molecules						FDB025455	PC(20:0/16:0) is a phosphatidylcholine (PC or GPCho). It is a glycerophospholipid in which a phosphorylcholine moiety occupies a glycerol substitution site. As is the case with diacylglycerols, glycerophosphocholines can have many different combinations of fatty acids of varying lengths and saturation attached at the C-1 and C-2 positions. Fatty acids containing 16, 18 and 20 carbons are the most…	HMDB
HMDB0008266	PC(20:0/16:1(9Z))	52923059	VIOCEOKULYHXNJ-HTDYWKJCSA-N	CCCCCCCCCCCCCCCCCCCC(=O)OC[C@]([H])(COP([O-])(=O)OCC[N+](C)(C)C)OC(=O)CCCCCCC\C=C/CCCCCC	0	0	0	0	1	0	1	0	0	1	1	0	0	0	0	0	1	0	0	0	0	0	0	0	quantified	Organic compounds	Lipids and lipid-like molecules						FDB025456	PC(20:0/16:1(9Z)) is a phosphatidylcholine (PC or GPCho). It is a glycerophospholipid in which a phosphorylcholine moiety occupies a glycerol substitution site. As is the case with diacylglycerols, glycerophosphocholines can have many different combinations of fatty acids of varying lengths and saturation attached at the C-1 and C-2 positions. Fatty acids containing 16, 18 and 20 carbons are the …	HMDB
HMDB0008271	PC(20:0/18:3(6Z,9Z,12Z))	52923067	DLZPSAPMHALIOA-YNCVDBFYSA-N	CCCCCCCCCCCCCCCCCCCC(=O)OC[C@]([H])(COP([O-])(=O)OCC[N+](C)(C)C)OC(=O)CCCC\C=C/C\C=C/C\C=C/CCCCC	0	0	0	0	1	0	1	0	0	1	1	0	0	0	0	0	1	0	0	0	0	0	0	0	quantified	Organic compounds	Lipids and lipid-like molecules						FDB025461	PC(20:0/18:3(6Z,9Z,12Z)) is a phosphatidylcholine (PC or GPCho). It is a glycerophospholipid in which a phosphorylcholine moiety occupies a glycerol substitution site. As is the case with diacylglycerols, glycerophosphocholines can have many different combinations of fatty acids of varying lengths and saturation attached at the C-1 and C-2 positions. Fatty acids containing 16, 18 and 20 carbons a…	HMDB
HMDB0008272	PC(20:0/18:3(9Z,12Z,15Z))	52923069	ZDCCXTFOQDDLSE-LITWNLNFSA-N	CCCCCCCCCCCCCCCCCCCC(=O)OC[C@]([H])(COP([O-])(=O)OCC[N+](C)(C)C)OC(=O)CCCCCCC\C=C/C\C=C/C\C=C/CC	0	0	0	0	1	0	1	0	0	1	1	0	0	0	0	0	1	0	0	0	0	0	0	0	quantified	Organic compounds	Lipids and lipid-like molecules						FDB025462	PC(20:0/18:3(9Z,12Z,15Z)) is a phosphatidylcholine (PC or GPCho). It is a glycerophospholipid in which a phosphorylcholine moiety occupies a glycerol substitution site. As is the case with diacylglycerols, glycerophosphocholines can have many different combinations of fatty acids of varying lengths and saturation attached at the C-1 and C-2 positions. Fatty acids containing 16, 18 and 20 carbons …	HMDB
HMDB0008279	PC(20:0/20:4(5Z,8Z,11Z,14Z))	24779048	UAVRPIXHIHJERN-CBTSKTMBSA-N	CCCCCCCCCCCCCCCCCCCC(=O)OC[C@]([H])(COP([O-])(=O)OCC[N+](C)(C)C)OC(=O)CCC\C=C/C\C=C/C\C=C/C\C=C/CCCCC	0	0	0	0	1	0	1	0	0	1	1	0	0	0	0	0	1	0	0	0	0	0	0	0	quantified	Organic compounds	Lipids and lipid-like molecules						FDB025469	PC(20:0/20:4(5Z,8Z,11Z,14Z)) is a phosphatidylcholine (PC or GPCho). It is a glycerophospholipid in which a phosphorylcholine moiety occupies a glycerol substitution site. As is the case with diacylglycerols, glycerophosphocholines can have many different combinations of fatty acids of varying lengths and saturation attached at the C-1 and C-2 positions. Fatty acids containing 16, 18 and 20 carbo…	HMDB
HMDB0008280	PC(20:0/20:4(8Z,11Z,14Z,17Z))	53478881	DDIJTWRVGORCFN-CWNWGPEUSA-N	CCCCCCCCCCCCCCCCCCCC(=O)OC[C@]([H])(COP([O-])(=O)OCC[N+](C)(C)C)OC(=O)CCCCCC\C=C/C\C=C/C\C=C/C\C=C/CC	0	0	0	0	1	0	1	0	0	1	1	0	0	0	0	0	1	0	0	0	0	0	0	0	quantified	Organic compounds	Lipids and lipid-like molecules						FDB025470	PC(20:0/20:4(8Z,11Z,14Z,17Z)) is a phosphatidylcholine (PC or GPCho). It is a glycerophospholipid in which a phosphorylcholine moiety occupies a glycerol substitution site. As is the case with diacylglycerols, glycerophosphocholines can have many different combinations of fatty acids of varying lengths and saturation attached at the C-1 and C-2 positions. Fatty acids containing 16, 18 and 20 carb…	HMDB
HMDB0008282	PC(20:0/22:0)	24779050	UTWUFCVPUHKIOD-QSCHNALKSA-N	[H][C@@](COC(=O)CCCCCCCCCCCCCCCCCCC)(COP([O-])(=O)OCC[N+](C)(C)C)OC(=O)CCCCCCCCCCCCCCCCCCCCC	0	0	0	0	1	0	1	0	0	1	1	0	0	0	0	0	1	0	0	0	0	0	0	0	quantified	Organic compounds	Lipids and lipid-like molecules						FDB025472	PC(20:0/22:0) is a phosphatidylcholine (PC or GPCho). It is a glycerophospholipid in which a phosphorylcholine moiety occupies a glycerol substitution site. As is the case with diacylglycerols, glycerophosphocholines can have many different combinations of fatty acids of varying lengths and saturation attached at the C-1 and C-2 positions. Fatty acids containing 16, 18 and 20 carbons are the most…	HMDB
HMDB0008283	PC(20:0/22:1(13Z))	24779051	QXFAPNLFOQKMLO-RURDTVAGSA-N	CCCCCCCCCCCCCCCCCCCC(=O)OC[C@]([H])(COP([O-])(=O)OCC[N+](C)(C)C)OC(=O)CCCCCCCCCCC\C=C/CCCCCCCC	0	0	0	0	1	0	1	0	0	1	1	0	0	0	0	0	1	0	0	0	0	0	0	0	quantified	Organic compounds	Lipids and lipid-like molecules						FDB025473	PC(20:0/22:1(13Z)) is a phosphatidylcholine (PC or GPCho). It is a glycerophospholipid in which a phosphorylcholine moiety occupies a glycerol substitution site. As is the case with diacylglycerols, glycerophosphocholines can have many different combinations of fatty acids of varying lengths and saturation attached at the C-1 and C-2 positions. Fatty acids containing 16, 18 and 20 carbons are the…	HMDB
HMDB0008285	PC(20:0/22:4(7Z,10Z,13Z,16Z))	52923087	DTROTNUOFDHYFZ-OCTIYZTESA-N	CCCCCCCCCCCCCCCCCCCC(=O)OC[C@]([H])(COP([O-])(=O)OCC[N+](C)(C)C)OC(=O)CCCCC\C=C/C\C=C/C\C=C/C\C=C/CCCCC	0	0	0	0	1	0	1	0	0	1	1	0	0	0	0	0	1	0	0	0	0	0	0	0	quantified	Organic compounds	Lipids and lipid-like molecules						FDB025475	PC(20:0/22:4(7Z,10Z,13Z,16Z)) is a phosphatidylcholine (PC or GPCho). It is a glycerophospholipid in which a phosphorylcholine moiety occupies a glycerol substitution site. As is the case with diacylglycerols, glycerophosphocholines can have many different combinations of fatty acids of varying lengths and saturation attached at the C-1 and C-2 positions. Fatty acids containing 16, 18 and 20 carb…	HMDB
HMDB0008286	PC(20:0/22:5(4Z,7Z,10Z,13Z,16Z))	53478883	JLXCNUZOWANUCG-TXFPWIMSSA-N	CCCCCCCCCCCCCCCCCCCC(=O)OC[C@]([H])(COP([O-])(=O)OCC[N+](C)(C)C)OC(=O)CC\C=C/C\C=C/C\C=C/C\C=C/C\C=C/CCCCC	0	0	0	0	1	0	1	0	0	1	1	0	0	0	0	0	1	0	0	0	0	0	0	0	quantified	Organic compounds	Lipids and lipid-like molecules						FDB025476	PC(20:0/22:5(4Z,7Z,10Z,13Z,16Z)) is a phosphatidylcholine (PC or GPCho). It is a glycerophospholipid in which a phosphorylcholine moiety occupies a glycerol substitution site. As is the case with diacylglycerols, glycerophosphocholines can have many different combinations of fatty acids of varying lengths and saturation attached at the C-1 and C-2 positions. Fatty acids containing 16, 18 and 20 c…	HMDB
HMDB0008287	PC(20:0/22:5(7Z,10Z,13Z,16Z,19Z))	24779052	SGYNBRXEOXADHS-CIUHTZMDSA-N	CCCCCCCCCCCCCCCCCCCC(=O)OC[C@]([H])(COP([O-])(=O)OCC[N+](C)(C)C)OC(=O)CCCCC\C=C/C\C=C/C\C=C/C\C=C/C\C=C/CC	0	0	0	0	1	0	1	0	0	1	1	0	0	0	0	0	1	0	0	0	0	0	0	0	quantified	Organic compounds	Lipids and lipid-like molecules						FDB025477	PC(20:0/22:5(7Z,10Z,13Z,16Z,19Z)) is a phosphatidylcholine (PC or GPCho). It is a glycerophospholipid in which a phosphorylcholine moiety occupies a glycerol substitution site. As is the case with diacylglycerols, glycerophosphocholines can have many different combinations of fatty acids of varying lengths and saturation attached at the C-1 and C-2 positions. Fatty acids containing 16, 18 and 20 …	HMDB
HMDB0008291	PC(20:0/P-16:0)	53478887	LULGGIBBAVYIAY-HYLXNHFUSA-N	CCCCCCCCCCCCCCCCCCCC(=O)OCC(COP([O-])(=O)OCC[N+](C)(C)C)O\C=C/CCCCCCCCCCCCCC	0	0	0	0	1	0	1	0	0	1	1	0	0	0	0	0	1	0	0	0	0	0	0	0	quantified	Organic compounds	Lipids and lipid-like molecules						FDB025481	PC(20:0/P-16:0) is a phosphatidylcholine (PC or GPCho). It is a glycerophospholipid in which a phosphorylcholine moiety occupies a glycerol substitution site. As is the case with diacylglycerols, glycerophosphocholines can have many different combinations of fatty acids of varying lengths and saturation attached at the C-1 and C-2 positions. Fatty acids containing 16, 18 and 20 carbons are the mo…	HMDB
HMDB0008295	PC(20:1(11Z)/14:0)	52923093	WSBNPWBHAOQZJF-OIJJMQLXSA-N	CCCCCCCCCCCCCC(=O)O[C@]([H])(COC(=O)CCCCCCCCC\C=C/CCCCCCCC)COP([O-])(=O)OCC[N+](C)(C)C	0	0	0	0	1	0	1	0	0	1	1	0	0	0	0	0	1	0	0	0	0	0	0	0	quantified	Organic compounds	Lipids and lipid-like molecules						FDB025485	PC(20:1(11Z)/14:0) is a phosphatidylcholine (PC or GPCho). It is a glycerophospholipid in which a phosphorylcholine moiety occupies a glycerol substitution site. As is the case with diacylglycerols, glycerophosphocholines can have many different combinations of fatty acids of varying lengths and saturation attached at the C-1 and C-2 positions. Fatty acids containing 16, 18 and 20 carbons are the…	HMDB
HMDB0008296	PC(20:1(11Z)/14:1(9Z))	52923095	FMLFVZOURBVUJL-LYJZGNKWSA-N	CCCCCCCC\C=C/CCCCCCCCCC(=O)OC[C@]([H])(COP([O-])(=O)OCC[N+](C)(C)C)OC(=O)CCCCCCC\C=C/CCCC	0	0	0	0	1	0	1	0	0	1	1	0	0	0	0	0	1	0	0	0	0	0	0	0	quantified	Organic compounds	Lipids and lipid-like molecules						FDB025486	PC(20:1(11Z)/14:1(9Z)) is a phosphatidylcholine (PC or GPCho). It is a glycerophospholipid in which a phosphorylcholine moiety occupies a glycerol substitution site. As is the case with diacylglycerols, glycerophosphocholines can have many different combinations of fatty acids of varying lengths and saturation attached at the C-1 and C-2 positions. Fatty acids containing 16, 18 and 20 carbons are…	HMDB
HMDB0008298	PC(20:1(11Z)/16:0)	52923101	RLIWKVWRUOJIHW-NYJULOOZSA-N	CCCCCCCCCCCCCCCC(=O)O[C@]([H])(COC(=O)CCCCCCCCC\C=C/CCCCCCCC)COP([O-])(=O)OCC[N+](C)(C)C	0	0	0	0	1	0	1	0	0	1	1	0	0	0	0	0	1	0	0	0	0	0	0	0	quantified	Organic compounds	Lipids and lipid-like molecules						FDB025488	PC(20:1(11Z)/16:0) is a phosphatidylcholine (PC or GPCho). It is a glycerophospholipid in which a phosphorylcholine moiety occupies a glycerol substitution site. As is the case with diacylglycerols, glycerophosphocholines can have many different combinations of fatty acids of varying lengths and saturation attached at the C-1 and C-2 positions. Fatty acids containing 16, 18 and 20 carbons are the…	HMDB
HMDB0008303	PC(20:1(11Z)/18:2(9Z,12Z))	52923115	KJDCENXZHMAYTN-VHWCKNCUSA-N	CCCCCCCC\C=C/CCCCCCCCCC(=O)OC[C@]([H])(COP([O-])(=O)OCC[N+](C)(C)C)OC(=O)CCCCCCC\C=C/C\C=C/CCCCC	0	0	0	0	1	0	1	0	0	1	1	0	0	0	0	0	1	0	0	0	0	0	0	0	quantified	Organic compounds	Lipids and lipid-like molecules						FDB025493	PC(20:1(11Z)/18:2(9Z,12Z)) is a phosphatidylcholine (PC or GPCho). It is a glycerophospholipid in which a phosphorylcholine moiety occupies a glycerol substitution site. As is the case with diacylglycerols, glycerophosphocholines can have many different combinations of fatty acids of varying lengths and saturation attached at the C-1 and C-2 positions. Fatty acids containing 16, 18 and 20 carbons…	HMDB
HMDB0008310	PC(20:1(11Z)/20:3(5Z,8Z,11Z))	53478897	HHXYMQKMOOHXMX-RRYCHQORSA-N	CCCCCCCC\C=C/CCCCCCCCCC(=O)OC[C@]([H])(COP([O-])(=O)OCC[N+](C)(C)C)OC(=O)CCC\C=C/C\C=C/C\C=C/CCCCCCCC	0	0	0	0	1	0	1	0	0	1	1	0	0	0	0	0	1	0	0	0	0	0	0	0	quantified	Organic compounds	Lipids and lipid-like molecules						FDB025500	PC(20:1(11Z)/20:3(5Z,8Z,11Z)) is a phosphatidylcholine (PC or GPCho). It is a glycerophospholipid in which a phosphorylcholine moiety occupies a glycerol substitution site. As is the case with diacylglycerols, glycerophosphocholines can have many different combinations of fatty acids of varying lengths and saturation attached at the C-1 and C-2 positions. Fatty acids containing 16, 18 and 20 carb…	HMDB
HMDB0008311	PC(20:1(11Z)/20:3(8Z,11Z,14Z))	52923131	QLESDNGWICTNRJ-ONITYOGDSA-N	CCCCCCCC\C=C/CCCCCCCCCC(=O)OC[C@]([H])(COP([O-])(=O)OCC[N+](C)(C)C)OC(=O)CCCCCC\C=C/C\C=C/C\C=C/CCCCC	0	0	0	0	1	0	1	0	0	1	1	0	0	0	0	0	1	0	0	0	0	0	0	0	quantified	Organic compounds	Lipids and lipid-like molecules						FDB025501	PC(20:1(11Z)/20:3(8Z,11Z,14Z)) is a phosphatidylcholine (PC or GPCho). It is a glycerophospholipid in which a phosphorylcholine moiety occupies a glycerol substitution site. As is the case with diacylglycerols, glycerophosphocholines can have many different combinations of fatty acids of varying lengths and saturation attached at the C-1 and C-2 positions. Fatty acids containing 16, 18 and 20 car…	HMDB
HMDB0008314	PC(20:1(11Z)/20:5(5Z,8Z,11Z,14Z,17Z))	52923135	PQDQSVDTILKDMN-DBQSUDOFSA-N	CCCCCCCC\C=C/CCCCCCCCCC(=O)OC[C@]([H])(COP([O-])(=O)OCC[N+](C)(C)C)OC(=O)CCC\C=C/C\C=C/C\C=C/C\C=C/C\C=C/CC	0	0	0	0	1	0	1	0	0	1	1	0	0	0	0	0	1	0	0	0	0	0	0	0	quantified	Organic compounds	Lipids and lipid-like molecules						FDB025504	PC(20:1(11Z)/20:5(5Z,8Z,11Z,14Z,17Z)) is a phosphatidylcholine (PC or GPCho). It is a glycerophospholipid in which a phosphorylcholine moiety occupies a glycerol substitution site. As is the case with diacylglycerols, glycerophosphocholines can have many different combinations of fatty acids of varying lengths and saturation attached at the C-1 and C-2 positions. Fatty acids containing 16, 18 and…	HMDB
HMDB0008315	PC(20:1(11Z)/22:0)	52923139	ZOBCQAOOEOICKA-ZPFYZEQDSA-N	CCCCCCCCCCCCCCCCCCCCCC(=O)O[C@]([H])(COC(=O)CCCCCCCCC\C=C/CCCCCCCC)COP([O-])(=O)OCC[N+](C)(C)C	0	0	0	0	1	0	1	0	0	1	1	0	0	0	0	0	1	0	0	0	0	0	0	0	quantified	Organic compounds	Lipids and lipid-like molecules						FDB025505	PC(20:1(11Z)/22:0) is a phosphatidylcholine (PC or GPCho). It is a glycerophospholipid in which a phosphorylcholine moiety occupies a glycerol substitution site. As is the case with diacylglycerols, glycerophosphocholines can have many different combinations of fatty acids of varying lengths and saturation attached at the C-1 and C-2 positions. Fatty acids containing 16, 18 and 20 carbons are the…	HMDB
HMDB0008318	PC(20:1(11Z)/22:4(7Z,10Z,13Z,16Z))	52923145	DFPIMXAFTWITSV-CMOKSHSASA-N	CCCCCCCC\C=C/CCCCCCCCCC(=O)OC[C@]([H])(COP([O-])(=O)OCC[N+](C)(C)C)OC(=O)CCCCC\C=C/C\C=C/C\C=C/C\C=C/CCCCC	0	0	0	0	1	0	1	0	0	1	1	0	0	0	0	0	1	0	0	0	0	0	0	0	quantified	Organic compounds	Lipids and lipid-like molecules						FDB025508	PC(20:1(11Z)/22:4(7Z,10Z,13Z,16Z)) is a phosphatidylcholine (PC or GPCho). It is a glycerophospholipid in which a phosphorylcholine moiety occupies a glycerol substitution site. As is the case with diacylglycerols, glycerophosphocholines can have many different combinations of fatty acids of varying lengths and saturation attached at the C-1 and C-2 positions. Fatty acids containing 16, 18 and 20…	HMDB
HMDB0008324	PC(20:1(11Z)/P-16:0)	53478911	ADZUZWOTJKDMEP-DJRFHFPXSA-N	CCCCCCCCCCCCCC\C=C/OC(COC(=O)CCCCCCCCC\C=C/CCCCCCCC)COP([O-])(=O)OCC[N+](C)(C)C	0	0	0	0	1	0	1	0	0	1	1	0	0	0	0	0	1	0	0	0	0	0	0	0	quantified	Organic compounds	Lipids and lipid-like molecules						FDB025514	PC(20:1(11Z)/P-16:0) is a phosphatidylcholine (PC or GPCho). It is a glycerophospholipid in which a phosphorylcholine moiety occupies a glycerol substitution site. As is the case with diacylglycerols, glycerophosphocholines can have many different combinations of fatty acids of varying lengths and saturation attached at the C-1 and C-2 positions. Fatty acids containing 16, 18 and 20 carbons are t…	HMDB
HMDB0008328	PC(20:2(11Z,14Z)/14:0)	52923153	JFWZYNWHJJSDAY-YBLKGUNISA-N	CCCCCCCCCCCCCC(=O)O[C@]([H])(COC(=O)CCCCCCCCC\C=C/C\C=C/CCCCC)COP([O-])(=O)OCC[N+](C)(C)C	0	0	0	0	1	0	1	0	0	1	1	0	0	0	0	0	1	0	0	0	0	0	0	0	quantified	Organic compounds	Lipids and lipid-like molecules						FDB025518	PC(20:2(11Z,14Z)/14:0) is a phosphatidylcholine (PC or GPCho). It is a glycerophospholipid in which a phosphorylcholine moiety occupies a glycerol substitution site. As is the case with diacylglycerols, glycerophosphocholines can have many different combinations of fatty acids of varying lengths and saturation attached at the C-1 and C-2 positions. Fatty acids containing 16, 18 and 20 carbons are…	HMDB
HMDB0008329	PC(20:2(11Z,14Z)/14:1(9Z))	52923155	MYWHURBVYAKZKD-FRPVHTQQSA-N	CCCCC\C=C/C\C=C/CCCCCCCCCC(=O)OC[C@]([H])(COP([O-])(=O)OCC[N+](C)(C)C)OC(=O)CCCCCCC\C=C/CCCC	0	0	0	0	1	0	1	0	0	1	1	0	0	0	0	0	1	0	0	0	0	0	0	0	quantified	Organic compounds	Lipids and lipid-like molecules						FDB025519	PC(20:2(11Z,14Z)/14:1(9Z)) is a phosphatidylcholine (PC or GPCho). It is a glycerophospholipid in which a phosphorylcholine moiety occupies a glycerol substitution site. As is the case with diacylglycerols, glycerophosphocholines can have many different combinations of fatty acids of varying lengths and saturation attached at the C-1 and C-2 positions. Fatty acids containing 16, 18 and 20 carbons…	HMDB
HMDB0008334	PC(20:2(11Z,14Z)/18:1(11Z))	53478919	KNNHXKQRTYEWCA-HYYWERRFSA-N	CCCCCC\C=C/CCCCCCCCCC(=O)O[C@]([H])(COC(=O)CCCCCCCCC\C=C/C\C=C/CCCCC)COP([O-])(=O)OCC[N+](C)(C)C	0	0	0	0	1	0	1	0	0	1	1	0	0	0	0	0	1	0	0	0	0	0	0	0	quantified	Organic compounds	Lipids and lipid-like molecules						FDB025524	PC(20:2(11Z,14Z)/18:1(11Z)) is a phosphatidylcholine (PC or GPCho). It is a glycerophospholipid in which a phosphorylcholine moiety occupies a glycerol substitution site. As is the case with diacylglycerols, glycerophosphocholines can have many different combinations of fatty acids of varying lengths and saturation attached at the C-1 and C-2 positions. Fatty acids containing 16, 18 and 20 carbon…	HMDB
HMDB0008335	PC(20:2(11Z,14Z)/18:1(9Z))	52923173	YULWBFNKMAKVNZ-UETRTARBSA-N	CCCCCCCC\C=C/CCCCCCCC(=O)O[C@]([H])(COC(=O)CCCCCCCCC\C=C/C\C=C/CCCCC)COP([O-])(=O)OCC[N+](C)(C)C	0	0	0	0	1	0	1	0	0	1	1	0	0	0	0	0	1	0	0	0	0	0	0	0	quantified	Organic compounds	Lipids and lipid-like molecules						FDB025525	PC(20:2(11Z,14Z)/18:1(9Z)) is a phosphatidylcholine (PC or GPCho). It is a glycerophospholipid in which a phosphorylcholine moiety occupies a glycerol substitution site. As is the case with diacylglycerols, glycerophosphocholines can have many different combinations of fatty acids of varying lengths and saturation attached at the C-1 and C-2 positions. Fatty acids containing 16, 18 and 20 carbons…	HMDB
HMDB0008339	PC(20:2(11Z,14Z)/18:4(6Z,9Z,12Z,15Z))	52923181	DMULDNPMYQMFAE-YCAHXJLUSA-N	CCCCC\C=C/C\C=C/CCCCCCCCCC(=O)OC[C@]([H])(COP([O-])(=O)OCC[N+](C)(C)C)OC(=O)CCCC\C=C/C\C=C/C\C=C/C\C=C/CC	0	0	0	0	1	0	1	0	0	1	1	0	0	0	0	0	1	0	0	0	0	0	0	0	quantified	Organic compounds	Lipids and lipid-like molecules						FDB025529	PC(20:2(11Z,14Z)/18:4(6Z,9Z,12Z,15Z)) is a phosphatidylcholine (PC or GPCho). It is a glycerophospholipid in which a phosphorylcholine moiety occupies a glycerol substitution site. As is the case with diacylglycerols, glycerophosphocholines can have many different combinations of fatty acids of varying lengths and saturation attached at the C-1 and C-2 positions. Fatty acids containing 16, 18 and…	HMDB
HMDB0008342	PC(20:2(11Z,14Z)/20:2(11Z,14Z))	52923191	AAYOXXRTLLISDA-RCXGQNHQSA-N	CCCCC\C=C/C\C=C/CCCCCCCCCC(=O)OC[C@]([H])(COP([O-])(=O)OCC[N+](C)(C)C)OC(=O)CCCCCCCCC\C=C/C\C=C/CCCCC	0	0	0	0	1	0	1	0	0	1	1	0	0	0	0	0	1	0	0	0	0	0	0	0	quantified	Organic compounds	Lipids and lipid-like molecules						FDB025532	PC(20:2(11Z,14Z)/20:2(11Z,14Z)) is a phosphatidylcholine (PC or GPCho). It is a glycerophospholipid in which a phosphorylcholine moiety occupies a glycerol substitution site. As is the case with diacylglycerols, glycerophosphocholines can have many different combinations of fatty acids of varying lengths and saturation attached at the C-1 and C-2 positions. Fatty acids containing 16, 18 and 20 ca…	HMDB
HMDB0008345	PC(20:2(11Z,14Z)/20:4(5Z,8Z,11Z,14Z))	52923195	TYRTWVKQVGNGSZ-RGBTVBCDSA-N	CCCCC\C=C/C\C=C/CCCCCCCCCC(=O)OC[C@]([H])(COP([O-])(=O)OCC[N+](C)(C)C)OC(=O)CCC\C=C/C\C=C/C\C=C/C\C=C/CCCCC	0	0	0	0	1	0	1	0	0	1	1	0	0	0	0	0	1	0	0	0	0	0	0	0	quantified	Organic compounds	Lipids and lipid-like molecules						FDB025535	PC(20:2(11Z,14Z)/20:4(5Z,8Z,11Z,14Z)) is a phosphatidylcholine (PC or GPCho). It is a glycerophospholipid in which a phosphorylcholine moiety occupies a glycerol substitution site. As is the case with diacylglycerols, glycerophosphocholines can have many different combinations of fatty acids of varying lengths and saturation attached at the C-1 and C-2 positions. Fatty acids containing 16, 18 and…	HMDB
HMDB0008346	PC(20:2(11Z,14Z)/20:4(8Z,11Z,14Z,17Z))	53478923	DWNZYUCWYBDRIX-JXHRKKHCSA-N	CCCCC\C=C/C\C=C/CCCCCCCCCC(=O)OC[C@]([H])(COP([O-])(=O)OCC[N+](C)(C)C)OC(=O)CCCCCC\C=C/C\C=C/C\C=C/C\C=C/CC	0	0	0	0	1	0	1	0	0	1	1	0	0	0	0	0	1	0	0	0	0	0	0	0	quantified	Organic compounds	Lipids and lipid-like molecules						FDB025536	PC(20:2(11Z,14Z)/20:4(8Z,11Z,14Z,17Z)) is a phosphatidylcholine (PC or GPCho). It is a glycerophospholipid in which a phosphorylcholine moiety occupies a glycerol substitution site. As is the case with diacylglycerols, glycerophosphocholines can have many different combinations of fatty acids of varying lengths and saturation attached at the C-1 and C-2 positions. Fatty acids containing 16, 18 an…	HMDB
HMDB0008350	PC(20:2(11Z,14Z)/22:2(13Z,16Z))	52923205	VHZGGUTXBMEKQA-OARALLPOSA-N	CCCCC\C=C/C\C=C/CCCCCCCCCCCC(=O)O[C@]([H])(COC(=O)CCCCCCCCC\C=C/C\C=C/CCCCC)COP([O-])(=O)OCC[N+](C)(C)C	0	0	0	0	1	0	1	0	0	1	1	0	0	0	0	0	1	0	0	0	0	0	0	0	quantified	Organic compounds	Lipids and lipid-like molecules						FDB025540	PC(20:2(11Z,14Z)/22:2(13Z,16Z)) is a phosphatidylcholine (PC or GPCho). It is a glycerophospholipid in which a phosphorylcholine moiety occupies a glycerol substitution site. As is the case with diacylglycerols, glycerophosphocholines can have many different combinations of fatty acids of varying lengths and saturation attached at the C-1 and C-2 positions. Fatty acids containing 16, 18 and 20 ca…	HMDB
HMDB0008359	PC(20:2(11Z,14Z)/P-18:1(11Z))	53478939	JWQATZSUGKZPPL-GHQGZNKKSA-N	CCCCCC\C=C/CCCCCCCC\C=C/OC(COC(=O)CCCCCCCCC\C=C/C\C=C/CCCCC)COP([O-])(=O)OCC[N+](C)(C)C	0	0	0	0	1	0	1	0	0	1	1	0	0	0	0	0	1	0	0	0	0	0	0	0	quantified	Organic compounds	Lipids and lipid-like molecules						FDB025549	PC(20:2(11Z,14Z)/P-18:1(11Z)) is a phosphatidylcholine (PC or GPCho). It is a glycerophospholipid in which a phosphorylcholine moiety occupies a glycerol substitution site. As is the case with diacylglycerols, glycerophosphocholines can have many different combinations of fatty acids of varying lengths and saturation attached at the C-1 and C-2 positions. Fatty acids containing 16, 18 and 20 carb…	HMDB
HMDB0008360	PC(20:2(11Z,14Z)/P-18:1(9Z))	53478941	MNYVVMFJSOVVPD-HGCMYEHPSA-N	CCCCCCCC\C=C/CCCCCC\C=C/OC(COC(=O)CCCCCCCCC\C=C/C\C=C/CCCCC)COP([O-])(=O)OCC[N+](C)(C)C	0	0	0	0	1	0	1	0	0	1	1	0	0	0	0	0	1	0	0	0	0	0	0	0	quantified	Organic compounds	Lipids and lipid-like molecules						FDB025550	PC(20:2(11Z,14Z)/P-18:1(9Z)) is a phosphatidylcholine (PC or GPCho). It is a glycerophospholipid in which a phosphorylcholine moiety occupies a glycerol substitution site. As is the case with diacylglycerols, glycerophosphocholines can have many different combinations of fatty acids of varying lengths and saturation attached at the C-1 and C-2 positions. Fatty acids containing 16, 18 and 20 carbo…	HMDB
HMDB0008361	PC(20:3(5Z,8Z,11Z)/14:0)	53478943	SSQFWAKSSUYHFV-YVTPCJIFSA-N	CCCCCCCCCCCCCC(=O)O[C@]([H])(COC(=O)CCC\C=C/C\C=C/C\C=C/CCCCCCCC)COP([O-])(=O)OCC[N+](C)(C)C	0	0	0	0	1	0	1	0	0	1	1	0	0	0	0	0	1	0	0	0	0	0	0	0	quantified	Organic compounds	Lipids and lipid-like molecules						FDB025551	PC(20:3(5Z,8Z,11Z)/14:0) is a phosphatidylcholine (PC or GPCho). It is a glycerophospholipid in which a phosphorylcholine moiety occupies a glycerol substitution site. As is the case with diacylglycerols, glycerophosphocholines can have many different combinations of fatty acids of varying lengths and saturation attached at the C-1 and C-2 positions. Fatty acids containing 16, 18 and 20 carbons a…	HMDB
HMDB0008362	PC(20:3(5Z,8Z,11Z)/14:1(9Z))	53478945	ZZMZMKGQPOFBFF-HZYDLNOWSA-N	CCCCCCCC\C=C/C\C=C/C\C=C/CCCC(=O)OC[C@]([H])(COP([O-])(=O)OCC[N+](C)(C)C)OC(=O)CCCCCCC\C=C/CCCC	0	0	0	0	1	0	1	0	0	1	1	0	0	0	0	0	1	0	0	0	0	0	0	0	quantified	Organic compounds	Lipids and lipid-like molecules						FDB025552	PC(20:3(5Z,8Z,11Z)/14:1(9Z)) is a phosphatidylcholine (PC or GPCho). It is a glycerophospholipid in which a phosphorylcholine moiety occupies a glycerol substitution site. As is the case with diacylglycerols, glycerophosphocholines can have many different combinations of fatty acids of varying lengths and saturation attached at the C-1 and C-2 positions. Fatty acids containing 16, 18 and 20 carbo…	HMDB
HMDB0008366	PC(20:3(5Z,8Z,11Z)/18:0)	53478953	ZQCXMBYHCICNPX-FIAOWNBRSA-N	CCCCCCCCCCCCCCCCCC(=O)O[C@]([H])(COC(=O)CCC\C=C/C\C=C/C\C=C/CCCCCCCC)COP([O-])(=O)OCC[N+](C)(C)C	0	0	0	0	1	0	1	0	0	1	1	0	0	0	0	0	1	0	0	0	0	0	0	0	quantified	Organic compounds	Lipids and lipid-like molecules						FDB025556	PC(20:3(5Z,8Z,11Z)/18:0) is a phosphatidylcholine (PC or GPCho). It is a glycerophospholipid in which a phosphorylcholine moiety occupies a glycerol substitution site. As is the case with diacylglycerols, glycerophosphocholines can have many different combinations of fatty acids of varying lengths and saturation attached at the C-1 and C-2 positions. Fatty acids containing 16, 18 and 20 carbons a…	HMDB
HMDB0008370	PC(20:3(5Z,8Z,11Z)/18:3(6Z,9Z,12Z))	53478961	JEFBNJKATIUJOC-JZSVRCITSA-N	CCCCCCCC\C=C/C\C=C/C\C=C/CCCC(=O)OC[C@]([H])(COP([O-])(=O)OCC[N+](C)(C)C)OC(=O)CCCC\C=C/C\C=C/C\C=C/CCCCC	0	0	0	0	1	0	1	0	0	1	1	0	0	0	0	0	1	0	0	0	0	0	0	0	quantified	Organic compounds	Lipids and lipid-like molecules						FDB025560	PC(20:3(5Z,8Z,11Z)/18:3(6Z,9Z,12Z)) is a phosphatidylcholine (PC or GPCho). It is a glycerophospholipid in which a phosphorylcholine moiety occupies a glycerol substitution site. As is the case with diacylglycerols, glycerophosphocholines can have many different combinations of fatty acids of varying lengths and saturation attached at the C-1 and C-2 positions. Fatty acids containing 16, 18 and 2…	HMDB
HMDB0008371	PC(20:3(5Z,8Z,11Z)/18:3(9Z,12Z,15Z))	53478963	SHGIXNQCFPEBAW-XVVPJXMMSA-N	CCCCCCCC\C=C/C\C=C/C\C=C/CCCC(=O)OC[C@]([H])(COP([O-])(=O)OCC[N+](C)(C)C)OC(=O)CCCCCCC\C=C/C\C=C/C\C=C/CC	0	0	0	0	1	0	1	0	0	1	1	0	0	0	0	0	1	0	0	0	0	0	0	0	quantified	Organic compounds	Lipids and lipid-like molecules						FDB025561	PC(20:3(5Z,8Z,11Z)/18:3(9Z,12Z,15Z)) is a phosphatidylcholine (PC or GPCho). It is a glycerophospholipid in which a phosphorylcholine moiety occupies a glycerol substitution site. As is the case with diacylglycerols, glycerophosphocholines can have many different combinations of fatty acids of varying lengths and saturation attached at the C-1 and C-2 positions. Fatty acids containing 16, 18 and …	HMDB
HMDB0008374	PC(20:3(5Z,8Z,11Z)/20:1(11Z))	53478969	LUPUCKHJOGTAAZ-VXKXFZBGSA-N	CCCCCCCC\C=C/CCCCCCCCCC(=O)O[C@]([H])(COC(=O)CCC\C=C/C\C=C/C\C=C/CCCCCCCC)COP([O-])(=O)OCC[N+](C)(C)C	0	0	0	0	1	0	1	0	0	1	1	0	0	0	0	0	1	0	0	0	0	0	0	0	quantified	Organic compounds	Lipids and lipid-like molecules						FDB025564	PC(20:3(5Z,8Z,11Z)/20:1(11Z)) is a phosphatidylcholine (PC or GPCho). It is a glycerophospholipid in which a phosphorylcholine moiety occupies a glycerol substitution site. As is the case with diacylglycerols, glycerophosphocholines can have many different combinations of fatty acids of varying lengths and saturation attached at the C-1 and C-2 positions. Fatty acids containing 16, 18 and 20 carb…	HMDB
HMDB0008376	PC(20:3(5Z,8Z,11Z)/20:3(5Z,8Z,11Z))	53478973	ZITMTGXPTAXDMQ-LGFSYLBFSA-N	CCCCCCCC\C=C/C\C=C/C\C=C/CCCC(=O)OC[C@]([H])(COP([O-])(=O)OCC[N+](C)(C)C)OC(=O)CCC\C=C/C\C=C/C\C=C/CCCCCCCC	0	0	0	0	1	0	1	0	0	1	1	0	0	0	0	0	1	0	0	0	0	0	0	0	quantified	Organic compounds	Lipids and lipid-like molecules						FDB025566	PC(20:3(5Z,8Z,11Z)/20:3(5Z,8Z,11Z)) is a phosphatidylcholine (PC or GPCho). It is a glycerophospholipid in which a phosphorylcholine moiety occupies a glycerol substitution site. As is the case with diacylglycerols, glycerophosphocholines can have many different combinations of fatty acids of varying lengths and saturation attached at the C-1 and C-2 positions. Fatty acids containing 16, 18 and 2…	HMDB
HMDB0008377	PC(20:3(5Z,8Z,11Z)/20:3(8Z,11Z,14Z))	53478975	JHMWTEQGLBMSLG-DMHZMEFUSA-N	CCCCCCCC\C=C/C\C=C/C\C=C/CCCC(=O)OC[C@]([H])(COP([O-])(=O)OCC[N+](C)(C)C)OC(=O)CCCCCC\C=C/C\C=C/C\C=C/CCCCC	0	0	0	0	1	0	1	0	0	1	1	0	0	0	0	0	1	0	0	0	0	0	0	0	quantified	Organic compounds	Lipids and lipid-like molecules						FDB025567	PC(20:3(5Z,8Z,11Z)/20:3(8Z,11Z,14Z)) is a phosphatidylcholine (PC or GPCho). It is a glycerophospholipid in which a phosphorylcholine moiety occupies a glycerol substitution site. As is the case with diacylglycerols, glycerophosphocholines can have many different combinations of fatty acids of varying lengths and saturation attached at the C-1 and C-2 positions. Fatty acids containing 16, 18 and …	HMDB
HMDB0008382	PC(20:3(5Z,8Z,11Z)/22:1(13Z))	53478985	QLUBHBLHAFOGNI-FLBVHRRTSA-N	CCCCCCCC\C=C/CCCCCCCCCCCC(=O)O[C@]([H])(COC(=O)CCC\C=C/C\C=C/C\C=C/CCCCCCCC)COP([O-])(=O)OCC[N+](C)(C)C	0	0	0	0	1	0	1	0	0	1	1	0	0	0	0	0	1	0	0	0	0	0	0	0	quantified	Organic compounds	Lipids and lipid-like molecules						FDB025572	PC(20:3(5Z,8Z,11Z)/22:1(13Z)) is a phosphatidylcholine (PC or GPCho). It is a glycerophospholipid in which a phosphorylcholine moiety occupies a glycerol substitution site. As is the case with diacylglycerols, glycerophosphocholines can have many different combinations of fatty acids of varying lengths and saturation attached at the C-1 and C-2 positions. Fatty acids containing 16, 18 and 20 carb…	HMDB
HMDB0008383	PC(20:3(5Z,8Z,11Z)/22:2(13Z,16Z))	53478987	VXVKOHXCHIOVRJ-VDUUJWIISA-N	CCCCCCCC\C=C/C\C=C/C\C=C/CCCC(=O)OC[C@]([H])(COP([O-])(=O)OCC[N+](C)(C)C)OC(=O)CCCCCCCCCCC\C=C/C\C=C/CCCCC	0	0	0	0	1	0	1	0	0	1	1	0	0	0	0	0	1	0	0	0	0	0	0	0	quantified	Organic compounds	Lipids and lipid-like molecules						FDB025573	PC(20:3(5Z,8Z,11Z)/22:2(13Z,16Z)) is a phosphatidylcholine (PC or GPCho). It is a glycerophospholipid in which a phosphorylcholine moiety occupies a glycerol substitution site. As is the case with diacylglycerols, glycerophosphocholines can have many different combinations of fatty acids of varying lengths and saturation attached at the C-1 and C-2 positions. Fatty acids containing 16, 18 and 20 …	HMDB
HMDB0008391	PC(20:3(5Z,8Z,11Z)/P-18:0)	53479003	PLWKPRNKSDXLNG-KZWPABEFSA-N	CCCCCCCCCCCCCCCC\C=C/OC(COC(=O)CCC\C=C/C\C=C/C\C=C/CCCCCCCC)COP([O-])(=O)OCC[N+](C)(C)C	0	0	0	0	1	0	1	0	0	1	1	0	0	0	0	0	1	0	0	0	0	0	0	0	quantified	Organic compounds	Lipids and lipid-like molecules						FDB025581	PC(20:3(5Z,8Z,11Z)/P-18:0) is a phosphatidylcholine (PC or GPCho). It is a glycerophospholipid in which a phosphorylcholine moiety occupies a glycerol substitution site. As is the case with diacylglycerols, glycerophosphocholines can have many different combinations of fatty acids of varying lengths and saturation attached at the C-1 and C-2 positions. Fatty acids containing 16, 18 and 20 carbons…	HMDB
HMDB0008394	PC(20:3(8Z,11Z,14Z)/14:0)	52923213	VKVSSDKCKXJFIM-AFYHZPHLSA-N	CCCCCCCCCCCCCC(=O)O[C@]([H])(COC(=O)CCCCCC\C=C/C\C=C/C\C=C/CCCCC)COP([O-])(=O)OCC[N+](C)(C)C	0	0	0	0	1	0	1	0	0	1	1	0	0	0	0	0	1	0	0	0	0	0	0	0	quantified	Organic compounds	Lipids and lipid-like molecules						FDB025584	PC(20:3(8Z,11Z,14Z)/14:0) is a phosphatidylcholine (PC or GPCho). It is a glycerophospholipid in which a phosphorylcholine moiety occupies a glycerol substitution site. As is the case with diacylglycerols, glycerophosphocholines can have many different combinations of fatty acids of varying lengths and saturation attached at the C-1 and C-2 positions. Fatty acids containing 16, 18 and 20 carbons …	HMDB
HMDB0008395	PC(20:3(8Z,11Z,14Z)/14:1(9Z))	52923215	UGOXZVQDVQJYIN-PCBJBAEXSA-N	CCCCC\C=C/C\C=C/C\C=C/CCCCCCC(=O)OC[C@]([H])(COP([O-])(=O)OCC[N+](C)(C)C)OC(=O)CCCCCCC\C=C/CCCC	0	0	0	0	1	0	1	0	0	1	1	0	0	0	0	0	1	0	0	0	0	0	0	0	quantified	Organic compounds	Lipids and lipid-like molecules						FDB025585	PC(20:3(8Z,11Z,14Z)/14:1(9Z)) is a phosphatidylcholine (PC or GPCho). It is a glycerophospholipid in which a phosphorylcholine moiety occupies a glycerol substitution site. As is the case with diacylglycerols, glycerophosphocholines can have many different combinations of fatty acids of varying lengths and saturation attached at the C-1 and C-2 positions. Fatty acids containing 16, 18 and 20 carb…	HMDB
HMDB0008399	PC(20:3(8Z,11Z,14Z)/18:0)	52923231	UTVPIFAQLMVRBR-DXLHFBPTSA-N	CCCCCCCCCCCCCCCCCC(=O)O[C@]([H])(COC(=O)CCCCCC\C=C/C\C=C/C\C=C/CCCCC)COP([O-])(=O)OCC[N+](C)(C)C	0	0	0	0	1	0	1	0	0	1	1	0	0	0	0	0	1	0	0	0	0	0	0	0	quantified	Organic compounds	Lipids and lipid-like molecules						FDB025589	PC(20:3(8Z,11Z,14Z)/18:0) is a phosphatidylcholine (PC or GPCho). It is a glycerophospholipid in which a phosphorylcholine moiety occupies a glycerol substitution site. As is the case with diacylglycerols, glycerophosphocholines can have many different combinations of fatty acids of varying lengths and saturation attached at the C-1 and C-2 positions. Fatty acids containing 16, 18 and 20 carbons …	HMDB
HMDB0008403	PC(20:3(8Z,11Z,14Z)/18:3(6Z,9Z,12Z))	52923237	RIDIYDAFPMEWTP-AFNUAFPGSA-N	CCCCC\C=C/C\C=C/C\C=C/CCCCCCC(=O)OC[C@]([H])(COP([O-])(=O)OCC[N+](C)(C)C)OC(=O)CCCC\C=C/C\C=C/C\C=C/CCCCC	0	0	0	0	1	0	1	0	0	1	1	0	0	0	0	0	1	0	0	0	0	0	0	0	quantified	Organic compounds	Lipids and lipid-like molecules						FDB025593	PC(20:3(8Z,11Z,14Z)/18:3(6Z,9Z,12Z)) is a phosphatidylcholine (PC or GPCho). It is a glycerophospholipid in which a phosphorylcholine moiety occupies a glycerol substitution site. As is the case with diacylglycerols, glycerophosphocholines can have many different combinations of fatty acids of varying lengths and saturation attached at the C-1 and C-2 positions. Fatty acids containing 16, 18 and …	HMDB
HMDB0008404	PC(20:3(8Z,11Z,14Z)/18:3(9Z,12Z,15Z))	52923239	ONHNZXQSGXKTJD-FKOQMNRQSA-N	CCCCC\C=C/C\C=C/C\C=C/CCCCCCC(=O)OC[C@]([H])(COP([O-])(=O)OCC[N+](C)(C)C)OC(=O)CCCCCCC\C=C/C\C=C/C\C=C/CC	0	0	0	0	1	0	1	0	0	1	1	0	0	0	0	0	1	0	0	0	0	0	0	0	quantified	Organic compounds	Lipids and lipid-like molecules						FDB025594	PC(20:3(8Z,11Z,14Z)/18:3(9Z,12Z,15Z)) is a phosphatidylcholine (PC or GPCho). It is a glycerophospholipid in which a phosphorylcholine moiety occupies a glycerol substitution site. As is the case with diacylglycerols, glycerophosphocholines can have many different combinations of fatty acids of varying lengths and saturation attached at the C-1 and C-2 positions. Fatty acids containing 16, 18 and…	HMDB
HMDB0008408	PC(20:3(8Z,11Z,14Z)/20:3(5Z,8Z,11Z))	53479011	STJMRHKIQNWSPV-HGWYWTLDSA-N	CCCCCCCC\C=C/C\C=C/C\C=C/CCCC(=O)O[C@]([H])(COC(=O)CCCCCC\C=C/C\C=C/C\C=C/CCCCC)COP([O-])(=O)OCC[N+](C)(C)C	0	0	0	0	1	0	1	0	0	1	1	0	0	0	0	0	1	0	0	0	0	0	0	0	quantified	Organic compounds	Lipids and lipid-like molecules						FDB025598	PC(20:3(8Z,11Z,14Z)/20:3(5Z,8Z,11Z)) is a phosphatidylcholine (PC or GPCho). It is a glycerophospholipid in which a phosphorylcholine moiety occupies a glycerol substitution site. As is the case with diacylglycerols, glycerophosphocholines can have many different combinations of fatty acids of varying lengths and saturation attached at the C-1 and C-2 positions. Fatty acids containing 16, 18 and …	HMDB
HMDB0008409	PC(20:3(8Z,11Z,14Z)/20:3(8Z,11Z,14Z))	52923253	UCQTXWKYRXXLSS-BLDRONNASA-N	CCCCC\C=C/C\C=C/C\C=C/CCCCCCC(=O)OC[C@]([H])(COP([O-])(=O)OCC[N+](C)(C)C)OC(=O)CCCCCC\C=C/C\C=C/C\C=C/CCCCC	0	0	0	0	1	0	1	0	0	1	1	0	0	0	0	0	1	0	0	0	0	0	0	0	quantified	Organic compounds	Lipids and lipid-like molecules						FDB025599	PC(20:3(8Z,11Z,14Z)/20:3(8Z,11Z,14Z)) is a phosphatidylcholine (PC or GPCho). It is a glycerophospholipid in which a phosphorylcholine moiety occupies a glycerol substitution site. As is the case with diacylglycerols, glycerophosphocholines can have many different combinations of fatty acids of varying lengths and saturation attached at the C-1 and C-2 positions. Fatty acids containing 16, 18 and…	HMDB
HMDB0008414	PC(20:3(8Z,11Z,14Z)/22:1(13Z))	53479015	HILDKBKUEBHUIK-LEGLZOIHSA-N	CCCCCCCC\C=C/CCCCCCCCCCCC(=O)O[C@]([H])(COC(=O)CCCCCC\C=C/C\C=C/C\C=C/CCCCC)COP([O-])(=O)OCC[N+](C)(C)C	0	0	0	0	1	0	1	0	0	1	1	0	0	0	0	0	1	0	0	0	0	0	0	0	quantified	Organic compounds	Lipids and lipid-like molecules						FDB025604	PC(20:3(8Z,11Z,14Z)/22:1(13Z)) is a phosphatidylcholine (PC or GPCho). It is a glycerophospholipid in which a phosphorylcholine moiety occupies a glycerol substitution site. As is the case with diacylglycerols, glycerophosphocholines can have many different combinations of fatty acids of varying lengths and saturation attached at the C-1 and C-2 positions. Fatty acids containing 16, 18 and 20 car…	HMDB
HMDB0008415	PC(20:3(8Z,11Z,14Z)/22:2(13Z,16Z))	52923265	UPPLKKOOULIOMN-KTBPUXGBSA-N	CCCCC\C=C/C\C=C/CCCCCCCCCCCC(=O)O[C@]([H])(COC(=O)CCCCCC\C=C/C\C=C/C\C=C/CCCCC)COP([O-])(=O)OCC[N+](C)(C)C	0	0	0	0	1	0	1	0	0	1	1	0	0	0	0	0	1	0	0	0	0	0	0	0	quantified	Organic compounds	Lipids and lipid-like molecules						FDB025605	PC(20:3(8Z,11Z,14Z)/22:2(13Z,16Z)) is a phosphatidylcholine (PC or GPCho). It is a glycerophospholipid in which a phosphorylcholine moiety occupies a glycerol substitution site. As is the case with diacylglycerols, glycerophosphocholines can have many different combinations of fatty acids of varying lengths and saturation attached at the C-1 and C-2 positions. Fatty acids containing 16, 18 and 20…	HMDB
HMDB0008423	PC(20:3(8Z,11Z,14Z)/P-18:0)	53479027	IMISCMOUPRVKCY-JCOVWSEZSA-N	CCCCCCCCCCCCCCCC\C=C/OC(COC(=O)CCCCCC\C=C/C\C=C/C\C=C/CCCCC)COP([O-])(=O)OCC[N+](C)(C)C	0	0	0	0	1	0	1	0	0	1	1	0	0	0	0	0	1	0	0	0	0	0	0	0	quantified	Organic compounds	Lipids and lipid-like molecules						FDB025613	PC(20:3(8Z,11Z,14Z)/P-18:0) is a phosphatidylcholine (PC or GPCho). It is a glycerophospholipid in which a phosphorylcholine moiety occupies a glycerol substitution site. As is the case with diacylglycerols, glycerophosphocholines can have many different combinations of fatty acids of varying lengths and saturation attached at the C-1 and C-2 positions. Fatty acids containing 16, 18 and 20 carbon…	HMDB
HMDB0008426	PC(20:4(5Z,8Z,11Z,14Z)/14:0)	52923275	KMZWZYBLPBQHMP-PVHGPNMRSA-N	CCCCCCCCCCCCCC(=O)O[C@]([H])(COC(=O)CCC\C=C/C\C=C/C\C=C/C\C=C/CCCCC)COP([O-])(=O)OCC[N+](C)(C)C	0	0	0	0	1	0	1	0	0	1	1	0	0	0	0	0	1	0	0	0	0	0	0	0	quantified	Organic compounds	Lipids and lipid-like molecules						FDB025616	PC(20:4(5Z,8Z,11Z,14Z)/14:0) is a phosphatidylcholine (PC or GPCho). It is a glycerophospholipid in which a phosphorylcholine moiety occupies a glycerol substitution site. As is the case with diacylglycerols, glycerophosphocholines can have many different combinations of fatty acids of varying lengths and saturation attached at the C-1 and C-2 positions. Fatty acids containing 16, 18 and 20 carbo…	HMDB
HMDB0008430	PC(20:4(5Z,8Z,11Z,14Z)/16:1(9Z))	52923283	KKRYRHYMXROGPM-SOVKMKKSSA-N	CCCCCC\C=C/CCCCCCCC(=O)O[C@]([H])(COC(=O)CCC\C=C/C\C=C/C\C=C/C\C=C/CCCCC)COP([O-])(=O)OCC[N+](C)(C)C	0	0	0	0	1	0	1	0	0	1	1	0	0	0	0	0	1	0	0	0	0	0	0	0	quantified	Organic compounds	Lipids and lipid-like molecules						FDB025620	PC(20:4(5Z,8Z,11Z,14Z)/16:1(9Z)) is a phosphatidylcholine (PC or GPCho). It is a glycerophospholipid in which a phosphorylcholine moiety occupies a glycerol substitution site. As is the case with diacylglycerols, glycerophosphocholines can have many different combinations of fatty acids of varying lengths and saturation attached at the C-1 and C-2 positions. Fatty acids containing 16, 18 and 20 c…	HMDB
HMDB0008438	PC(20:4(5Z,8Z,11Z,14Z)/20:0)	52923307	DXCCGBCVYMELBT-NDJZOZGISA-N	CCCCCCCCCCCCCCCCCCCC(=O)O[C@]([H])(COC(=O)CCC\C=C/C\C=C/C\C=C/C\C=C/CCCCC)COP([O-])(=O)OCC[N+](C)(C)C	0	0	0	0	1	0	1	0	0	1	1	0	0	0	0	0	1	0	0	0	0	0	0	0	quantified	Organic compounds	Lipids and lipid-like molecules						FDB025628	PC(20:4(5Z,8Z,11Z,14Z)/20:0) is a phosphatidylcholine (PC or GPCho). It is a glycerophospholipid in which a phosphorylcholine moiety occupies a glycerol substitution site. As is the case with diacylglycerols, glycerophosphocholines can have many different combinations of fatty acids of varying lengths and saturation attached at the C-1 and C-2 positions. Fatty acids containing 16, 18 and 20 carbo…	HMDB
HMDB0008440	PC(20:4(5Z,8Z,11Z,14Z)/20:2(11Z,14Z))	52923311	RSXNDJUFSFNIRE-NYCYDASOSA-N	CCCCC\C=C/C\C=C/CCCCCCCCCC(=O)O[C@]([H])(COC(=O)CCC\C=C/C\C=C/C\C=C/C\C=C/CCCCC)COP([O-])(=O)OCC[N+](C)(C)C	0	0	0	0	1	0	1	0	0	1	1	0	0	0	0	0	1	0	0	0	0	0	0	0	quantified	Organic compounds	Lipids and lipid-like molecules						FDB025630	PC(20:4(5Z,8Z,11Z,14Z)/20:2(11Z,14Z)) is a phosphatidylcholine (PC or GPCho). It is a glycerophospholipid in which a phosphorylcholine moiety occupies a glycerol substitution site. As is the case with diacylglycerols, glycerophosphocholines can have many different combinations of fatty acids of varying lengths and saturation attached at the C-1 and C-2 positions. Fatty acids containing 16, 18 and…	HMDB
HMDB0008446	PC(20:4(5Z,8Z,11Z,14Z)/22:0)	52923319	CVECNRQDBOYLEX-YUDFJFIPSA-N	CCCCCCCCCCCCCCCCCCCCCC(=O)O[C@]([H])(COC(=O)CCC\C=C/C\C=C/C\C=C/C\C=C/CCCCC)COP([O-])(=O)OCC[N+](C)(C)C	0	0	0	0	1	0	1	0	0	1	1	0	0	0	0	0	1	0	0	0	0	0	0	0	quantified	Organic compounds	Lipids and lipid-like molecules						FDB025636	PC(20:4(5Z,8Z,11Z,14Z)/22:0) is a phosphatidylcholine (PC or GPCho). It is a glycerophospholipid in which a phosphorylcholine moiety occupies a glycerol substitution site. As is the case with diacylglycerols, glycerophosphocholines can have many different combinations of fatty acids of varying lengths and saturation attached at the C-1 and C-2 positions. Fatty acids containing 16, 18 and 20 carbo…	HMDB
HMDB0008447	PC(20:4(5Z,8Z,11Z,14Z)/22:1(13Z))	53479039	OEVPFOYLDULCHG-YEJSVZEHSA-N	CCCCCCCC\C=C/CCCCCCCCCCCC(=O)O[C@]([H])(COC(=O)CCC\C=C/C\C=C/C\C=C/C\C=C/CCCCC)COP([O-])(=O)OCC[N+](C)(C)C	0	0	0	0	1	0	1	0	0	1	1	0	0	0	0	0	1	0	0	0	0	0	0	0	quantified	Organic compounds	Lipids and lipid-like molecules						FDB025637	PC(20:4(5Z,8Z,11Z,14Z)/22:1(13Z)) is a phosphatidylcholine (PC or GPCho). It is a glycerophospholipid in which a phosphorylcholine moiety occupies a glycerol substitution site. As is the case with diacylglycerols, glycerophosphocholines can have many different combinations of fatty acids of varying lengths and saturation attached at the C-1 and C-2 positions. Fatty acids containing 16, 18 and 20 …	HMDB
HMDB0008459	PC(20:4(8Z,11Z,14Z,17Z)/14:0)	53479057	ZSYMQFVRTIVMFA-JAHIUHDMSA-N	CCCCCCCCCCCCCC(=O)O[C@]([H])(COC(=O)CCCCCC\C=C/C\C=C/C\C=C/C\C=C/CC)COP([O-])(=O)OCC[N+](C)(C)C	0	0	0	0	1	0	1	0	0	1	1	0	0	0	0	0	1	0	0	0	0	0	0	0	quantified	Organic compounds	Lipids and lipid-like molecules						FDB025649	PC(20:4(8Z,11Z,14Z,17Z)/14:0) is a phosphatidylcholine (PC or GPCho). It is a glycerophospholipid in which a phosphorylcholine moiety occupies a glycerol substitution site. As is the case with diacylglycerols, glycerophosphocholines can have many different combinations of fatty acids of varying lengths and saturation attached at the C-1 and C-2 positions. Fatty acids containing 16, 18 and 20 carb…	HMDB
HMDB0008463	PC(20:4(8Z,11Z,14Z,17Z)/16:1(9Z))	53479065	YZVMADINWPHQBY-HVRDEFPWSA-N	CCCCCC\C=C/CCCCCCCC(=O)O[C@]([H])(COC(=O)CCCCCC\C=C/C\C=C/C\C=C/C\C=C/CC)COP([O-])(=O)OCC[N+](C)(C)C	0	0	0	0	1	0	1	0	0	1	1	0	0	0	0	0	1	0	0	0	0	0	0	0	quantified	Organic compounds	Lipids and lipid-like molecules						FDB025653	PC(20:4(8Z,11Z,14Z,17Z)/16:1(9Z)) is a phosphatidylcholine (PC or GPCho). It is a glycerophospholipid in which a phosphorylcholine moiety occupies a glycerol substitution site. As is the case with diacylglycerols, glycerophosphocholines can have many different combinations of fatty acids of varying lengths and saturation attached at the C-1 and C-2 positions. Fatty acids containing 16, 18 and 20 …	HMDB
HMDB0008471	PC(20:4(8Z,11Z,14Z,17Z)/20:0)	53479081	RWXBUUZTIJHTSZ-JYQFPUJJSA-N	CCCCCCCCCCCCCCCCCCCC(=O)O[C@]([H])(COC(=O)CCCCCC\C=C/C\C=C/C\C=C/C\C=C/CC)COP([O-])(=O)OCC[N+](C)(C)C	0	0	0	0	1	0	1	0	0	1	1	0	0	0	0	0	1	0	0	0	0	0	0	0	quantified	Organic compounds	Lipids and lipid-like molecules						FDB025661	PC(20:4(8Z,11Z,14Z,17Z)/20:0) is a phosphatidylcholine (PC or GPCho). It is a glycerophospholipid in which a phosphorylcholine moiety occupies a glycerol substitution site. As is the case with diacylglycerols, glycerophosphocholines can have many different combinations of fatty acids of varying lengths and saturation attached at the C-1 and C-2 positions. Fatty acids containing 16, 18 and 20 carb…	HMDB
HMDB0008473	PC(20:4(8Z,11Z,14Z,17Z)/20:2(11Z,14Z))	53479085	ZKUNPSXZRWGSCW-FLRYMGIISA-N	CCCCC\C=C/C\C=C/CCCCCCCCCC(=O)O[C@]([H])(COC(=O)CCCCCC\C=C/C\C=C/C\C=C/C\C=C/CC)COP([O-])(=O)OCC[N+](C)(C)C	0	0	0	0	1	0	1	0	0	1	1	0	0	0	0	0	1	0	0	0	0	0	0	0	quantified	Organic compounds	Lipids and lipid-like molecules						FDB025663	PC(20:4(8Z,11Z,14Z,17Z)/20:2(11Z,14Z)) is a phosphatidylcholine (PC or GPCho). It is a glycerophospholipid in which a phosphorylcholine moiety occupies a glycerol substitution site. As is the case with diacylglycerols, glycerophosphocholines can have many different combinations of fatty acids of varying lengths and saturation attached at the C-1 and C-2 positions. Fatty acids containing 16, 18 an…	HMDB
HMDB0008479	PC(20:4(8Z,11Z,14Z,17Z)/22:0)	53479097	XJLHAZSETMTODV-OTCDWEGQSA-N	CCCCCCCCCCCCCCCCCCCCCC(=O)O[C@]([H])(COC(=O)CCCCCC\C=C/C\C=C/C\C=C/C\C=C/CC)COP([O-])(=O)OCC[N+](C)(C)C	0	0	0	0	1	0	1	0	0	1	1	0	0	0	0	0	1	0	0	0	0	0	0	0	quantified	Organic compounds	Lipids and lipid-like molecules						FDB025669	PC(20:4(8Z,11Z,14Z,17Z)/22:0) is a phosphatidylcholine (PC or GPCho). It is a glycerophospholipid in which a phosphorylcholine moiety occupies a glycerol substitution site. As is the case with diacylglycerols, glycerophosphocholines can have many different combinations of fatty acids of varying lengths and saturation attached at the C-1 and C-2 positions. Fatty acids containing 16, 18 and 20 carb…	HMDB
HMDB0008480	PC(20:4(8Z,11Z,14Z,17Z)/22:1(13Z))	53479099	PTYNPEDSBXJXNP-LDJXKJQGSA-N	CCCCCCCC\C=C/CCCCCCCCCCCC(=O)O[C@]([H])(COC(=O)CCCCCC\C=C/C\C=C/C\C=C/C\C=C/CC)COP([O-])(=O)OCC[N+](C)(C)C	0	0	0	0	1	0	1	0	0	1	1	0	0	0	0	0	1	0	0	0	0	0	0	0	quantified	Organic compounds	Lipids and lipid-like molecules						FDB025670	PC(20:4(8Z,11Z,14Z,17Z)/22:1(13Z)) is a phosphatidylcholine (PC or GPCho). It is a glycerophospholipid in which a phosphorylcholine moiety occupies a glycerol substitution site. As is the case with diacylglycerols, glycerophosphocholines can have many different combinations of fatty acids of varying lengths and saturation attached at the C-1 and C-2 positions. Fatty acids containing 16, 18 and 20…	HMDB
HMDB0008495	PC(20:5(5Z,8Z,11Z,14Z,17Z)/16:0)	52923341	SUZYROYNFNQALJ-MHEIZRSESA-N	CCCCCCCCCCCCCCCC(=O)O[C@]([H])(COC(=O)CCC\C=C/C\C=C/C\C=C/C\C=C/C\C=C/CC)COP([O-])(=O)OCC[N+](C)(C)C	0	0	0	0	1	0	1	0	0	1	1	0	0	0	0	0	1	0	0	0	0	0	0	0	quantified	Organic compounds	Lipids and lipid-like molecules						FDB025685	PC(20:5(5Z,8Z,11Z,14Z,17Z)/16:0) is a phosphatidylcholine (PC or GPCho). It is a glycerophospholipid in which a phosphorylcholine moiety occupies a glycerol substitution site. As is the case with diacylglycerols, glycerophosphocholines can have many different combinations of fatty acids of varying lengths and saturation attached at the C-1 and C-2 positions. Fatty acids containing 16, 18 and 20 c…	HMDB
HMDB0008496	PC(20:5(5Z,8Z,11Z,14Z,17Z)/16:1(9Z))	52923343	SHMZMMGXODYRCN-MHDABRLVSA-N	CCCCCC\C=C/CCCCCCCC(=O)O[C@]([H])(COC(=O)CCC\C=C/C\C=C/C\C=C/C\C=C/C\C=C/CC)COP([O-])(=O)OCC[N+](C)(C)C	0	0	0	0	1	0	1	0	0	1	1	0	0	0	0	0	1	0	0	0	0	0	0	0	quantified	Organic compounds	Lipids and lipid-like molecules						FDB025686	PC(20:5(5Z,8Z,11Z,14Z,17Z)/16:1(9Z)) is a phosphatidylcholine (PC or GPCho). It is a glycerophospholipid in which a phosphorylcholine moiety occupies a glycerol substitution site. As is the case with diacylglycerols, glycerophosphocholines can have many different combinations of fatty acids of varying lengths and saturation attached at the C-1 and C-2 positions. Fatty acids containing 16, 18 and …	HMDB
HMDB0008498	PC(20:5(5Z,8Z,11Z,14Z,17Z)/18:1(11Z))	53479125	KAAXHFGQTWYDKM-PDYZRCSUSA-N	CCCCCC\C=C/CCCCCCCCCC(=O)O[C@]([H])(COC(=O)CCC\C=C/C\C=C/C\C=C/C\C=C/C\C=C/CC)COP([O-])(=O)OCC[N+](C)(C)C	0	0	0	0	1	0	1	0	0	1	1	0	0	0	0	0	1	0	0	0	0	0	0	0	quantified	Organic compounds	Lipids and lipid-like molecules						FDB025688	PC(20:5(5Z,8Z,11Z,14Z,17Z)/18:1(11Z)) is a phosphatidylcholine (PC or GPCho). It is a glycerophospholipid in which a phosphorylcholine moiety occupies a glycerol substitution site. As is the case with diacylglycerols, glycerophosphocholines can have many different combinations of fatty acids of varying lengths and saturation attached at the C-1 and C-2 positions. Fatty acids containing 16, 18 and…	HMDB
HMDB0008499	PC(20:5(5Z,8Z,11Z,14Z,17Z)/18:1(9Z))	24779080	JZKMYCPNBSRARO-YMBRLFDISA-N	CCCCCCCC\C=C/CCCCCCCC(=O)O[C@]([H])(COC(=O)CCC\C=C/C\C=C/C\C=C/C\C=C/C\C=C/CC)COP([O-])(=O)OCC[N+](C)(C)C	0	0	0	0	1	0	1	0	0	1	1	0	0	0	0	0	1	0	0	0	0	0	0	0	quantified	Organic compounds	Lipids and lipid-like molecules						FDB025689	PC(20:5(5Z,8Z,11Z,14Z,17Z)/18:1(9Z)) is a phosphatidylcholine (PC or GPCho). It is a glycerophospholipid in which a phosphorylcholine moiety occupies a glycerol substitution site. As is the case with diacylglycerols, glycerophosphocholines can have many different combinations of fatty acids of varying lengths and saturation attached at the C-1 and C-2 positions. Fatty acids containing 16, 18 and …	HMDB
HMDB0008505	PC(20:5(5Z,8Z,11Z,14Z,17Z)/20:1(11Z))	52923367	OHMVGNUFBRUROI-JNOZGJMASA-N	CCCCCCCC\C=C/CCCCCCCCCC(=O)O[C@]([H])(COC(=O)CCC\C=C/C\C=C/C\C=C/C\C=C/C\C=C/CC)COP([O-])(=O)OCC[N+](C)(C)C	0	0	0	0	1	0	1	0	0	1	1	0	0	0	0	0	1	0	0	0	0	0	0	0	quantified	Organic compounds	Lipids and lipid-like molecules						FDB025695	PC(20:5(5Z,8Z,11Z,14Z,17Z)/20:1(11Z)) is a phosphatidylcholine (PC or GPCho). It is a glycerophospholipid in which a phosphorylcholine moiety occupies a glycerol substitution site. As is the case with diacylglycerols, glycerophosphocholines can have many different combinations of fatty acids of varying lengths and saturation attached at the C-1 and C-2 positions. Fatty acids containing 16, 18 and…	HMDB
HMDB0008512	PC(20:5(5Z,8Z,11Z,14Z,17Z)/22:0)	52923379	ZOAQJTIRBLFGSD-WWBXXLDESA-N	CCCCCCCCCCCCCCCCCCCCCC(=O)O[C@]([H])(COC(=O)CCC\C=C/C\C=C/C\C=C/C\C=C/C\C=C/CC)COP([O-])(=O)OCC[N+](C)(C)C	0	0	0	0	1	0	1	0	0	1	1	0	0	0	0	0	1	0	0	0	0	0	0	0	quantified	Organic compounds	Lipids and lipid-like molecules						FDB025702	PC(20:5(5Z,8Z,11Z,14Z,17Z)/22:0) is a phosphatidylcholine (PC or GPCho). It is a glycerophospholipid in which a phosphorylcholine moiety occupies a glycerol substitution site. As is the case with diacylglycerols, glycerophosphocholines can have many different combinations of fatty acids of varying lengths and saturation attached at the C-1 and C-2 positions. Fatty acids containing 16, 18 and 20 c…	HMDB
HMDB0008521	PC(20:5(5Z,8Z,11Z,14Z,17Z)/P-16:0)	53479139	RPGDUWQZQBHLNS-XRTCNQNWSA-N	CCCCCCCCCCCCCC\C=C/OC(COC(=O)CCC\C=C/C\C=C/C\C=C/C\C=C/C\C=C/CC)COP([O-])(=O)OCC[N+](C)(C)C	0	0	0	0	1	0	1	0	0	1	1	0	0	0	0	0	1	0	0	0	0	0	0	0	quantified	Organic compounds	Lipids and lipid-like molecules						FDB025711	PC(20:5(5Z,8Z,11Z,14Z,17Z)/P-16:0) is a phosphatidylcholine (PC or GPCho). It is a glycerophospholipid in which a phosphorylcholine moiety occupies a glycerol substitution site. As is the case with diacylglycerols, glycerophosphocholines can have many different combinations of fatty acids of varying lengths and saturation attached at the C-1 and C-2 positions. Fatty acids containing 16, 18 and 20…	HMDB
HMDB0008523	PC(20:5(5Z,8Z,11Z,14Z,17Z)/P-18:1(11Z))	53479143	WDNOQSUMHJTAOV-RAUWIWGKSA-N	CCCCCC\C=C/CCCCCCCC\C=C/OC(COC(=O)CCC\C=C/C\C=C/C\C=C/C\C=C/C\C=C/CC)COP([O-])(=O)OCC[N+](C)(C)C	0	0	0	0	1	0	1	0	0	1	1	0	0	0	0	0	1	0	0	0	0	0	0	0	quantified	Organic compounds	Lipids and lipid-like molecules						FDB025713	PC(20:5(5Z,8Z,11Z,14Z,17Z)/P-18:1(11Z)) is a phosphatidylcholine (PC or GPCho). It is a glycerophospholipid in which a phosphorylcholine moiety occupies a glycerol substitution site. As is the case with diacylglycerols, glycerophosphocholines can have many different combinations of fatty acids of varying lengths and saturation attached at the C-1 and C-2 positions. Fatty acids containing 16, 18 a…	HMDB
HMDB0008524	PC(20:5(5Z,8Z,11Z,14Z,17Z)/P-18:1(9Z))	53479145	USPBFZFHJPVLST-HALYXBRLSA-N	CCCCCCCC\C=C/CCCCCC\C=C/OC(COC(=O)CCC\C=C/C\C=C/C\C=C/C\C=C/C\C=C/CC)COP([O-])(=O)OCC[N+](C)(C)C	0	0	0	0	1	0	1	0	0	1	1	0	0	0	0	0	1	0	0	0	0	0	0	0	quantified	Organic compounds	Lipids and lipid-like molecules						FDB025714	PC(20:5(5Z,8Z,11Z,14Z,17Z)/P-18:1(9Z)) is a phosphatidylcholine (PC or GPCho). It is a glycerophospholipid in which a phosphorylcholine moiety occupies a glycerol substitution site. As is the case with diacylglycerols, glycerophosphocholines can have many different combinations of fatty acids of varying lengths and saturation attached at the C-1 and C-2 positions. Fatty acids containing 16, 18 an…	HMDB
HMDB0008525	PC(22:0/14:0)	24779104	JFNNIQMJYCUZKY-HUESYALOSA-N	[H][C@@](COC(=O)CCCCCCCCCCCCCCCCCCCCC)(COP([O-])(=O)OCC[N+](C)(C)C)OC(=O)CCCCCCCCCCCCC	0	0	0	0	1	0	1	0	0	1	1	0	0	0	0	0	1	0	0	0	0	0	0	0	quantified	Organic compounds	Lipids and lipid-like molecules						FDB025715	PC(22:0/14:0) is a phosphatidylcholine (PC or GPCho). It is a glycerophospholipid in which a phosphorylcholine moiety occupies a glycerol substitution site. As is the case with diacylglycerols, glycerophosphocholines can have many different combinations of fatty acids of varying lengths and saturation attached at the C-1 and C-2 positions. Fatty acids containing 16, 18 and 20 carbons are the most…	HMDB
HMDB0008526	PC(22:0/14:1(9Z))	52923437	RGHFEAMZDBFLPO-FASREOMLSA-N	CCCCCCCCCCCCCCCCCCCCCC(=O)OC[C@]([H])(COP([O-])(=O)OCC[N+](C)(C)C)OC(=O)CCCCCCC\C=C/CCCC	0	0	0	0	1	0	1	0	0	1	1	0	0	0	0	0	1	0	0	0	0	0	0	0	quantified	Organic compounds	Lipids and lipid-like molecules						FDB025716	PC(22:0/14:1(9Z)) is a phosphatidylcholine (PC or GPCho). It is a glycerophospholipid in which a phosphorylcholine moiety occupies a glycerol substitution site. As is the case with diacylglycerols, glycerophosphocholines can have many different combinations of fatty acids of varying lengths and saturation attached at the C-1 and C-2 positions. Fatty acids containing 16, 18 and 20 carbons are the …	HMDB
HMDB0008536	PC(22:0/18:4(6Z,9Z,12Z,15Z))	52923459	LFDYHYAWJHIDTQ-GFEYAWDCSA-N	CCCCCCCCCCCCCCCCCCCCCC(=O)OC[C@]([H])(COP([O-])(=O)OCC[N+](C)(C)C)OC(=O)CCCC\C=C/C\C=C/C\C=C/C\C=C/CC	0	0	0	0	1	0	1	0	0	1	1	0	0	0	0	0	1	0	0	0	0	0	0	0	quantified	Organic compounds	Lipids and lipid-like molecules						FDB025726	PC(22:0/18:4(6Z,9Z,12Z,15Z)) is a phosphatidylcholine (PC or GPCho). It is a glycerophospholipid in which a phosphorylcholine moiety occupies a glycerol substitution site. As is the case with diacylglycerols, glycerophosphocholines can have many different combinations of fatty acids of varying lengths and saturation attached at the C-1 and C-2 positions. Fatty acids containing 16, 18 and 20 carbo…	HMDB
HMDB0008537	PC(22:0/20:0)	52923465	BBKWJNNMTSKJKD-QSCHNALKSA-N	[H][C@@](COC(=O)CCCCCCCCCCCCCCCCCCCCC)(COP([O-])(=O)OCC[N+](C)(C)C)OC(=O)CCCCCCCCCCCCCCCCCCC	0	0	0	0	1	0	1	0	0	1	1	0	0	0	0	0	1	0	0	0	0	0	0	0	quantified	Organic compounds	Lipids and lipid-like molecules						FDB025727	PC(22:0/20:0) is a phosphatidylcholine (PC or GPCho). It is a glycerophospholipid in which a phosphorylcholine moiety occupies a glycerol substitution site. As is the case with diacylglycerols, glycerophosphocholines can have many different combinations of fatty acids of varying lengths and saturation attached at the C-1 and C-2 positions. Fatty acids containing 16, 18 and 20 carbons are the most…	HMDB
HMDB0008538	PC(22:0/20:1(11Z))	24779116	JTSFTWZTLBUFSL-ZPFYZEQDSA-N	CCCCCCCCCCCCCCCCCCCCCC(=O)OC[C@]([H])(COP([O-])(=O)OCC[N+](C)(C)C)OC(=O)CCCCCCCCC\C=C/CCCCCCCC	0	0	0	0	1	0	1	0	0	1	1	0	0	0	0	0	1	0	0	0	0	0	0	0	quantified	Organic compounds	Lipids and lipid-like molecules						FDB025728	PC(22:0/20:1(11Z)) is a phosphatidylcholine (PC or GPCho). It is a glycerophospholipid in which a phosphorylcholine moiety occupies a glycerol substitution site. As is the case with diacylglycerols, glycerophosphocholines can have many different combinations of fatty acids of varying lengths and saturation attached at the C-1 and C-2 positions. Fatty acids containing 16, 18 and 20 carbons are the…	HMDB
HMDB0008542	PC(22:0/20:4(5Z,8Z,11Z,14Z))	52923471	YMTVBHIALYUAKW-HTJMAYPASA-N	CCCCCCCCCCCCCCCCCCCCCC(=O)OC[C@]([H])(COP([O-])(=O)OCC[N+](C)(C)C)OC(=O)CCC\C=C/C\C=C/C\C=C/C\C=C/CCCCC	0	0	0	0	1	0	1	0	0	1	1	0	0	0	0	0	1	0	0	0	0	0	0	0	quantified	Organic compounds	Lipids and lipid-like molecules						FDB025732	PC(22:0/20:4(5Z,8Z,11Z,14Z)) is a phosphatidylcholine (PC or GPCho). It is a glycerophospholipid in which a phosphorylcholine moiety occupies a glycerol substitution site. As is the case with diacylglycerols, glycerophosphocholines can have many different combinations of fatty acids of varying lengths and saturation attached at the C-1 and C-2 positions. Fatty acids containing 16, 18 and 20 carbo…	HMDB
HMDB0008543	PC(22:0/20:4(8Z,11Z,14Z,17Z))	53479149	BUDCKLMBPWXPIS-BVGFWLPASA-N	CCCCCCCCCCCCCCCCCCCCCC(=O)OC[C@]([H])(COP([O-])(=O)OCC[N+](C)(C)C)OC(=O)CCCCCC\C=C/C\C=C/C\C=C/C\C=C/CC	0	0	0	0	1	0	1	0	0	1	1	0	0	0	0	0	1	0	0	0	0	0	0	0	quantified	Organic compounds	Lipids and lipid-like molecules						FDB025733	PC(22:0/20:4(8Z,11Z,14Z,17Z)) is a phosphatidylcholine (PC or GPCho). It is a glycerophospholipid in which a phosphorylcholine moiety occupies a glycerol substitution site. As is the case with diacylglycerols, glycerophosphocholines can have many different combinations of fatty acids of varying lengths and saturation attached at the C-1 and C-2 positions. Fatty acids containing 16, 18 and 20 carb…	HMDB
HMDB0008544	PC(22:0/20:5(5Z,8Z,11Z,14Z,17Z))	52923473	OOXNKNWJYSZSBM-WECTVZTJSA-N	CCCCCCCCCCCCCCCCCCCCCC(=O)OC[C@]([H])(COP([O-])(=O)OCC[N+](C)(C)C)OC(=O)CCC\C=C/C\C=C/C\C=C/C\C=C/C\C=C/CC	0	0	0	0	1	0	1	0	0	1	1	0	0	0	0	0	1	0	0	0	0	0	0	0	quantified	Organic compounds	Lipids and lipid-like molecules						FDB025734	PC(22:0/20:5(5Z,8Z,11Z,14Z,17Z)) is a phosphatidylcholine (PC or GPCho). It is a glycerophospholipid in which a phosphorylcholine moiety occupies a glycerol substitution site. As is the case with diacylglycerols, glycerophosphocholines can have many different combinations of fatty acids of varying lengths and saturation attached at the C-1 and C-2 positions. Fatty acids containing 16, 18 and 20 c…	HMDB
HMDB0008558	PC(22:1(13Z)/14:0)	53479165	RSKUBXWDAIDNLE-HSEDGGQWSA-N	CCCCCCCCCCCCCC(=O)O[C@]([H])(COC(=O)CCCCCCCCCCC\C=C/CCCCCCCC)COP([O-])(=O)OCC[N+](C)(C)C	0	0	0	0	1	0	1	0	0	1	1	0	0	0	0	0	1	0	0	0	0	0	0	0	quantified	Organic compounds	Lipids and lipid-like molecules						FDB025748	PC(22:1(13Z)/14:0) is a phosphatidylcholine (PC or GPCho). It is a glycerophospholipid in which a phosphorylcholine moiety occupies a glycerol substitution site. As is the case with diacylglycerols, glycerophosphocholines can have many different combinations of fatty acids of varying lengths and saturation attached at the C-1 and C-2 positions. Fatty acids containing 16, 18 and 20 carbons are the…	HMDB
HMDB0008566	PC(22:1(13Z)/18:3(6Z,9Z,12Z))	53479181	BUYWHDOUDGEIHW-YEHISXKXSA-N	CCCCCCCC\C=C/CCCCCCCCCCCC(=O)OC[C@]([H])(COP([O-])(=O)OCC[N+](C)(C)C)OC(=O)CCCC\C=C/C\C=C/C\C=C/CCCCC	0	0	0	0	1	0	1	0	0	1	1	0	0	0	0	0	1	0	0	0	0	0	0	0	quantified	Organic compounds	Lipids and lipid-like molecules						FDB025756	PC(22:1(13Z)/18:3(6Z,9Z,12Z)) is a phosphatidylcholine (PC or GPCho). It is a glycerophospholipid in which a phosphorylcholine moiety occupies a glycerol substitution site. As is the case with diacylglycerols, glycerophosphocholines can have many different combinations of fatty acids of varying lengths and saturation attached at the C-1 and C-2 positions. Fatty acids containing 16, 18 and 20 carb…	HMDB
HMDB0008567	PC(22:1(13Z)/18:3(9Z,12Z,15Z))	53479183	FHUAYOMRHXZKHT-JUGJLYODSA-N	CCCCCCCC\C=C/CCCCCCCCCCCC(=O)OC[C@]([H])(COP([O-])(=O)OCC[N+](C)(C)C)OC(=O)CCCCCCC\C=C/C\C=C/C\C=C/CC	0	0	0	0	1	0	1	0	0	1	1	0	0	0	0	0	1	0	0	0	0	0	0	0	quantified	Organic compounds	Lipids and lipid-like molecules						FDB025757	PC(22:1(13Z)/18:3(9Z,12Z,15Z)) is a phosphatidylcholine (PC or GPCho). It is a glycerophospholipid in which a phosphorylcholine moiety occupies a glycerol substitution site. As is the case with diacylglycerols, glycerophosphocholines can have many different combinations of fatty acids of varying lengths and saturation attached at the C-1 and C-2 positions. Fatty acids containing 16, 18 and 20 car…	HMDB
HMDB0008569	PC(22:1(13Z)/20:0)	53479187	GHUGFCZMTRWVKH-RURDTVAGSA-N	CCCCCCCCCCCCCCCCCCCC(=O)O[C@]([H])(COC(=O)CCCCCCCCCCC\C=C/CCCCCCCC)COP([O-])(=O)OCC[N+](C)(C)C	0	0	0	0	1	0	1	0	0	1	1	0	0	0	0	0	1	0	0	0	0	0	0	0	quantified	Organic compounds	Lipids and lipid-like molecules						FDB025759	PC(22:1(13Z)/20:0) is a phosphatidylcholine (PC or GPCho). It is a glycerophospholipid in which a phosphorylcholine moiety occupies a glycerol substitution site. As is the case with diacylglycerols, glycerophosphocholines can have many different combinations of fatty acids of varying lengths and saturation attached at the C-1 and C-2 positions. Fatty acids containing 16, 18 and 20 carbons are the…	HMDB
HMDB0008572	PC(22:1(13Z)/20:3(5Z,8Z,11Z))	53479193	UMAICRBPHIYESB-DNBQMDTNSA-N	CCCCCCCC\C=C/CCCCCCCCCCCC(=O)OC[C@]([H])(COP([O-])(=O)OCC[N+](C)(C)C)OC(=O)CCC\C=C/C\C=C/C\C=C/CCCCCCCC	0	0	0	0	1	0	1	0	0	1	1	0	0	0	0	0	1	0	0	0	0	0	0	0	quantified	Organic compounds	Lipids and lipid-like molecules						FDB025762	PC(22:1(13Z)/20:3(5Z,8Z,11Z)) is a phosphatidylcholine (PC or GPCho). It is a glycerophospholipid in which a phosphorylcholine moiety occupies a glycerol substitution site. As is the case with diacylglycerols, glycerophosphocholines can have many different combinations of fatty acids of varying lengths and saturation attached at the C-1 and C-2 positions. Fatty acids containing 16, 18 and 20 carb…	HMDB
HMDB0008573	PC(22:1(13Z)/20:3(8Z,11Z,14Z))	53479195	JPJFWRWQZROHJW-RSPSYKHISA-N	CCCCCCCC\C=C/CCCCCCCCCCCC(=O)OC[C@]([H])(COP([O-])(=O)OCC[N+](C)(C)C)OC(=O)CCCCCC\C=C/C\C=C/C\C=C/CCCCC	0	0	0	0	1	0	1	0	0	1	1	0	0	0	0	0	1	0	0	0	0	0	0	0	quantified	Organic compounds	Lipids and lipid-like molecules						FDB025763	PC(22:1(13Z)/20:3(8Z,11Z,14Z)) is a phosphatidylcholine (PC or GPCho). It is a glycerophospholipid in which a phosphorylcholine moiety occupies a glycerol substitution site. As is the case with diacylglycerols, glycerophosphocholines can have many different combinations of fatty acids of varying lengths and saturation attached at the C-1 and C-2 positions. Fatty acids containing 16, 18 and 20 car…	HMDB
HMDB0008574	PC(22:1(13Z)/20:4(5Z,8Z,11Z,14Z))	53479197	JKAQBKZSISHZFU-MKCUTOGDSA-N	CCCCCCCC\C=C/CCCCCCCCCCCC(=O)OC[C@]([H])(COP([O-])(=O)OCC[N+](C)(C)C)OC(=O)CCC\C=C/C\C=C/C\C=C/C\C=C/CCCCC	0	0	0	0	1	0	1	0	0	1	1	0	0	0	0	0	1	0	0	0	0	0	0	0	quantified	Organic compounds	Lipids and lipid-like molecules						FDB025764	PC(22:1(13Z)/20:4(5Z,8Z,11Z,14Z)) is a phosphatidylcholine (PC or GPCho). It is a glycerophospholipid in which a phosphorylcholine moiety occupies a glycerol substitution site. As is the case with diacylglycerols, glycerophosphocholines can have many different combinations of fatty acids of varying lengths and saturation attached at the C-1 and C-2 positions. Fatty acids containing 16, 18 and 20 …	HMDB
HMDB0008575	PC(22:1(13Z)/20:4(8Z,11Z,14Z,17Z))	53479199	WEJRANQJEZOPOW-GVCPMQPRSA-N	CCCCCCCC\C=C/CCCCCCCCCCCC(=O)OC[C@]([H])(COP([O-])(=O)OCC[N+](C)(C)C)OC(=O)CCCCCC\C=C/C\C=C/C\C=C/C\C=C/CC	0	0	0	0	1	0	1	0	0	1	1	0	0	0	0	0	1	0	0	0	0	0	0	0	quantified	Organic compounds	Lipids and lipid-like molecules						FDB025765	PC(22:1(13Z)/20:4(8Z,11Z,14Z,17Z)) is a phosphatidylcholine (PC or GPCho). It is a glycerophospholipid in which a phosphorylcholine moiety occupies a glycerol substitution site. As is the case with diacylglycerols, glycerophosphocholines can have many different combinations of fatty acids of varying lengths and saturation attached at the C-1 and C-2 positions. Fatty acids containing 16, 18 and 20…	HMDB
HMDB0008594	PC(22:2(13Z,16Z)/16:1(9Z))	52923561	GEAKOUDHDIZJPQ-UTIGHQPQSA-N	CCCCCC\C=C/CCCCCCCC(=O)O[C@]([H])(COC(=O)CCCCCCCCCCC\C=C/C\C=C/CCCCC)COP([O-])(=O)OCC[N+](C)(C)C	0	0	0	0	1	0	1	0	0	1	1	0	0	0	0	0	1	0	0	0	0	0	0	0	quantified	Organic compounds	Lipids and lipid-like molecules						FDB025784	PC(22:2(13Z,16Z)/16:1(9Z)) is a phosphatidylcholine (PC or GPCho). It is a glycerophospholipid in which a phosphorylcholine moiety occupies a glycerol substitution site. As is the case with diacylglycerols, glycerophosphocholines can have many different combinations of fatty acids of varying lengths and saturation attached at the C-1 and C-2 positions. Fatty acids containing 16, 18 and 20 carbons…	HMDB
HMDB0008598	PC(22:2(13Z,16Z)/18:2(9Z,12Z))	52923573	QQIYXJBHMDYXHH-NMUBDWGHSA-N	CCCCC\C=C/C\C=C/CCCCCCCCCCCC(=O)OC[C@]([H])(COP([O-])(=O)OCC[N+](C)(C)C)OC(=O)CCCCCCC\C=C/C\C=C/CCCCC	0	0	0	0	1	0	1	0	0	1	1	0	0	0	0	0	1	0	0	0	0	0	0	0	quantified	Organic compounds	Lipids and lipid-like molecules						FDB025788	PC(22:2(13Z,16Z)/18:2(9Z,12Z)) is a phosphatidylcholine (PC or GPCho). It is a glycerophospholipid in which a phosphorylcholine moiety occupies a glycerol substitution site. As is the case with diacylglycerols, glycerophosphocholines can have many different combinations of fatty acids of varying lengths and saturation attached at the C-1 and C-2 positions. Fatty acids containing 16, 18 and 20 car…	HMDB
HMDB0008601	PC(22:2(13Z,16Z)/18:4(6Z,9Z,12Z,15Z))	52923579	KZSXWBSDQDXESU-PPEVQBTRSA-N	CCCCC\C=C/C\C=C/CCCCCCCCCCCC(=O)OC[C@]([H])(COP([O-])(=O)OCC[N+](C)(C)C)OC(=O)CCCC\C=C/C\C=C/C\C=C/C\C=C/CC	0	0	0	0	1	0	1	0	0	1	1	0	0	0	0	0	1	0	0	0	0	0	0	0	quantified	Organic compounds	Lipids and lipid-like molecules						FDB025791	PC(22:2(13Z,16Z)/18:4(6Z,9Z,12Z,15Z)) is a phosphatidylcholine (PC or GPCho). It is a glycerophospholipid in which a phosphorylcholine moiety occupies a glycerol substitution site. As is the case with diacylglycerols, glycerophosphocholines can have many different combinations of fatty acids of varying lengths and saturation attached at the C-1 and C-2 positions. Fatty acids containing 16, 18 and…	HMDB
HMDB0008604	PC(22:2(13Z,16Z)/20:2(11Z,14Z))	52923589	AGTWPYRVVNKJKX-OARALLPOSA-N	CCCCC\C=C/C\C=C/CCCCCCCCCCCC(=O)OC[C@]([H])(COP([O-])(=O)OCC[N+](C)(C)C)OC(=O)CCCCCCCCC\C=C/C\C=C/CCCCC	0	0	0	0	1	0	1	0	0	1	1	0	0	0	0	0	1	0	0	0	0	0	0	0	quantified	Organic compounds	Lipids and lipid-like molecules						FDB025794	PC(22:2(13Z,16Z)/20:2(11Z,14Z)) is a phosphatidylcholine (PC or GPCho). It is a glycerophospholipid in which a phosphorylcholine moiety occupies a glycerol substitution site. As is the case with diacylglycerols, glycerophosphocholines can have many different combinations of fatty acids of varying lengths and saturation attached at the C-1 and C-2 positions. Fatty acids containing 16, 18 and 20 ca…	HMDB
HMDB0008605	PC(22:2(13Z,16Z)/20:3(5Z,8Z,11Z))	53479229	SNCHHPIAZMAWKH-HLFKTMQUSA-N	CCCCCCCC\C=C/C\C=C/C\C=C/CCCC(=O)O[C@]([H])(COC(=O)CCCCCCCCCCC\C=C/C\C=C/CCCCC)COP([O-])(=O)OCC[N+](C)(C)C	0	0	0	0	1	0	1	0	0	1	1	0	0	0	0	0	1	0	0	0	0	0	0	0	quantified	Organic compounds	Lipids and lipid-like molecules						FDB025795	PC(22:2(13Z,16Z)/20:3(5Z,8Z,11Z)) is a phosphatidylcholine (PC or GPCho). It is a glycerophospholipid in which a phosphorylcholine moiety occupies a glycerol substitution site. As is the case with diacylglycerols, glycerophosphocholines can have many different combinations of fatty acids of varying lengths and saturation attached at the C-1 and C-2 positions. Fatty acids containing 16, 18 and 20 …	HMDB
HMDB0008606	PC(22:2(13Z,16Z)/20:3(8Z,11Z,14Z))	52923591	APYSSUSAYQRESE-VZWUYPTESA-N	CCCCC\C=C/C\C=C/CCCCCCCCCCCC(=O)OC[C@]([H])(COP([O-])(=O)OCC[N+](C)(C)C)OC(=O)CCCCCC\C=C/C\C=C/C\C=C/CCCCC	0	0	0	0	1	0	1	0	0	1	1	0	0	0	0	0	1	0	0	0	0	0	0	0	quantified	Organic compounds	Lipids and lipid-like molecules						FDB025796	PC(22:2(13Z,16Z)/20:3(8Z,11Z,14Z)) is a phosphatidylcholine (PC or GPCho). It is a glycerophospholipid in which a phosphorylcholine moiety occupies a glycerol substitution site. As is the case with diacylglycerols, glycerophosphocholines can have many different combinations of fatty acids of varying lengths and saturation attached at the C-1 and C-2 positions. Fatty acids containing 16, 18 and 20…	HMDB
HMDB0008624	PC(22:4(7Z,10Z,13Z,16Z)/14:1(9Z))	52923615	UJZMLLMWTJZZJX-WPNBCRARSA-N	CCCCC\C=C/C\C=C/C\C=C/C\C=C/CCCCCC(=O)OC[C@]([H])(COP([O-])(=O)OCC[N+](C)(C)C)OC(=O)CCCCCCC\C=C/CCCC	0	0	0	0	1	0	1	0	0	1	1	0	0	0	0	0	1	0	0	0	0	0	0	0	quantified	Organic compounds	Lipids and lipid-like molecules						FDB025814	PC(22:4(7Z,10Z,13Z,16Z)/14:1(9Z)) is a phosphatidylcholine (PC or GPCho). It is a glycerophospholipid in which a phosphorylcholine moiety occupies a glycerol substitution site. As is the case with diacylglycerols, glycerophosphocholines can have many different combinations of fatty acids of varying lengths and saturation attached at the C-1 and C-2 positions. Fatty acids containing 16, 18 and 20 …	HMDB
HMDB0008628	PC(22:4(7Z,10Z,13Z,16Z)/18:0)	52923631	YVFBVKJWPMCQQG-NRICRUJBSA-N	CCCCCCCCCCCCCCCCCC(=O)O[C@]([H])(COC(=O)CCCCC\C=C/C\C=C/C\C=C/C\C=C/CCCCC)COP([O-])(=O)OCC[N+](C)(C)C	0	0	0	0	1	0	1	0	0	1	1	0	0	0	0	0	1	0	0	0	0	0	0	0	quantified	Organic compounds	Lipids and lipid-like molecules						FDB025818	PC(22:4(7Z,10Z,13Z,16Z)/18:0) is a phosphatidylcholine (PC or GPCho). It is a glycerophospholipid in which a phosphorylcholine moiety occupies a glycerol substitution site. As is the case with diacylglycerols, glycerophosphocholines can have many different combinations of fatty acids of varying lengths and saturation attached at the C-1 and C-2 positions. Fatty acids containing 16, 18 and 20 carb…	HMDB
HMDB0008631	PC(22:4(7Z,10Z,13Z,16Z)/18:2(9Z,12Z))	52923635	MRTXALWCLLOFNU-RFGGSDOISA-N	CCCCC\C=C/C\C=C/CCCCCCCC(=O)O[C@]([H])(COC(=O)CCCCC\C=C/C\C=C/C\C=C/C\C=C/CCCCC)COP([O-])(=O)OCC[N+](C)(C)C	0	0	0	0	1	0	1	0	0	1	1	0	0	0	0	0	1	0	0	0	0	0	0	0	quantified	Organic compounds	Lipids and lipid-like molecules						FDB025821	PC(22:4(7Z,10Z,13Z,16Z)/18:2(9Z,12Z)) is a phosphatidylcholine (PC or GPCho). It is a glycerophospholipid in which a phosphorylcholine moiety occupies a glycerol substitution site. As is the case with diacylglycerols, glycerophosphocholines can have many different combinations of fatty acids of varying lengths and saturation attached at the C-1 and C-2 positions. Fatty acids containing 16, 18 and…	HMDB
HMDB0008635	PC(22:4(7Z,10Z,13Z,16Z)/20:0)	52923647	MFAKYYBEUHGJJL-LFRGNPRBSA-N	CCCCCCCCCCCCCCCCCCCC(=O)O[C@]([H])(COC(=O)CCCCC\C=C/C\C=C/C\C=C/C\C=C/CCCCC)COP([O-])(=O)OCC[N+](C)(C)C	0	0	0	0	1	0	1	0	0	1	1	0	0	0	0	0	1	0	0	0	0	0	0	0	quantified	Organic compounds	Lipids and lipid-like molecules						FDB025825	PC(22:4(7Z,10Z,13Z,16Z)/20:0) is a phosphatidylcholine (PC or GPCho). It is a glycerophospholipid in which a phosphorylcholine moiety occupies a glycerol substitution site. As is the case with diacylglycerols, glycerophosphocholines can have many different combinations of fatty acids of varying lengths and saturation attached at the C-1 and C-2 positions. Fatty acids containing 16, 18 and 20 carb…	HMDB
HMDB0008636	PC(22:4(7Z,10Z,13Z,16Z)/20:1(11Z))	52923649	OWLGRGMPPSCQNS-IHOYWFMCSA-N	CCCCCCCC\C=C/CCCCCCCCCC(=O)O[C@]([H])(COC(=O)CCCCC\C=C/C\C=C/C\C=C/C\C=C/CCCCC)COP([O-])(=O)OCC[N+](C)(C)C	0	0	0	0	1	0	1	0	0	1	1	0	0	0	0	0	1	0	0	0	0	0	0	0	quantified	Organic compounds	Lipids and lipid-like molecules						FDB025826	PC(22:4(7Z,10Z,13Z,16Z)/20:1(11Z)) is a phosphatidylcholine (PC or GPCho). It is a glycerophospholipid in which a phosphorylcholine moiety occupies a glycerol substitution site. As is the case with diacylglycerols, glycerophosphocholines can have many different combinations of fatty acids of varying lengths and saturation attached at the C-1 and C-2 positions. Fatty acids containing 16, 18 and 20…	HMDB
HMDB0008653	PC(22:4(7Z,10Z,13Z,16Z)/P-18:0)	53479269	HPVYKCPKEVVBSW-DDSLUFNQSA-N	CCCCCCCCCCCCCCCC\C=C/OC(COC(=O)CCCCC\C=C/C\C=C/C\C=C/C\C=C/CCCCC)COP([O-])(=O)OCC[N+](C)(C)C	0	0	0	0	1	0	1	0	0	1	1	0	0	0	0	0	1	0	0	0	0	0	0	0	quantified	Organic compounds	Lipids and lipid-like molecules						FDB025843	PC(22:4(7Z,10Z,13Z,16Z)/P-18:0) is a phosphatidylcholine (PC or GPCho). It is a glycerophospholipid in which a phosphorylcholine moiety occupies a glycerol substitution site. As is the case with diacylglycerols, glycerophosphocholines can have many different combinations of fatty acids of varying lengths and saturation attached at the C-1 and C-2 positions. Fatty acids containing 16, 18 and 20 ca…	HMDB
HMDB0008656	PC(22:5(4Z,7Z,10Z,13Z,16Z)/14:0)	53479275	AJLDCHCYUANNSO-WMUBFXSWSA-N	CCCCCCCCCCCCCC(=O)O[C@]([H])(COC(=O)CC\C=C/C\C=C/C\C=C/C\C=C/C\C=C/CCCCC)COP([O-])(=O)OCC[N+](C)(C)C	0	0	0	0	1	0	1	0	0	1	1	0	0	0	0	0	1	0	0	0	0	0	0	0	quantified	Organic compounds	Lipids and lipid-like molecules						FDB025846	PC(22:5(4Z,7Z,10Z,13Z,16Z)/14:0) is a phosphatidylcholine (PC or GPCho). It is a glycerophospholipid in which a phosphorylcholine moiety occupies a glycerol substitution site. As is the case with diacylglycerols, glycerophosphocholines can have many different combinations of fatty acids of varying lengths and saturation attached at the C-1 and C-2 positions. Fatty acids containing 16, 18 and 20 c…	HMDB
HMDB0008657	PC(22:5(4Z,7Z,10Z,13Z,16Z)/14:1(9Z))	53479277	XGLZBINKZRQAPD-OTMYLMJASA-N	CCCCC\C=C/C\C=C/C\C=C/C\C=C/C\C=C/CCC(=O)OC[C@]([H])(COP([O-])(=O)OCC[N+](C)(C)C)OC(=O)CCCCCCC\C=C/CCCC	0	0	0	0	1	0	1	0	0	1	1	0	0	0	0	0	1	0	0	0	0	0	0	0	quantified	Organic compounds	Lipids and lipid-like molecules						FDB025847	PC(22:5(4Z,7Z,10Z,13Z,16Z)/14:1(9Z)) is a phosphatidylcholine (PC or GPCho). It is a glycerophospholipid in which a phosphorylcholine moiety occupies a glycerol substitution site. As is the case with diacylglycerols, glycerophosphocholines can have many different combinations of fatty acids of varying lengths and saturation attached at the C-1 and C-2 positions. Fatty acids containing 16, 18 and …	HMDB
HMDB0008660	PC(22:5(4Z,7Z,10Z,13Z,16Z)/16:1(9Z))	53479283	ZQVQZWAPLCJLRX-SCEKUSSYSA-N	CCCCCC\C=C/CCCCCCCC(=O)O[C@]([H])(COC(=O)CC\C=C/C\C=C/C\C=C/C\C=C/C\C=C/CCCCC)COP([O-])(=O)OCC[N+](C)(C)C	0	0	0	0	1	0	1	0	0	1	1	0	0	0	0	0	1	0	0	0	0	0	0	0	quantified	Organic compounds	Lipids and lipid-like molecules						FDB025850	PC(22:5(4Z,7Z,10Z,13Z,16Z)/16:1(9Z)) is a phosphatidylcholine (PC or GPCho). It is a glycerophospholipid in which a phosphorylcholine moiety occupies a glycerol substitution site. As is the case with diacylglycerols, glycerophosphocholines can have many different combinations of fatty acids of varying lengths and saturation attached at the C-1 and C-2 positions. Fatty acids containing 16, 18 and …	HMDB
HMDB0008662	PC(22:5(4Z,7Z,10Z,13Z,16Z)/18:1(11Z))	53479287	IDZSNKUFNURDOS-MUNZJYBDSA-N	CCCCCC\C=C/CCCCCCCCCC(=O)O[C@]([H])(COC(=O)CC\C=C/C\C=C/C\C=C/C\C=C/C\C=C/CCCCC)COP([O-])(=O)OCC[N+](C)(C)C	0	0	0	0	1	0	1	0	0	1	1	0	0	0	0	0	1	0	0	0	0	0	0	0	quantified	Organic compounds	Lipids and lipid-like molecules						FDB025852	PC(22:5(4Z,7Z,10Z,13Z,16Z)/18:1(11Z)) is a phosphatidylcholine (PC or GPCho). It is a glycerophospholipid in which a phosphorylcholine moiety occupies a glycerol substitution site. As is the case with diacylglycerols, glycerophosphocholines can have many different combinations of fatty acids of varying lengths and saturation attached at the C-1 and C-2 positions. Fatty acids containing 16, 18 and…	HMDB
HMDB0008663	PC(22:5(4Z,7Z,10Z,13Z,16Z)/18:1(9Z))	53479289	BMDGYQSEWGPUNB-ZOAQPGSISA-N	CCCCCCCC\C=C/CCCCCCCC(=O)O[C@]([H])(COC(=O)CC\C=C/C\C=C/C\C=C/C\C=C/C\C=C/CCCCC)COP([O-])(=O)OCC[N+](C)(C)C	0	0	0	0	1	0	1	0	0	1	1	0	0	0	0	0	1	0	0	0	0	0	0	0	quantified	Organic compounds	Lipids and lipid-like molecules						FDB025853	PC(22:5(4Z,7Z,10Z,13Z,16Z)/18:1(9Z)) is a phosphatidylcholine (PC or GPCho). It is a glycerophospholipid in which a phosphorylcholine moiety occupies a glycerol substitution site. As is the case with diacylglycerols, glycerophosphocholines can have many different combinations of fatty acids of varying lengths and saturation attached at the C-1 and C-2 positions. Fatty acids containing 16, 18 and …	HMDB
HMDB0008668	PC(22:5(4Z,7Z,10Z,13Z,16Z)/20:0)	53479299	NFEZPFWTONOGNU-GDHSNESHSA-N	CCCCCCCCCCCCCCCCCCCC(=O)O[C@]([H])(COC(=O)CC\C=C/C\C=C/C\C=C/C\C=C/C\C=C/CCCCC)COP([O-])(=O)OCC[N+](C)(C)C	0	0	0	0	1	0	1	0	0	1	1	0	0	0	0	0	1	0	0	0	0	0	0	0	quantified	Organic compounds	Lipids and lipid-like molecules						FDB025858	PC(22:5(4Z,7Z,10Z,13Z,16Z)/20:0) is a phosphatidylcholine (PC or GPCho). It is a glycerophospholipid in which a phosphorylcholine moiety occupies a glycerol substitution site. As is the case with diacylglycerols, glycerophosphocholines can have many different combinations of fatty acids of varying lengths and saturation attached at the C-1 and C-2 positions. Fatty acids containing 16, 18 and 20 c…	HMDB
HMDB0008687	PC(22:5(4Z,7Z,10Z,13Z,16Z)/P-18:1(11Z))	53479337	SJJGNKGNESOYIJ-WCGTXFODSA-N	CCCCCC\C=C/CCCCCCCC\C=C/OC(COC(=O)CC\C=C/C\C=C/C\C=C/C\C=C/C\C=C/CCCCC)COP([O-])(=O)OCC[N+](C)(C)C	0	0	0	0	1	0	1	0	0	1	1	0	0	0	0	0	1	0	0	0	0	0	0	0	quantified	Organic compounds	Lipids and lipid-like molecules						FDB025877	PC(22:5(4Z,7Z,10Z,13Z,16Z)/P-18:1(11Z)) is a phosphatidylcholine (PC or GPCho). It is a glycerophospholipid in which a phosphorylcholine moiety occupies a glycerol substitution site. As is the case with diacylglycerols, glycerophosphocholines can have many different combinations of fatty acids of varying lengths and saturation attached at the C-1 and C-2 positions. Fatty acids containing 16, 18 a…	HMDB
HMDB0008688	PC(22:5(4Z,7Z,10Z,13Z,16Z)/P-18:1(9Z))	53479339	MSCFBKZUOGKJNH-DOWYPDBQSA-N	CCCCCCCC\C=C/CCCCCC\C=C/OC(COC(=O)CC\C=C/C\C=C/C\C=C/C\C=C/C\C=C/CCCCC)COP([O-])(=O)OCC[N+](C)(C)C	0	0	0	0	1	0	1	0	0	1	1	0	0	0	0	0	1	0	0	0	0	0	0	0	quantified	Organic compounds	Lipids and lipid-like molecules						FDB025878	PC(22:5(4Z,7Z,10Z,13Z,16Z)/P-18:1(9Z)) is a phosphatidylcholine (PC or GPCho). It is a glycerophospholipid in which a phosphorylcholine moiety occupies a glycerol substitution site. As is the case with diacylglycerols, glycerophosphocholines can have many different combinations of fatty acids of varying lengths and saturation attached at the C-1 and C-2 positions. Fatty acids containing 16, 18 an…	HMDB
HMDB0008689	PC(22:5(7Z,10Z,13Z,16Z,19Z)/14:0)	53479341	LPZVTJRCWZIDNE-DYPKKMQZSA-N	CCCCCCCCCCCCCC(=O)O[C@]([H])(COC(=O)CCCCC\C=C/C\C=C/C\C=C/C\C=C/C\C=C/CC)COP([O-])(=O)OCC[N+](C)(C)C	0	0	0	0	1	0	1	0	0	1	1	0	0	0	0	0	1	0	0	0	0	0	0	0	quantified	Organic compounds	Lipids and lipid-like molecules						FDB025879	PC(22:5(7Z,10Z,13Z,16Z,19Z)/14:0) is a phosphatidylcholine (PC or GPCho). It is a glycerophospholipid in which a phosphorylcholine moiety occupies a glycerol substitution site. As is the case with diacylglycerols, glycerophosphocholines can have many different combinations of fatty acids of varying lengths and saturation attached at the C-1 and C-2 positions. Fatty acids containing 16, 18 and 20 …	HMDB
HMDB0008690	PC(22:5(7Z,10Z,13Z,16Z,19Z)/14:1(9Z))	53479343	XYZGDARMQJBJAP-WKOATJLPSA-N	CCCC\C=C/CCCCCCCC(=O)O[C@]([H])(COC(=O)CCCCC\C=C/C\C=C/C\C=C/C\C=C/C\C=C/CC)COP([O-])(=O)OCC[N+](C)(C)C	0	0	0	0	1	0	1	0	0	1	1	0	0	0	0	0	1	0	0	0	0	0	0	0	quantified	Organic compounds	Lipids and lipid-like molecules						FDB025880	PC(22:5(7Z,10Z,13Z,16Z,19Z)/14:1(9Z)) is a phosphatidylcholine (PC or GPCho). It is a glycerophospholipid in which a phosphorylcholine moiety occupies a glycerol substitution site. As is the case with diacylglycerols, glycerophosphocholines can have many different combinations of fatty acids of varying lengths and saturation attached at the C-1 and C-2 positions. Fatty acids containing 16, 18 and…	HMDB
HMDB0008693	PC(22:5(7Z,10Z,13Z,16Z,19Z)/16:1(9Z))	53479349	XVZHRLZRCCOROP-CIWMBDKCSA-N	CCCCCC\C=C/CCCCCCCC(=O)O[C@]([H])(COC(=O)CCCCC\C=C/C\C=C/C\C=C/C\C=C/C\C=C/CC)COP([O-])(=O)OCC[N+](C)(C)C	0	0	0	0	1	0	1	0	0	1	1	0	0	0	0	0	1	0	0	0	0	0	0	0	quantified	Organic compounds	Lipids and lipid-like molecules						FDB025883	PC(22:5(7Z,10Z,13Z,16Z,19Z)/16:1(9Z)) is a phosphatidylcholine (PC or GPCho). It is a glycerophospholipid in which a phosphorylcholine moiety occupies a glycerol substitution site. As is the case with diacylglycerols, glycerophosphocholines can have many different combinations of fatty acids of varying lengths and saturation attached at the C-1 and C-2 positions. Fatty acids containing 16, 18 and…	HMDB
HMDB0008695	PC(22:5(7Z,10Z,13Z,16Z,19Z)/18:1(11Z))	53479353	ZMTZOGYHHRZBEB-VPPPPCJOSA-N	CCCCCC\C=C/CCCCCCCCCC(=O)O[C@]([H])(COC(=O)CCCCC\C=C/C\C=C/C\C=C/C\C=C/C\C=C/CC)COP([O-])(=O)OCC[N+](C)(C)C	0	0	0	0	1	0	1	0	0	1	1	0	0	0	0	0	1	0	0	0	0	0	0	0	quantified	Organic compounds	Lipids and lipid-like molecules						FDB025885	PC(22:5(7Z,10Z,13Z,16Z,19Z)/18:1(11Z)) is a phosphatidylcholine (PC or GPCho). It is a glycerophospholipid in which a phosphorylcholine moiety occupies a glycerol substitution site. As is the case with diacylglycerols, glycerophosphocholines can have many different combinations of fatty acids of varying lengths and saturation attached at the C-1 and C-2 positions. Fatty acids containing 16, 18 an…	HMDB
HMDB0008696	PC(22:5(7Z,10Z,13Z,16Z,19Z)/18:1(9Z))	53479355	DQRVNAQGVZKEPS-BWZUDBBASA-N	CCCCCCCC\C=C/CCCCCCCC(=O)O[C@]([H])(COC(=O)CCCCC\C=C/C\C=C/C\C=C/C\C=C/C\C=C/CC)COP([O-])(=O)OCC[N+](C)(C)C	0	0	0	0	1	0	1	0	0	1	1	0	0	0	0	0	1	0	0	0	0	0	0	0	quantified	Organic compounds	Lipids and lipid-like molecules						FDB025886	PC(22:5(7Z,10Z,13Z,16Z,19Z)/18:1(9Z)) is a phosphatidylcholine (PC or GPCho). It is a glycerophospholipid in which a phosphorylcholine moiety occupies a glycerol substitution site. As is the case with diacylglycerols, glycerophosphocholines can have many different combinations of fatty acids of varying lengths and saturation attached at the C-1 and C-2 positions. Fatty acids containing 16, 18 and…	HMDB
HMDB0008701	PC(22:5(7Z,10Z,13Z,16Z,19Z)/20:0)	53479365	PQDSIRFYBHSCGS-AJYQGTBASA-N	CCCCCCCCCCCCCCCCCCCC(=O)O[C@]([H])(COC(=O)CCCCC\C=C/C\C=C/C\C=C/C\C=C/C\C=C/CC)COP([O-])(=O)OCC[N+](C)(C)C	0	0	0	0	1	0	1	0	0	1	1	0	0	0	0	0	1	0	0	0	0	0	0	0	quantified	Organic compounds	Lipids and lipid-like molecules						FDB025891	PC(22:5(7Z,10Z,13Z,16Z,19Z)/20:0) is a phosphatidylcholine (PC or GPCho). It is a glycerophospholipid in which a phosphorylcholine moiety occupies a glycerol substitution site. As is the case with diacylglycerols, glycerophosphocholines can have many different combinations of fatty acids of varying lengths and saturation attached at the C-1 and C-2 positions. Fatty acids containing 16, 18 and 20 …	HMDB
HMDB0008720	PC(22:5(7Z,10Z,13Z,16Z,19Z)/P-18:1(11Z))	53479403	IBGYESWSWHJPKI-RXABMMRCSA-N	CCCCCC\C=C/CCCCCCCC\C=C/OC(COC(=O)CCCCC\C=C/C\C=C/C\C=C/C\C=C/C\C=C/CC)COP([O-])(=O)OCC[N+](C)(C)C	0	0	0	0	1	0	1	0	0	1	1	0	0	0	0	0	1	0	0	0	0	0	0	0	quantified	Organic compounds	Lipids and lipid-like molecules						FDB025910	PC(22:5(7Z,10Z,13Z,16Z,19Z)/P-18:1(11Z)) is a phosphatidylcholine (PC or GPCho). It is a glycerophospholipid in which a phosphorylcholine moiety occupies a glycerol substitution site. As is the case with diacylglycerols, glycerophosphocholines can have many different combinations of fatty acids of varying lengths and saturation attached at the C-1 and C-2 positions. Fatty acids containing 16, 18 …	HMDB
HMDB0008721	PC(22:5(7Z,10Z,13Z,16Z,19Z)/P-18:1(9Z))	53479405	XUVCLJCZWPTAIO-OAKHYACESA-N	CCCCCCCC\C=C/CCCCCC\C=C/OC(COC(=O)CCCCC\C=C/C\C=C/C\C=C/C\C=C/C\C=C/CC)COP([O-])(=O)OCC[N+](C)(C)C	0	0	0	0	1	0	1	0	0	1	1	0	0	0	0	0	1	0	0	0	0	0	0	0	quantified	Organic compounds	Lipids and lipid-like molecules						FDB025911	PC(22:5(7Z,10Z,13Z,16Z,19Z)/P-18:1(9Z)) is a phosphatidylcholine (PC or GPCho). It is a glycerophospholipid in which a phosphorylcholine moiety occupies a glycerol substitution site. As is the case with diacylglycerols, glycerophosphocholines can have many different combinations of fatty acids of varying lengths and saturation attached at the C-1 and C-2 positions. Fatty acids containing 16, 18 a…	HMDB
HMDB0008722	PC(22:6(4Z,7Z,10Z,13Z,16Z,19Z)/14:0)	52923675	WJBQZCVRYZHPRT-VPDRWISVSA-N	CCCCCCCCCCCCCC(=O)O[C@]([H])(COC(=O)CC\C=C/C\C=C/C\C=C/C\C=C/C\C=C/C\C=C/CC)COP([O-])(=O)OCC[N+](C)(C)C	0	0	0	0	1	0	1	0	0	1	1	0	0	0	0	0	1	0	0	0	0	0	0	0	quantified	Organic compounds	Lipids and lipid-like molecules						FDB025912	PC(22:6(4Z,7Z,10Z,13Z,16Z,19Z)/14:0) is a phosphatidylcholine (PC or GPCho). It is a glycerophospholipid in which a phosphorylcholine moiety occupies a glycerol substitution site. As is the case with diacylglycerols, glycerophosphocholines can have many different combinations of fatty acids of varying lengths and saturation attached at the C-1 and C-2 positions. Fatty acids containing 16, 18 and …	HMDB
HMDB0008725	PC(22:6(4Z,7Z,10Z,13Z,16Z,19Z)/16:0)	24779131	YALZVLCVXOASDL-FZGNBNATSA-N	CCCCCCCCCCCCCCCC(=O)O[C@]([H])(COC(=O)CC\C=C/C\C=C/C\C=C/C\C=C/C\C=C/C\C=C/CC)COP([O-])(=O)OCC[N+](C)(C)C	0	0	0	0	1	0	1	0	0	1	1	0	0	0	0	0	1	0	0	0	0	0	0	0	quantified	Organic compounds	Lipids and lipid-like molecules						FDB025915	PC(22:6(4Z,7Z,10Z,13Z,16Z,19Z)/16:0) is a phosphatidylcholine (PC or GPCho). It is a glycerophospholipid in which a phosphorylcholine moiety occupies a glycerol substitution site. As is the case with diacylglycerols, glycerophosphocholines can have many different combinations of fatty acids of varying lengths and saturation attached at the C-1 and C-2 positions. Fatty acids containing 16, 18 and …	HMDB
HMDB0008727	PC(22:6(4Z,7Z,10Z,13Z,16Z,19Z)/18:0)	52923691	AHWXJDWBIIDPKS-TZUVPVEASA-N	CCCCCCCCCCCCCCCCCC(=O)O[C@]([H])(COC(=O)CC\C=C/C\C=C/C\C=C/C\C=C/C\C=C/C\C=C/CC)COP([O-])(=O)OCC[N+](C)(C)C	0	0	0	0	1	0	1	0	0	1	1	0	0	0	0	0	1	0	0	0	0	0	0	0	quantified	Organic compounds	Lipids and lipid-like molecules						FDB025917	PC(22:6(4Z,7Z,10Z,13Z,16Z,19Z)/18:0) is a phosphatidylcholine (PC or GPCho). It is a glycerophospholipid in which a phosphorylcholine moiety occupies a glycerol substitution site. As is the case with diacylglycerols, glycerophosphocholines can have many different combinations of fatty acids of varying lengths and saturation attached at the C-1 and C-2 positions. Fatty acids containing 16, 18 and …	HMDB
HMDB0008751	PC(22:6(4Z,7Z,10Z,13Z,16Z,19Z)/P-16:0)	53479423	GJRXIEGNAMFGOV-VEOGPPBOSA-N	CCCCCCCCCCCCCC\C=C/OC(COC(=O)CC\C=C/C\C=C/C\C=C/C\C=C/C\C=C/C\C=C/CC)COP([O-])(=O)OCC[N+](C)(C)C	0	0	0	0	1	0	1	0	0	1	1	0	0	0	0	0	1	0	0	0	0	0	0	0	quantified	Organic compounds	Lipids and lipid-like molecules						FDB025941	PC(22:6(4Z,7Z,10Z,13Z,16Z,19Z)/P-16:0) is a phosphatidylcholine (PC or GPCho). It is a glycerophospholipid in which a phosphorylcholine moiety occupies a glycerol substitution site. As is the case with diacylglycerols, glycerophosphocholines can have many different combinations of fatty acids of varying lengths and saturation attached at the C-1 and C-2 positions. Fatty acids containing 16, 18 an…	HMDB
HMDB0008752	PC(22:6(4Z,7Z,10Z,13Z,16Z,19Z)/P-18:0)	53479425	FMBYBTSZVHUJMV-DIVFMYBRSA-N	CCCCCCCCCCCCCCCC\C=C/OC(COC(=O)CC\C=C/C\C=C/C\C=C/C\C=C/C\C=C/C\C=C/CC)COP([O-])(=O)OCC[N+](C)(C)C	0	0	0	0	1	0	1	0	0	1	1	0	0	0	0	0	1	0	0	0	0	0	0	0	quantified	Organic compounds	Lipids and lipid-like molecules						FDB025942	PC(22:6(4Z,7Z,10Z,13Z,16Z,19Z)/P-18:0) is a phosphatidylcholine (PC or GPCho). It is a glycerophospholipid in which a phosphorylcholine moiety occupies a glycerol substitution site. As is the case with diacylglycerols, glycerophosphocholines can have many different combinations of fatty acids of varying lengths and saturation attached at the C-1 and C-2 positions. Fatty acids containing 16, 18 an…	HMDB
HMDB0008760	PC(24:0/18:0)	24779162	GFTINFYKXJTEDX-QSCHNALKSA-N	[H][C@@](COC(=O)CCCCCCCCCCCCCCCCCCCCCCC)(COP([O-])(=O)OCC[N+](C)(C)C)OC(=O)CCCCCCCCCCCCCCCCC	0	0	0	0	1	0	1	0	0	1	1	0	0	0	0	0	1	0	0	0	0	0	0	0	quantified	Organic compounds	Lipids and lipid-like molecules						FDB025950	PC(24:0/18:0) is a phosphatidylcholine (PC or GPCho). It is a glycerophospholipid in which a phosphorylcholine moiety occupies a glycerol substitution site. As is the case with diacylglycerols, glycerophosphocholines can have many different combinations of fatty acids of varying lengths and saturation attached at the C-1 and C-2 positions. Fatty acids containing 16, 18 and 20 carbons are the most…	HMDB
HMDB0008761	PC(24:0/18:1(11Z))	53479439	GHQRIAPHRZOTFN-IOVWWOAPSA-N	CCCCCCCCCCCCCCCCCCCCCCCC(=O)OC[C@]([H])(COP([O-])(=O)OCC[N+](C)(C)C)OC(=O)CCCCCCCCC\C=C/CCCCCC	0	0	0	0	1	0	1	0	0	1	1	0	0	0	0	0	1	0	0	0	0	0	0	0	quantified	Organic compounds	Lipids and lipid-like molecules						FDB025951	PC(24:0/18:1(11Z)) is a phosphatidylcholine (PC or GPCho). It is a glycerophospholipid in which a phosphorylcholine moiety occupies a glycerol substitution site. As is the case with diacylglycerols, glycerophosphocholines can have many different combinations of fatty acids of varying lengths and saturation attached at the C-1 and C-2 positions. Fatty acids containing 16, 18 and 20 carbons are the…	HMDB
HMDB0008762	PC(24:0/18:1(9Z))	24779164	RPFJUYGHQKYVGN-FQUFUIAJSA-N	CCCCCCCCCCCCCCCCCCCCCCCC(=O)OC[C@]([H])(COP([O-])(=O)OCC[N+](C)(C)C)OC(=O)CCCCCCC\C=C/CCCCCCCC	0	0	0	0	1	0	1	0	0	1	1	0	0	0	0	0	1	0	0	0	0	0	0	0	quantified	Organic compounds	Lipids and lipid-like molecules						FDB025952	PC(24:0/18:1(9Z)) is a phosphatidylcholine (PC or GPCho). It is a glycerophospholipid in which a phosphorylcholine moiety occupies a glycerol substitution site. As is the case with diacylglycerols, glycerophosphocholines can have many different combinations of fatty acids of varying lengths and saturation attached at the C-1 and C-2 positions. Fatty acids containing 16, 18 and 20 carbons are the …	HMDB
HMDB0008766	PC(24:0/18:4(6Z,9Z,12Z,15Z))	53479447	IETKDEZWCHUMKL-XVZQVVRQSA-N	CCCCCCCCCCCCCCCCCCCCCCCC(=O)OC[C@]([H])(COP([O-])(=O)OCC[N+](C)(C)C)OC(=O)CCCC\C=C/C\C=C/C\C=C/C\C=C/CC	0	0	0	0	1	0	1	0	0	1	1	0	0	0	0	0	1	0	0	0	0	0	0	0	quantified	Organic compounds	Lipids and lipid-like molecules						FDB025956	PC(24:0/18:4(6Z,9Z,12Z,15Z)) is a phosphatidylcholine (PC or GPCho). It is a glycerophospholipid in which a phosphorylcholine moiety occupies a glycerol substitution site. As is the case with diacylglycerols, glycerophosphocholines can have many different combinations of fatty acids of varying lengths and saturation attached at the C-1 and C-2 positions. Fatty acids containing 16, 18 and 20 carbo…	HMDB
HMDB0008785	PC(24:0/P-18:0)	53479481	RGQRAIBRPXHXFR-BHYVKQBPSA-N	CCCCCCCCCCCCCCCCCCCCCCCC(=O)OCC(COP([O-])(=O)OCC[N+](C)(C)C)O\C=C/CCCCCCCCCCCCCCCC	0	0	0	0	1	0	1	0	0	1	1	0	0	0	0	0	1	0	0	0	0	0	0	0	quantified	Organic compounds	Lipids and lipid-like molecules						FDB025975	PC(24:0/P-18:0) is a phosphatidylcholine (PC or GPCho). It is a glycerophospholipid in which a phosphorylcholine moiety occupies a glycerol substitution site. As is the case with diacylglycerols, glycerophosphocholines can have many different combinations of fatty acids of varying lengths and saturation attached at the C-1 and C-2 positions. Fatty acids containing 16, 18 and 20 carbons are the mo…	HMDB
HMDB0008786	PC(24:0/P-18:1(11Z))	53479483	MWPRVEPTIHJPAL-KFEZRJJJSA-N	CCCCCCCCCCCCCCCCCCCCCCCC(=O)OCC(COP([O-])(=O)OCC[N+](C)(C)C)O\C=C/CCCCCCCC\C=C/CCCCCC	0	0	0	0	1	0	1	0	0	1	1	0	0	0	0	0	1	0	0	0	0	0	0	0	quantified	Organic compounds	Lipids and lipid-like molecules						FDB025976	PC(24:0/P-18:1(11Z)) is a phosphatidylcholine (PC or GPCho). It is a glycerophospholipid in which a phosphorylcholine moiety occupies a glycerol substitution site. As is the case with diacylglycerols, glycerophosphocholines can have many different combinations of fatty acids of varying lengths and saturation attached at the C-1 and C-2 positions. Fatty acids containing 16, 18 and 20 carbons are t…	HMDB
HMDB0008787	PC(24:0/P-18:1(9Z))	53479485	QALXUXWZWOUOFB-WIQZAVPASA-N	CCCCCCCCCCCCCCCCCCCCCCCC(=O)OCC(COP([O-])(=O)OCC[N+](C)(C)C)O\C=C/CCCCCC\C=C/CCCCCCCC	0	0	0	0	1	0	1	0	0	1	1	0	0	0	0	0	1	0	0	0	0	0	0	0	quantified	Organic compounds	Lipids and lipid-like molecules						FDB025977	PC(24:0/P-18:1(9Z)) is a phosphatidylcholine (PC or GPCho). It is a glycerophospholipid in which a phosphorylcholine moiety occupies a glycerol substitution site. As is the case with diacylglycerols, glycerophosphocholines can have many different combinations of fatty acids of varying lengths and saturation attached at the C-1 and C-2 positions. Fatty acids containing 16, 18 and 20 carbons are th…	HMDB
HMDB0008793	PC(24:1(15Z)/18:0)	53479497	NNYLDFXNPQLQLU-RURDTVAGSA-N	CCCCCCCCCCCCCCCCCC(=O)O[C@]([H])(COC(=O)CCCCCCCCCCCCC\C=C/CCCCCCCC)COP([O-])(=O)OCC[N+](C)(C)C	0	0	0	0	1	0	1	0	0	1	1	0	0	0	0	0	1	0	0	0	0	0	0	0	quantified	Organic compounds	Lipids and lipid-like molecules						FDB025983	PC(24:1(15Z)/18:0) is a phosphatidylcholine (PC or GPCho). It is a glycerophospholipid in which a phosphorylcholine moiety occupies a glycerol substitution site. As is the case with diacylglycerols, glycerophosphocholines can have many different combinations of fatty acids of varying lengths and saturation attached at the C-1 and C-2 positions. Fatty acids containing 16, 18 and 20 carbons are the…	HMDB
HMDB0008797	PC(24:1(15Z)/18:3(6Z,9Z,12Z))	53479505	GBIZLQLECZADGM-UDTGXXMFSA-N	CCCCCCCC\C=C/CCCCCCCCCCCCCC(=O)OC[C@]([H])(COP([O-])(=O)OCC[N+](C)(C)C)OC(=O)CCCC\C=C/C\C=C/C\C=C/CCCCC	0	0	0	0	1	0	1	0	0	1	1	0	0	0	0	0	1	0	0	0	0	0	0	0	quantified	Organic compounds	Lipids and lipid-like molecules						FDB025987	PC(24:1(15Z)/18:3(6Z,9Z,12Z)) is a phosphatidylcholine (PC or GPCho). It is a glycerophospholipid in which a phosphorylcholine moiety occupies a glycerol substitution site. As is the case with diacylglycerols, glycerophosphocholines can have many different combinations of fatty acids of varying lengths and saturation attached at the C-1 and C-2 positions. Fatty acids containing 16, 18 and 20 carb…	HMDB
HMDB0008799	PC(24:1(15Z)/18:4(6Z,9Z,12Z,15Z))	53479509	HRIRUZYBOOMNNS-PLMDKBHUSA-N	CCCCCCCC\C=C/CCCCCCCCCCCCCC(=O)OC[C@]([H])(COP([O-])(=O)OCC[N+](C)(C)C)OC(=O)CCCC\C=C/C\C=C/C\C=C/C\C=C/CC	0	0	0	0	1	0	1	0	0	1	1	0	0	0	0	0	1	0	0	0	0	0	0	0	quantified	Organic compounds	Lipids and lipid-like molecules						FDB025989	PC(24:1(15Z)/18:4(6Z,9Z,12Z,15Z)) is a phosphatidylcholine (PC or GPCho). It is a glycerophospholipid in which a phosphorylcholine moiety occupies a glycerol substitution site. As is the case with diacylglycerols, glycerophosphocholines can have many different combinations of fatty acids of varying lengths and saturation attached at the C-1 and C-2 positions. Fatty acids containing 16, 18 and 20 …	HMDB
HMDB0008818	PC(24:1(15Z)/P-18:0)	53479545	PGPURMZKEVWAFO-VMNSASLRSA-N	CCCCCCCCCCCCCCCC\C=C/OC(COC(=O)CCCCCCCCCCCCC\C=C/CCCCCCCC)COP([O-])(=O)OCC[N+](C)(C)C	0	0	0	0	1	0	1	0	0	1	1	0	0	0	0	0	1	0	0	0	0	0	0	0	quantified	Organic compounds	Lipids and lipid-like molecules						FDB026008	PC(24:1(15Z)/P-18:0) is a phosphatidylcholine (PC or GPCho). It is a glycerophospholipid in which a phosphorylcholine moiety occupies a glycerol substitution site. As is the case with diacylglycerols, glycerophosphocholines can have many different combinations of fatty acids of varying lengths and saturation attached at the C-1 and C-2 positions. Fatty acids containing 16, 18 and 20 carbons are t…	HMDB
HMDB0010393	LysoPC(20:3(5Z,8Z,11Z))	53480467	YHGXYYIGHBPDMX-BUTFDPNWSA-N	CCCCCCCC\C=C/C\C=C/C\C=C/CCCC(=O)OC[C@@]([H])(O)COP([O-])(=O)OCC[N+](C)(C)C	0	0	0	0	1	0	1	0	0	1	1	0	0	0	0	0	1	0	0	0	0	0	0	0	quantified	Organic compounds	Lipids and lipid-like molecules						FDB027544	LysoPC(20:3(5Z,8Z,11Z)) is a lysophospholipid (LyP). It is a monoglycerophospholipid in which a phosphorylcholine moiety occupies a glycerol substitution site. Lysophosphatidylcholines can have different combinations of fatty acids of varying lengths and saturation attached at the C-1 (sn-1) position. Fatty acids containing 16, 18 and 20 carbons are the most common. LysoPC(20:3(5Z,8Z,11Z)), in pa…	HMDB
HMDB0010408	LysoPC(P-18:1(9Z))	24779513	KJUNGQXFZYMUOH-FKWLWHCOSA-N	CCCCCCCC\C=C/CCCCCC\C=C/OC[C@](O)([H])COP([O-])(=O)OCC[N+](C)(C)C	0	0	0	0	1	0	1	0	0	1	1	0	0	0	0	0	1	0	0	0	0	0	0	0	quantified	Organic compounds	Lipids and lipid-like molecules						FDB027559	LysoPC(P-18:1(9Z)) is a lysophospholipid (LyP). It is a monoglycerophospholipid in which a phosphorylcholine moiety occupies a glycerol substitution site. Lysophosphatidylcholines can have different combinations of fatty acids of varying lengths and saturation attached at the C-1 (sn-1) position. Fatty acids containing 16, 18 and 20 carbons are the most common. LysoPC(P-18:1(9Z)), in particular, …	HMDB
HMDB0011201	PC(20:3(8Z,11Z,14Z)/20:1(11Z))	52923249	LZXZOHSYOCWXFB-DWTYVZKUSA-N	CCCCCCCC\C=C/CCCCCCCCCC(=O)O[C@]([H])(COC(=O)CCCCCC\C=C/C\C=C/C\C=C/CCCCC)COP([O-])(=O)OCC[N+](C)(C)C	0	0	0	0	1	0	1	0	0	1	1	0	0	0	0	0	1	0	0	0	0	0	0	0	quantified	Organic compounds	Lipids and lipid-like molecules						FDB027956	PC(20:3(8Z,11Z,14Z)/20:1(11Z)) is a phosphatidylcholine (PC or GPCho). It is a glycerophospholipid in which a phosphorylcholine moiety occupies a glycerol substitution site. As is the case with diacylglycerols, glycerophosphocholines can have many different combinations of fatty acids of varying lengths and saturation attached at the C-1 and C-2 positions. Fatty acids containing 16, 18 and 20 car…	HMDB
HMDB0011203	PC(P-16:0/14:0)	52923874	SOUFUEMRDVBNJD-APMJBGCSSA-N	CCCCCCCCCCCCCC\C=C/OC[C@]([H])(COP([O-])(=O)OCC[N+](C)(C)C)OC(=O)CCCCCCCCCCCCC	0	0	0	0	1	0	1	0	0	1	1	0	0	0	0	0	1	0	0	0	0	0	0	0	quantified	Organic compounds	Lipids and lipid-like molecules						FDB027958	PC(P-16:0/14:0) is a phosphatidylcholine (PC or GPCho). It is a glycerophospholipid in which a phosphorylcholine moiety occupies a glycerol substitution site. As is the case with diacylglycerols, glycerophosphocholines can have many different combinations of fatty acids of varying lengths and saturation attached at the C-1 and C-2 positions. Fatty acids containing 16, 18 and 20 carbons are the mo…	HMDB
HMDB0011207	PC(P-16:0/16:1(9Z))	52923882	FZMYLOBGNYZPQO-QLSONYGBSA-N	CCCCCCCCCCCCCC\C=C/OC[C@]([H])(COP([O-])(=O)OCC[N+](C)(C)C)OC(=O)CCCCCCC\C=C/CCCCCC	0	0	0	0	1	0	1	0	0	1	1	0	0	0	0	0	1	0	0	0	0	0	0	0	quantified	Organic compounds	Lipids and lipid-like molecules						FDB027962	PC(P-16:0/16:1(9Z)) is a phosphatidylcholine (PC or GPCho). It is a glycerophospholipid in which a phosphorylcholine moiety occupies a glycerol substitution site. As is the case with diacylglycerols, glycerophosphocholines can have many different combinations of fatty acids of varying lengths and saturation attached at the C-1 and C-2 positions. Fatty acids containing 16, 18 and 20 carbons are th…	HMDB
HMDB0011209	PC(P-16:0/18:1(11Z))	53480679	MVDFTRYOOPZXII-JEPFLRBFSA-N	CCCCCCCCCCCCCC\C=C/OC[C@]([H])(COP([O-])(=O)OCC[N+](C)(C)C)OC(=O)CCCCCCCCC\C=C/CCCCCC	0	0	0	0	1	0	1	0	0	1	1	0	0	0	0	0	1	0	0	0	0	0	0	0	quantified	Organic compounds	Lipids and lipid-like molecules						FDB027964	PC(P-16:0/18:1(11Z)) is a phosphatidylcholine (PC or GPCho). It is a glycerophospholipid in which a phosphorylcholine moiety occupies a glycerol substitution site. As is the case with diacylglycerols, glycerophosphocholines can have many different combinations of fatty acids of varying lengths and saturation attached at the C-1 and C-2 positions. Fatty acids containing 16, 18 and 20 carbons are t…	HMDB
HMDB0011210	PC(P-16:0/18:1(9Z))	24779384	CRBBMHQTIAELIS-KQBBALDBSA-N	CCCCCCCCCCCCCC\C=C/OC[C@]([H])(COP([O-])(=O)OCC[N+](C)(C)C)OC(=O)CCCCCCC\C=C/CCCCCCCC	0	0	0	0	1	0	1	0	0	1	1	0	0	0	0	0	1	0	0	0	0	0	0	0	quantified	Organic compounds	Lipids and lipid-like molecules						FDB027965	PC(P-16:0/18:1(9Z)) is a phosphatidylcholine (PC or GPCho). It is a glycerophospholipid in which a phosphorylcholine moiety occupies a glycerol substitution site. As is the case with diacylglycerols, glycerophosphocholines can have many different combinations of fatty acids of varying lengths and saturation attached at the C-1 and C-2 positions. Fatty acids containing 16, 18 and 20 carbons are th…	HMDB
HMDB0011211	PC(P-16:0/18:2(9Z,12Z))	24779386	QLEHHUPUHJPURI-PWYDUFMYSA-N	CCCCCCCCCCCCCC\C=C/OC[C@]([H])(COP([O-])(=O)OCC[N+](C)(C)C)OC(=O)CCCCCCC\C=C/C\C=C/CCCCC	0	0	0	0	1	0	1	0	0	1	1	0	0	0	0	0	1	0	0	0	0	0	0	0	quantified	Organic compounds	Lipids and lipid-like molecules						FDB027966	PC(P-16:0/18:2(9Z,12Z)) is a phosphatidylcholine (PC or GPCho). It is a glycerophospholipid in which a phosphorylcholine moiety occupies a glycerol substitution site. As is the case with diacylglycerols, glycerophosphocholines can have many different combinations of fatty acids of varying lengths and saturation attached at the C-1 and C-2 positions. Fatty acids containing 16, 18 and 20 carbons ar…	HMDB
HMDB0011212	PC(P-16:0/18:3(6Z,9Z,12Z))	53480681	MNOGOEJZCHBAEJ-LGHFGPIWSA-N	CCCCCCCCCCCCCC\C=C/OC[C@@]([H])(COP([O-])(=O)OCC[N+](C)(C)C)OC(=O)CCCC\C=C/C\C=C/C\C=C/CCCCC	0	0	0	0	1	0	1	0	0	1	1	0	0	0	0	0	1	0	0	0	0	0	0	0	quantified	Organic compounds	Lipids and lipid-like molecules						FDB027967	PC(P-16:0/18:3(6Z,9Z,12Z)) is a phosphatidylcholine (PC or GPCho). It is a glycerophospholipid in which a phosphorylcholine moiety occupies a glycerol substitution site. As is the case with diacylglycerols, glycerophosphocholines can have many different combinations of fatty acids of varying lengths and saturation attached at the C-1 and C-2 positions. Fatty acids containing 16, 18 and 20 carbons…	HMDB
HMDB0011213	PC(P-16:0/18:3(9Z,12Z,15Z))	52923894	WXQJKOUXCWEMOK-LUPMRSKMSA-N	CCCCCCCCCCCCCC\C=C/OC[C@]([H])(COP([O-])(=O)OCC[N+](C)(C)C)OC(=O)CCCCCCC\C=C/C\C=C/C\C=C/CC	0	0	0	0	1	0	1	0	0	1	1	0	0	0	0	0	1	0	0	0	0	0	0	0	quantified	Organic compounds	Lipids and lipid-like molecules						FDB027968	PC(P-16:0/18:3(9Z,12Z,15Z)) is a phosphatidylcholine (PC or GPCho). It is a glycerophospholipid in which a phosphorylcholine moiety occupies a glycerol substitution site. As is the case with diacylglycerols, glycerophosphocholines can have many different combinations of fatty acids of varying lengths and saturation attached at the C-1 and C-2 positions. Fatty acids containing 16, 18 and 20 carbon…	HMDB
HMDB0011214	PC(P-16:0/18:4(6Z,9Z,12Z,15Z))	52923896	DFANIYFZNIJQEP-FAVOOIQCSA-N	CCCCCCCCCCCCCC\C=C/OC[C@]([H])(COP([O-])(=O)OCC[N+](C)(C)C)OC(=O)CCCC\C=C/C\C=C/C\C=C/C\C=C/CC	0	0	0	0	1	0	1	0	0	1	1	0	0	0	0	0	1	0	0	0	0	0	0	0	quantified	Organic compounds	Lipids and lipid-like molecules						FDB027969	PC(P-16:0/18:4(6Z,9Z,12Z,15Z)) is a phosphatidylcholine (PC or GPCho). It is a glycerophospholipid in which a phosphorylcholine moiety occupies a glycerol substitution site. As is the case with diacylglycerols, glycerophosphocholines can have many different combinations of fatty acids of varying lengths and saturation attached at the C-1 and C-2 positions. Fatty acids containing 16, 18 and 20 car…	HMDB
HMDB0011215	PC(P-16:0/20:0)	52923902	HGGMAPXNHACWRM-PHHYKNGOSA-N	CCCCCCCCCCCCCCCCCCCC(=O)O[C@]([H])(CO\C=C/CCCCCCCCCCCCCC)COP([O-])(=O)OCC[N+](C)(C)C	0	0	0	0	1	0	1	0	0	1	1	0	0	0	0	0	1	0	0	0	0	0	0	0	quantified	Organic compounds	Lipids and lipid-like molecules						FDB027970	PC(P-16:0/20:0) is a phosphatidylcholine (PC or GPCho). It is a glycerophospholipid in which a phosphorylcholine moiety occupies a glycerol substitution site. As is the case with diacylglycerols, glycerophosphocholines can have many different combinations of fatty acids of varying lengths and saturation attached at the C-1 and C-2 positions. Fatty acids containing 16, 18 and 20 carbons are the mo…	HMDB
HMDB0011216	PC(P-16:0/20:1(11Z))	52923904	WXILBCFZIXHZIG-KOUVQCMKSA-N	CCCCCCCCCCCCCC\C=C/OC[C@]([H])(COP([O-])(=O)OCC[N+](C)(C)C)OC(=O)CCCCCCCCC\C=C/CCCCCCCC	0	0	0	0	1	0	1	0	0	1	1	0	0	0	0	0	1	0	0	0	0	0	0	0	quantified	Organic compounds	Lipids and lipid-like molecules						FDB027971	PC(P-16:0/20:1(11Z)) is a phosphatidylcholine (PC or GPCho). It is a glycerophospholipid in which a phosphorylcholine moiety occupies a glycerol substitution site. As is the case with diacylglycerols, glycerophosphocholines can have many different combinations of fatty acids of varying lengths and saturation attached at the C-1 and C-2 positions. Fatty acids containing 16, 18 and 20 carbons are t…	HMDB
HMDB0011229	PC(P-16:0/22:6(4Z,7Z,10Z,13Z,16Z,19Z))	53480699	QICWUUGBNFIZAZ-VEOGPPBOSA-N	CCCCCCCCCCCCCC\C=C/OCC(COP([O-])(=O)OCC[N+](C)(C)C)OC(=O)CC\C=C/C\C=C/C\C=C/C\C=C/C\C=C/C\C=C/CC	0	0	0	0	1	0	1	0	0	1	1	0	0	0	0	0	1	0	0	0	0	0	0	0	quantified	Organic compounds	Lipids and lipid-like molecules						FDB027984	PC(P-16:0/22:6(4Z,7Z,10Z,13Z,16Z,19Z)) is a phosphatidylcholine (PC or GPCho). It is a glycerophospholipid in which a phosphorylcholine moiety occupies a glycerol substitution site. As is the case with diacylglycerols, glycerophosphocholines can have many different combinations of fatty acids of varying lengths and saturation attached at the C-1 and C-2 positions. Fatty acids containing 16, 18 an…	HMDB
HMDB0011237	PC(P-18:0/14:1(9Z))	52923928	YCWPYAHFDSLECT-ZFHQVLSYSA-N	CCCCCCCCCCCCCCCC\C=C/OC[C@]([H])(COP([O-])(=O)OCC[N+](C)(C)C)OC(=O)CCCCCCC\C=C/CCCC	0	0	0	0	1	0	1	0	0	1	1	0	0	0	0	0	1	0	0	0	0	0	0	0	quantified	Organic compounds	Lipids and lipid-like molecules						FDB027988	PC(P-18:0/14:1(9Z)) is a phosphatidylcholine (PC or GPCho). It is a glycerophospholipid in which a phosphorylcholine moiety occupies a glycerol substitution site. As is the case with diacylglycerols, glycerophosphocholines can have many different combinations of fatty acids of varying lengths and saturation attached at the C-1 and C-2 positions. Fatty acids containing 16, 18 and 20 carbons are th…	HMDB
HMDB0011240	PC(P-18:0/16:1(9Z))	52923934	KMNVIRCHUMQGHD-RCINKDPXSA-N	CCCCCCCCCCCCCCCC\C=C/OC[C@]([H])(COP([O-])(=O)OCC[N+](C)(C)C)OC(=O)CCCCCCC\C=C/CCCCCC	0	0	0	0	1	0	1	0	0	1	1	0	0	0	0	0	1	0	0	0	0	0	0	0	quantified	Organic compounds	Lipids and lipid-like molecules						FDB027991	PC(P-18:0/16:1(9Z)) is a phosphatidylcholine (PC or GPCho). It is a glycerophospholipid in which a phosphorylcholine moiety occupies a glycerol substitution site. As is the case with diacylglycerols, glycerophosphocholines can have many different combinations of fatty acids of varying lengths and saturation attached at the C-1 and C-2 positions. Fatty acids containing 16, 18 and 20 carbons are th…	HMDB
HMDB0011241	PC(P-18:0/18:0)	52923942	HCBLXOORGBFPGF-PHHYKNGOSA-N	CCCCCCCCCCCCCCCCCC(=O)O[C@]([H])(CO\C=C/CCCCCCCCCCCCCCCC)COP([O-])(=O)OCC[N+](C)(C)C	0	0	0	0	1	0	1	0	0	1	1	0	0	0	0	0	1	0	0	0	0	0	0	0	quantified	Organic compounds	Lipids and lipid-like molecules						FDB027992	PC(P-18:0/18:0) is a phosphatidylcholine (PC or GPCho). It is a glycerophospholipid in which a phosphorylcholine moiety occupies a glycerol substitution site. As is the case with diacylglycerols, glycerophosphocholines can have many different combinations of fatty acids of varying lengths and saturation attached at the C-1 and C-2 positions. Fatty acids containing 16, 18 and 20 carbons are the mo…	HMDB
HMDB0011242	PC(P-18:0/18:1(11Z))	53480707	JDTHSYITWRQVSV-CESBNGMCSA-N	CCCCCCCCCCCCCCCC\C=C/OC[C@]([H])(COP([O-])(=O)OCC[N+](C)(C)C)OC(=O)CCCCCCCCC\C=C/CCCCCC	0	0	0	0	1	0	1	0	0	1	1	0	0	0	0	0	1	0	0	0	0	0	0	0	quantified	Organic compounds	Lipids and lipid-like molecules						FDB027993	PC(P-18:0/18:1(11Z)) is a phosphatidylcholine (PC or GPCho). It is a glycerophospholipid in which a phosphorylcholine moiety occupies a glycerol substitution site. As is the case with diacylglycerols, glycerophosphocholines can have many different combinations of fatty acids of varying lengths and saturation attached at the C-1 and C-2 positions. Fatty acids containing 16, 18 and 20 carbons are t…	HMDB
HMDB0011243	PC(P-18:0/18:1(9Z))	42607428	DSWOVBIRJNAJAF-NVJOKYTBSA-N	CCCCCCCCCCCCCCCC\C=C/OC[C@]([H])(COP([O-])(=O)OCC[N+](C)(C)C)OC(=O)CCCCCCC\C=C/CCCCCCCC	0	0	0	0	1	0	1	0	0	1	1	0	0	0	0	0	1	0	0	0	0	0	0	0	quantified	Organic compounds	Lipids and lipid-like molecules						FDB027994	PC(P-18:0/18:1(9Z)) is a phosphatidylcholine (PC or GPCho). It is a glycerophospholipid in which a phosphorylcholine moiety occupies a glycerol substitution site. As is the case with diacylglycerols, glycerophosphocholines can have many different combinations of fatty acids of varying lengths and saturation attached at the C-1 and C-2 positions. Fatty acids containing 16, 18 and 20 carbons are th…	HMDB
HMDB0011251	PC(P-18:0/20:3(5Z,8Z,11Z))	53480713	GDXHWAGFLXXWJB-FJXNGXPBSA-N	CCCCCCCCCCCCCCCC\C=C/OC[C@]([H])(COP([O-])(=O)OCC[N+](C)(C)C)OC(=O)CCC\C=C/C\C=C/C\C=C/CCCCCCCC	0	0	0	0	1	0	1	0	0	1	1	0	0	0	0	0	1	0	0	0	0	0	0	0	quantified	Organic compounds	Lipids and lipid-like molecules						FDB028002	PC(P-18:0/20:3(5Z,8Z,11Z)) is a phosphatidylcholine (PC or GPCho). It is a glycerophospholipid in which a phosphorylcholine moiety occupies a glycerol substitution site. As is the case with diacylglycerols, glycerophosphocholines can have many different combinations of fatty acids of varying lengths and saturation attached at the C-1 and C-2 positions. Fatty acids containing 16, 18 and 20 carbons…	HMDB
HMDB0011252	PC(P-18:0/20:3(8Z,11Z,14Z))	52923962	LIRPHCPLRLOMHJ-ABWFFGIPSA-N	CCCCCCCCCCCCCCCC\C=C/OC[C@]([H])(COP([O-])(=O)OCC[N+](C)(C)C)OC(=O)CCCCCC\C=C/C\C=C/C\C=C/CCCCC	0	0	0	0	1	0	1	0	0	1	1	0	0	0	0	0	1	0	0	0	0	0	0	0	quantified	Organic compounds	Lipids and lipid-like molecules						FDB028003	PC(P-18:0/20:3(8Z,11Z,14Z)) is a phosphatidylcholine (PC or GPCho). It is a glycerophospholipid in which a phosphorylcholine moiety occupies a glycerol substitution site. As is the case with diacylglycerols, glycerophosphocholines can have many different combinations of fatty acids of varying lengths and saturation attached at the C-1 and C-2 positions. Fatty acids containing 16, 18 and 20 carbon…	HMDB
HMDB0011259	PC(P-18:0/22:4(7Z,10Z,13Z,16Z))	52923974	VDLGCGQWZPLRIL-PRDDZFMDSA-N	CCCCCCCCCCCCCCCC\C=C/OC[C@]([H])(COP([O-])(=O)OCC[N+](C)(C)C)OC(=O)CCCCC\C=C/C\C=C/C\C=C/C\C=C/CCCCC	0	0	0	0	1	0	1	0	0	1	1	0	0	0	0	0	1	0	0	0	0	0	0	0	quantified	Organic compounds	Lipids and lipid-like molecules						FDB028010	PC(P-18:0/22:4(7Z,10Z,13Z,16Z)) is a phosphatidylcholine (PC or GPCho). It is a glycerophospholipid in which a phosphorylcholine moiety occupies a glycerol substitution site. As is the case with diacylglycerols, glycerophosphocholines can have many different combinations of fatty acids of varying lengths and saturation attached at the C-1 and C-2 positions. Fatty acids containing 16, 18 and 20 ca…	HMDB
HMDB0011262	PC(P-18:0/22:6(4Z,7Z,10Z,13Z,16Z,19Z))	42607430	TXHZYNSTTCIWMJ-RXSQUPBGSA-N	CCCCCCCCCCCCCCCC\C=C/OC[C@]([H])(COP([O-])(=O)OCC[N+](C)(C)C)OC(=O)CC\C=C/C\C=C/C\C=C/C\C=C/C\C=C/C\C=C/CC	0	0	0	0	1	0	1	0	0	1	1	0	0	0	0	0	1	0	0	0	0	0	0	0	quantified	Organic compounds	Lipids and lipid-like molecules						FDB028013	PC(P-18:0/22:6(4Z,7Z,10Z,13Z,16Z,19Z)) is a phosphatidylcholine (PC or GPCho). It is a glycerophospholipid in which a phosphorylcholine moiety occupies a glycerol substitution site. As is the case with diacylglycerols, glycerophosphocholines can have many different combinations of fatty acids of varying lengths and saturation attached at the C-1 and C-2 positions. Fatty acids containing 16, 18 an…	HMDB
HMDB0011263	PC(P-18:0/24:0)	53480725	WVAUMWIKPCJONT-SMXHJUKLSA-N	CCCCCCCCCCCCCCCCCCCCCCCC(=O)O[C@]([H])(CO\C=C/CCCCCCCCCCCCCCCC)COP([O-])(=O)OCC[N+](C)(C)C	0	0	0	0	1	0	1	0	0	1	1	0	0	0	0	0	1	0	0	0	0	0	0	0	quantified	Organic compounds	Lipids and lipid-like molecules						FDB028014	PC(P-18:0/24:0) is a phosphatidylcholine (PC or GPCho). It is a glycerophospholipid in which a phosphorylcholine moiety occupies a glycerol substitution site. As is the case with diacylglycerols, glycerophosphocholines can have many different combinations of fatty acids of varying lengths and saturation attached at the C-1 and C-2 positions. Fatty acids containing 16, 18 and 20 carbons are the mo…	HMDB
HMDB0011264	PC(P-18:0/24:1(15Z))	53480727	FBDSXWIHBJVKBS-LFSKQVNVSA-N	CCCCCCCCCCCCCCCC\C=C/OC[C@]([H])(COP([O-])(=O)OCC[N+](C)(C)C)OC(=O)CCCCCCCCCCCCC\C=C/CCCCCCCC	0	0	0	0	1	0	1	0	0	1	1	0	0	0	0	0	1	0	0	0	0	0	0	0	quantified	Organic compounds	Lipids and lipid-like molecules						FDB028015	PC(P-18:0/24:1(15Z)) is a phosphatidylcholine (PC or GPCho). It is a glycerophospholipid in which a phosphorylcholine moiety occupies a glycerol substitution site. As is the case with diacylglycerols, glycerophosphocholines can have many different combinations of fatty acids of varying lengths and saturation attached at the C-1 and C-2 positions. Fatty acids containing 16, 18 and 20 carbons are t…	HMDB
HMDB0011269	PC(P-18:1(11Z)/14:0)	53480729	AUJFUAPYFYTPDF-BCVQPGMVSA-N	CCCCCCCCCCCCCC(=O)O[C@]([H])(CO\C=C/CCCCCCCC\C=C/CCCCCC)COP([O-])(=O)OCC[N+](C)(C)C	0	0	0	0	1	0	1	0	0	1	1	0	0	0	0	0	1	0	0	0	0	0	0	0	quantified	Organic compounds	Lipids and lipid-like molecules						FDB028016	PC(P-18:1(11Z)/14:0) is a phosphatidylcholine (PC or GPCho). It is a glycerophospholipid in which a phosphorylcholine moiety occupies a glycerol substitution site. As is the case with diacylglycerols, glycerophosphocholines can have many different combinations of fatty acids of varying lengths and saturation attached at the C-1 and C-2 positions. Fatty acids containing 16, 18 and 20 carbons are t…	HMDB
HMDB0011270	PC(P-18:1(11Z)/14:1(9Z))	53480731	BVSQFXUBMXTYRK-KPQUGMKHSA-N	CCCCCC\C=C/CCCCCCCC\C=C/OC[C@]([H])(COP([O-])(=O)OCC[N+](C)(C)C)OC(=O)CCCCCCC\C=C/CCCC	0	0	0	0	1	0	1	0	0	1	1	0	0	0	0	0	1	0	0	0	0	0	0	0	quantified	Organic compounds	Lipids and lipid-like molecules						FDB028017	PC(P-18:1(11Z)/14:1(9Z)) is a phosphatidylcholine (PC or GPCho). It is a glycerophospholipid in which a phosphorylcholine moiety occupies a glycerol substitution site. As is the case with diacylglycerols, glycerophosphocholines can have many different combinations of fatty acids of varying lengths and saturation attached at the C-1 and C-2 positions. Fatty acids containing 16, 18 and 20 carbons a…	HMDB
HMDB0011272	PC(P-18:1(11Z)/16:0)	53480735	MBRHHFWRXQYYAN-RTVLTNFHSA-N	CCCCCCCCCCCCCCCC(=O)OC(CO\C=C/CCCCCCCC\C=C/CCCCCC)COP([O-])(=O)OCC[N+](C)(C)C	0	0	0	0	1	0	1	0	0	1	1	0	0	0	0	0	1	0	0	0	0	0	0	0	quantified	Organic compounds	Lipids and lipid-like molecules						FDB028019	PC(P-18:1(11Z)/16:0) is a phosphatidylcholine (PC or GPCho). It is a glycerophospholipid in which a phosphorylcholine moiety occupies a glycerol substitution site. As is the case with diacylglycerols, glycerophosphocholines can have many different combinations of fatty acids of varying lengths and saturation attached at the C-1 and C-2 positions. Fatty acids containing 16, 18 and 20 carbons are t…	HMDB
HMDB0011273	PC(P-18:1(11Z)/16:1(9Z))	53480737	MKSPXEKLAWXUQB-YZISGTAMSA-N	CCCCCC\C=C/CCCCCCCC\C=C/OC[C@]([H])(COP([O-])(=O)OCC[N+](C)(C)C)OC(=O)CCCCCCC\C=C/CCCCCC	0	0	0	0	1	0	1	0	0	1	1	0	0	0	0	0	1	0	0	0	0	0	0	0	quantified	Organic compounds	Lipids and lipid-like molecules						FDB028020	PC(P-18:1(11Z)/16:1(9Z)) is a phosphatidylcholine (PC or GPCho). It is a glycerophospholipid in which a phosphorylcholine moiety occupies a glycerol substitution site. As is the case with diacylglycerols, glycerophosphocholines can have many different combinations of fatty acids of varying lengths and saturation attached at the C-1 and C-2 positions. Fatty acids containing 16, 18 and 20 carbons a…	HMDB
HMDB0011274	PC(P-18:1(11Z)/18:0)	53480739	JYHADTSONAUXLU-NMAVXMHBSA-N	CCCCCCCCCCCCCCCCCC(=O)O[C@]([H])(CO\C=C/CCCCCCCC\C=C/CCCCCC)COP([O-])(=O)OCC[N+](C)(C)C	0	0	0	0	1	0	1	0	0	1	1	0	0	0	0	0	1	0	0	0	0	0	0	0	quantified	Organic compounds	Lipids and lipid-like molecules						FDB028021	PC(P-18:1(11Z)/18:0) is a phosphatidylcholine (PC or GPCho). It is a glycerophospholipid in which a phosphorylcholine moiety occupies a glycerol substitution site. As is the case with diacylglycerols, glycerophosphocholines can have many different combinations of fatty acids of varying lengths and saturation attached at the C-1 and C-2 positions. Fatty acids containing 16, 18 and 20 carbons are t…	HMDB
HMDB0011280	PC(P-18:1(11Z)/18:4(6Z,9Z,12Z,15Z))	53480751	DBMSAJFSJLCYLI-YAYDGDQKSA-N	CCCCCC\C=C/CCCCCCCC\C=C/OC[C@]([H])(COP([O-])(=O)OCC[N+](C)(C)C)OC(=O)CCCC\C=C/C\C=C/C\C=C/C\C=C/CC	0	0	0	0	1	0	1	0	0	1	1	0	0	0	0	0	1	0	0	0	0	0	0	0	quantified	Organic compounds	Lipids and lipid-like molecules						FDB028027	PC(P-18:1(11Z)/18:4(6Z,9Z,12Z,15Z)) is a phosphatidylcholine (PC or GPCho). It is a glycerophospholipid in which a phosphorylcholine moiety occupies a glycerol substitution site. As is the case with diacylglycerols, glycerophosphocholines can have many different combinations of fatty acids of varying lengths and saturation attached at the C-1 and C-2 positions. Fatty acids containing 16, 18 and 2…	HMDB
HMDB0011283	PC(P-18:1(11Z)/20:2(11Z,14Z))	53480757	HIXAZEWYTJZKID-PYOQPOKHSA-N	CCCCCC\C=C/CCCCCCCC\C=C/OC[C@]([H])(COP([O-])(=O)OCC[N+](C)(C)C)OC(=O)CCCCCCCCC\C=C/C\C=C/CCCCC	0	0	0	0	1	0	1	0	0	1	1	0	0	0	0	0	1	0	0	0	0	0	0	0	quantified	Organic compounds	Lipids and lipid-like molecules						FDB028030	PC(P-18:1(11Z)/20:2(11Z,14Z)) is a phosphatidylcholine (PC or GPCho). It is a glycerophospholipid in which a phosphorylcholine moiety occupies a glycerol substitution site. As is the case with diacylglycerols, glycerophosphocholines can have many different combinations of fatty acids of varying lengths and saturation attached at the C-1 and C-2 positions. Fatty acids containing 16, 18 and 20 carb…	HMDB
HMDB0011288	PC(P-18:1(11Z)/20:5(5Z,8Z,11Z,14Z,17Z))	53480767	FJKJTTCPLFXVEB-VRIHKRKTSA-N	CCCCCC\C=C/CCCCCCCC\C=C/OC[C@]([H])(COP([O-])(=O)OCC[N+](C)(C)C)OC(=O)CCC\C=C/C\C=C/C\C=C/C\C=C/C\C=C/CC	0	0	0	0	1	0	1	0	0	1	1	0	0	0	0	0	1	0	0	0	0	0	0	0	quantified	Organic compounds	Lipids and lipid-like molecules						FDB028035	PC(P-18:1(11Z)/20:5(5Z,8Z,11Z,14Z,17Z)) is a phosphatidylcholine (PC or GPCho). It is a glycerophospholipid in which a phosphorylcholine moiety occupies a glycerol substitution site. As is the case with diacylglycerols, glycerophosphocholines can have many different combinations of fatty acids of varying lengths and saturation attached at the C-1 and C-2 positions. Fatty acids containing 16, 18 a…	HMDB
HMDB0011293	PC(P-18:1(11Z)/22:5(4Z,7Z,10Z,13Z,16Z))	53480777	JRDVRIGVIDMJLK-FGKXMKNWSA-N	CCCCCC\C=C/CCCCCCCC\C=C/OC[C@]([H])(COP([O-])(=O)OCC[N+](C)(C)C)OC(=O)CC\C=C/C\C=C/C\C=C/C\C=C/C\C=C/CCCCC	0	0	0	0	1	0	1	0	0	1	1	0	0	0	0	0	1	0	0	0	0	0	0	0	quantified	Organic compounds	Lipids and lipid-like molecules						FDB028040	PC(P-18:1(11Z)/22:5(4Z,7Z,10Z,13Z,16Z)) is a phosphatidylcholine (PC or GPCho). It is a glycerophospholipid in which a phosphorylcholine moiety occupies a glycerol substitution site. As is the case with diacylglycerols, glycerophosphocholines can have many different combinations of fatty acids of varying lengths and saturation attached at the C-1 and C-2 positions. Fatty acids containing 16, 18 a…	HMDB
HMDB0011294	PC(P-18:1(11Z)/22:5(7Z,10Z,13Z,16Z,19Z))	53480779	XUQUBMWHOCTWHI-WCHRWXAXSA-N	CCCCCC\C=C/CCCCCCCC\C=C/OC[C@]([H])(COP([O-])(=O)OCC[N+](C)(C)C)OC(=O)CCCCC\C=C/C\C=C/C\C=C/C\C=C/C\C=C/CC	0	0	0	0	1	0	1	0	0	1	1	0	0	0	0	0	1	0	0	0	0	0	0	0	quantified	Organic compounds	Lipids and lipid-like molecules						FDB028041	PC(P-18:1(11Z)/22:5(7Z,10Z,13Z,16Z,19Z)) is a phosphatidylcholine (PC or GPCho). It is a glycerophospholipid in which a phosphorylcholine moiety occupies a glycerol substitution site. As is the case with diacylglycerols, glycerophosphocholines can have many different combinations of fatty acids of varying lengths and saturation attached at the C-1 and C-2 positions. Fatty acids containing 16, 18 …	HMDB
HMDB0011296	PC(P-18:1(11Z)/24:0)	53480783	FKJFQKGICJZAJQ-XWKRXFSPSA-N	CCCCCCCCCCCCCCCCCCCCCCCC(=O)O[C@]([H])(CO\C=C/CCCCCCCC\C=C/CCCCCC)COP([O-])(=O)OCC[N+](C)(C)C	0	0	0	0	1	0	1	0	0	1	1	0	0	0	0	0	1	0	0	0	0	0	0	0	quantified	Organic compounds	Lipids and lipid-like molecules						FDB028043	PC(P-18:1(11Z)/24:0) is a phosphatidylcholine (PC or GPCho). It is a glycerophospholipid in which a phosphorylcholine moiety occupies a glycerol substitution site. As is the case with diacylglycerols, glycerophosphocholines can have many different combinations of fatty acids of varying lengths and saturation attached at the C-1 and C-2 positions. Fatty acids containing 16, 18 and 20 carbons are t…	HMDB
HMDB0011302	PC(P-18:1(9Z)/14:0)	53480787	SFNSPIOJURBSRT-FWMFHLHFSA-N	CCCCCCCCCCCCCC(=O)OC(CO\C=C/CCCCCC\C=C/CCCCCCCC)COP([O-])(=O)OCC[N+](C)(C)C	0	0	0	0	1	0	1	0	0	1	1	0	0	0	0	0	1	0	0	0	0	0	0	0	quantified	Organic compounds	Lipids and lipid-like molecules						FDB028045	PC(P-18:1(9Z)/14:0) is a phosphatidylcholine (PC or GPCho). It is a glycerophospholipid in which a phosphorylcholine moiety occupies a glycerol substitution site. As is the case with diacylglycerols, glycerophosphocholines can have many different combinations of fatty acids of varying lengths and saturation attached at the C-1 and C-2 positions. Fatty acids containing 16, 18 and 20 carbons are th…	HMDB
HMDB0011303	PC(P-18:1(9Z)/14:1(9Z))	53480789	HBSHQXCUTWXTCM-WLTDODEOSA-N	CCCCCCCC\C=C/CCCCCC\C=C/OCC(COP([O-])(=O)OCC[N+](C)(C)C)OC(=O)CCCCCCC\C=C/CCCC	0	0	0	0	1	0	1	0	0	1	1	0	0	0	0	0	1	0	0	0	0	0	0	0	quantified	Organic compounds	Lipids and lipid-like molecules						FDB028046	PC(P-18:1(9Z)/14:1(9Z)) is a phosphatidylcholine (PC or GPCho). It is a glycerophospholipid in which a phosphorylcholine moiety occupies a glycerol substitution site. As is the case with diacylglycerols, glycerophosphocholines can have many different combinations of fatty acids of varying lengths and saturation attached at the C-1 and C-2 positions. Fatty acids containing 16, 18 and 20 carbons ar…	HMDB
HMDB0011305	PC(P-18:1(9Z)/16:0)	53480793	IWCUEZYKNAGNRQ-ILDAMNDZSA-N	CCCCCCCCCCCCCCCC(=O)O[C@]([H])(CO\C=C/CCCCCC\C=C/CCCCCCCC)COP([O-])(=O)OCC[N+](C)(C)C	0	0	0	0	1	0	1	0	0	1	1	0	0	0	0	0	1	0	0	0	0	0	0	0	quantified	Organic compounds	Lipids and lipid-like molecules						FDB028048	PC(P-18:1(9Z)/16:0) is a phosphatidylcholine (PC or GPCho). It is a glycerophospholipid in which a phosphorylcholine moiety occupies a glycerol substitution site. As is the case with diacylglycerols, glycerophosphocholines can have many different combinations of fatty acids of varying lengths and saturation attached at the C-1 and C-2 positions. Fatty acids containing 16, 18 and 20 carbons are th…	HMDB
HMDB0011306	PC(P-18:1(9Z)/16:1(9Z))	53480795	SUJRZRVPVIAXCE-PYRHUWMFSA-N	CCCCCCCC\C=C/CCCCCC\C=C/OC[C@]([H])(COP([O-])(=O)OCC[N+](C)(C)C)OC(=O)CCCCCCC\C=C/CCCCCC	0	0	0	0	1	0	1	0	0	1	1	0	0	0	0	0	1	0	0	0	0	0	0	0	quantified	Organic compounds	Lipids and lipid-like molecules						FDB028049	PC(P-18:1(9Z)/16:1(9Z)) is a phosphatidylcholine (PC or GPCho). It is a glycerophospholipid in which a phosphorylcholine moiety occupies a glycerol substitution site. As is the case with diacylglycerols, glycerophosphocholines can have many different combinations of fatty acids of varying lengths and saturation attached at the C-1 and C-2 positions. Fatty acids containing 16, 18 and 20 carbons ar…	HMDB
HMDB0011307	PC(P-18:1(9Z)/18:0)	53480797	ZOTYCHIFTCFAHC-KOUVQCMKSA-N	CCCCCCCCCCCCCCCCCC(=O)O[C@]([H])(CO\C=C/CCCCCC\C=C/CCCCCCCC)COP([O-])(=O)OCC[N+](C)(C)C	0	0	0	0	1	0	1	0	0	1	1	0	0	0	0	0	1	0	0	0	0	0	0	0	quantified	Organic compounds	Lipids and lipid-like molecules						FDB028050	PC(P-18:1(9Z)/18:0) is a phosphatidylcholine (PC or GPCho). It is a glycerophospholipid in which a phosphorylcholine moiety occupies a glycerol substitution site. As is the case with diacylglycerols, glycerophosphocholines can have many different combinations of fatty acids of varying lengths and saturation attached at the C-1 and C-2 positions. Fatty acids containing 16, 18 and 20 carbons are th…	HMDB
HMDB0011313	PC(P-18:1(9Z)/18:4(6Z,9Z,12Z,15Z))	53480809	UMDQTGZSPMWPID-CYNKDJQJSA-N	CCCCCCCC\C=C/CCCCCC\C=C/OC[C@]([H])(COP([O-])(=O)OCC[N+](C)(C)C)OC(=O)CCCC\C=C/C\C=C/C\C=C/C\C=C/CC	0	0	0	0	1	0	1	0	0	1	1	0	0	0	0	0	1	0	0	0	0	0	0	0	quantified	Organic compounds	Lipids and lipid-like molecules						FDB028056	PC(P-18:1(9Z)/18:4(6Z,9Z,12Z,15Z)) is a phosphatidylcholine (PC or GPCho). It is a glycerophospholipid in which a phosphorylcholine moiety occupies a glycerol substitution site. As is the case with diacylglycerols, glycerophosphocholines can have many different combinations of fatty acids of varying lengths and saturation attached at the C-1 and C-2 positions. Fatty acids containing 16, 18 and 20…	HMDB
HMDB0011316	PC(P-18:1(9Z)/20:2(11Z,14Z))	53480815	GWBOVQHRCURSPU-QMFAPAEZSA-N	CCCCCCCC\C=C/CCCCCC\C=C/OC[C@]([H])(COP([O-])(=O)OCC[N+](C)(C)C)OC(=O)CCCCCCCCC\C=C/C\C=C/CCCCC	0	0	0	0	1	0	1	0	0	1	1	0	0	0	0	0	1	0	0	0	0	0	0	0	quantified	Organic compounds	Lipids and lipid-like molecules						FDB028059	PC(P-18:1(9Z)/20:2(11Z,14Z)) is a phosphatidylcholine (PC or GPCho). It is a glycerophospholipid in which a phosphorylcholine moiety occupies a glycerol substitution site. As is the case with diacylglycerols, glycerophosphocholines can have many different combinations of fatty acids of varying lengths and saturation attached at the C-1 and C-2 positions. Fatty acids containing 16, 18 and 20 carbo…	HMDB
HMDB0011321	PC(P-18:1(9Z)/20:5(5Z,8Z,11Z,14Z,17Z))	53480825	ZODCGHWSTRZXKA-HALYXBRLSA-N	CCCCCCCC\C=C/CCCCCC\C=C/OCC(COP([O-])(=O)OCC[N+](C)(C)C)OC(=O)CCC\C=C/C\C=C/C\C=C/C\C=C/C\C=C/CC	0	0	0	0	1	0	1	0	0	1	1	0	0	0	0	0	1	0	0	0	0	0	0	0	quantified	Organic compounds	Lipids and lipid-like molecules						FDB028064	PC(P-18:1(9Z)/20:5(5Z,8Z,11Z,14Z,17Z)) is a phosphatidylcholine (PC or GPCho). It is a glycerophospholipid in which a phosphorylcholine moiety occupies a glycerol substitution site. As is the case with diacylglycerols, glycerophosphocholines can have many different combinations of fatty acids of varying lengths and saturation attached at the C-1 and C-2 positions. Fatty acids containing 16, 18 an…	HMDB
HMDB0011326	PC(P-18:1(9Z)/22:5(4Z,7Z,10Z,13Z,16Z))	53480835	HJVOAEKCVMNQEX-HBPNUINMSA-N	CCCCCCCC\C=C/CCCCCC\C=C/OC[C@]([H])(COP([O-])(=O)OCC[N+](C)(C)C)OC(=O)CC\C=C/C\C=C/C\C=C/C\C=C/C\C=C/CCCCC	0	0	0	0	1	0	1	0	0	1	1	0	0	0	0	0	1	0	0	0	0	0	0	0	quantified	Organic compounds	Lipids and lipid-like molecules						FDB028069	PC(P-18:1(9Z)/22:5(4Z,7Z,10Z,13Z,16Z)) is a phosphatidylcholine (PC or GPCho). It is a glycerophospholipid in which a phosphorylcholine moiety occupies a glycerol substitution site. As is the case with diacylglycerols, glycerophosphocholines can have many different combinations of fatty acids of varying lengths and saturation attached at the C-1 and C-2 positions. Fatty acids containing 16, 18 an…	HMDB
HMDB0011327	PC(P-18:1(9Z)/22:5(7Z,10Z,13Z,16Z,19Z))	53480837	QBDIXBUIZWZTDA-BBINNZMWSA-N	CCCCCCCC\C=C/CCCCCC\C=C/OC[C@]([H])(COP([O-])(=O)OCC[N+](C)(C)C)OC(=O)CCCCC\C=C/C\C=C/C\C=C/C\C=C/C\C=C/CC	0	0	0	0	1	0	1	0	0	1	1	0	0	0	0	0	1	0	0	0	0	0	0	0	quantified	Organic compounds	Lipids and lipid-like molecules						FDB028070	PC(P-18:1(9Z)/22:5(7Z,10Z,13Z,16Z,19Z)) is a phosphatidylcholine (PC or GPCho). It is a glycerophospholipid in which a phosphorylcholine moiety occupies a glycerol substitution site. As is the case with diacylglycerols, glycerophosphocholines can have many different combinations of fatty acids of varying lengths and saturation attached at the C-1 and C-2 positions. Fatty acids containing 16, 18 a…	HMDB
HMDB0011329	PC(P-18:1(9Z)/24:0)	53480841	GJCSGDXRDRUPGA-NOOMALMASA-N	CCCCCCCCCCCCCCCCCCCCCCCC(=O)O[C@]([H])(CO\C=C/CCCCCC\C=C/CCCCCCCC)COP([O-])(=O)OCC[N+](C)(C)C	0	0	0	0	1	0	1	0	0	1	1	0	0	0	0	0	1	0	0	0	0	0	0	0	quantified	Organic compounds	Lipids and lipid-like molecules						FDB028072	PC(P-18:1(9Z)/24:0) is a phosphatidylcholine (PC or GPCho). It is a glycerophospholipid in which a phosphorylcholine moiety occupies a glycerol substitution site. As is the case with diacylglycerols, glycerophosphocholines can have many different combinations of fatty acids of varying lengths and saturation attached at the C-1 and C-2 positions. Fatty acids containing 16, 18 and 20 carbons are th…	HMDB
HMDB0012107	SM(d18:1/24:1(15Z))	44260126	WKZHECFHXLTOLJ-QYKFWSDSSA-N	CCCCCCCCCCCCC\C=C\[C@@H](O)[C@H](COP([O-])(=O)OCC[N+](C)(C)C)NC(=O)CCCCCCCCCCCCC\C=C/CCCCCCCC	0	0	0	0	1	0	1	0	0	1	1	0	0	0	0	0	1	0	0	0	0	0	0	0	quantified	Organic compounds	Lipids and lipid-like molecules						FDB028771	Sphingomyelin (d18:1/24:1(15Z)) or SM(d18:1/24:1(15Z)) is a type of sphingolipid found in animal cell membranes, especially in the membranous myelin sheath which surrounds some nerve cell axons. It usually consists of phosphorylcholine and ceramide. In humans, sphingomyelin is the only membrane phospholipid not derived from glycerol. Like all sphingolipids, SPH has a ceramide core (sphingosine bo…	HMDB
HMDB0013409	PC(o-16:0/22:6(4Z,7Z,10Z,13Z,16Z,19Z))	16759366	QQQQNYAHSSIZBU-HIQXTUQZSA-N	CCCCCCCCCCCCCCCCOC[C@]([H])(COP([O-])(=O)OCC[N+](C)(C)C)OC(=O)CC\C=C/C\C=C/C\C=C/C\C=C/C\C=C/C\C=C/CC	0	0	0	0	1	0	1	0	0	1	1	0	0	0	0	0	1	0	0	0	0	0	0	0	quantified	Organic compounds	Lipids and lipid-like molecules						FDB029409	PC(o-16:0/22:6(4Z,7Z,10Z,13Z,16Z,19Z)) is a phosphatidylcholine (PC or GPCho). It is a glycerophospholipid in which a phosphorylcholine moiety occupies a glycerol substitution site. As is the case with diacylglycerols, glycerophosphocholines can have many different combinations of fatty acids of varying lengths and saturation attached at the C-1 and C-2 positions. Fatty acids containing 16, 18 an…	HMDB
HMDB0013422	PC(o-18:0/22:6(4Z,7Z,10Z,13Z,16Z,19Z))	24779341	QBZALASVZLFAHF-KYPHJRDXSA-N	CCCCCCCCCCCCCCCCCCOC[C@]([H])(COP([O-])(=O)OCC[N+](C)(C)C)OC(=O)CC\C=C/C\C=C/C\C=C/C\C=C/C\C=C/C\C=C/CC	0	0	0	0	1	0	1	0	0	1	1	0	0	0	0	0	1	0	0	0	0	0	0	0	quantified	Organic compounds	Lipids and lipid-like molecules						FDB029422	PC(o-18:0/22:6(4Z,7Z,10Z,13Z,16Z,19Z)) is a phosphatidylcholine (PC or GPCho). It is a glycerophospholipid in which a phosphorylcholine moiety occupies a glycerol substitution site. As is the case with diacylglycerols, glycerophosphocholines can have many different combinations of fatty acids of varying lengths and saturation attached at the C-1 and C-2 positions. Fatty acids containing 16, 18 an…	HMDB
HMDB0013425	PC(o-18:1(11Z)/18:2(9Z,12Z))	53481721	KBRIWDRDGVERBB-VXKJXORPSA-N	CCCCCC\C=C/CCCCCCCCCCOC[C@]([H])(COP([O-])(=O)OCC[N+](C)(C)C)OC(=O)CCCCCCC\C=C/C\C=C/CCCCC	0	0	0	0	1	0	1	0	0	1	1	0	0	0	0	0	1	0	0	0	0	0	0	0	quantified	Organic compounds	Lipids and lipid-like molecules						FDB029425	PC(o-18:1(11Z)/18:2(9Z,12Z)) is a phosphatidylcholine (PC or GPCho). It is a glycerophospholipid in which a phosphorylcholine moiety occupies a glycerol substitution site. As is the case with diacylglycerols, glycerophosphocholines can have many different combinations of fatty acids of varying lengths and saturation attached at the C-1 and C-2 positions. Fatty acids containing 16, 18 and 20 carbo…	HMDB
HMDB0013429	PC(o-18:1(9Z)/18:2(9Z,12Z))	6443159	MFZLAZYUXHHSIA-HVODBARTSA-N	CCCCCCCC\C=C/CCCCCCCCOC[C@]([H])(COP([O-])(=O)OCC[N+](C)(C)C)OC(=O)CCCCCCC\C=C/C\C=C/CCCCC	0	0	0	0	1	0	1	0	0	1	1	0	0	0	0	0	1	0	0	0	0	0	0	0	quantified	Organic compounds	Lipids and lipid-like molecules						FDB029429	PC(o-18:1(9Z)/18:2(9Z,12Z)) is a phosphatidylcholine (PC or GPCho). It is a glycerophospholipid in which a phosphorylcholine moiety occupies a glycerol substitution site. As is the case with diacylglycerols, glycerophosphocholines can have many different combinations of fatty acids of varying lengths and saturation attached at the C-1 and C-2 positions. Fatty acids containing 16, 18 and 20 carbon…	HMDB
HMDB0013434	PC(o-18:1(9Z)/24:0)	53481733	BSQIZOZBOXYNEW-WIEGMJJDSA-N	CCCCCCCCCCCCCCCCCCCCCCCC(=O)O[C@]([H])(COCCCCCCCC\C=C/CCCCCCCC)COP([O-])(=O)OCC[N+](C)(C)C	0	0	0	0	1	0	1	0	0	1	1	0	0	0	0	0	1	0	0	0	0	0	0	0	quantified	Organic compounds	Lipids and lipid-like molecules						FDB029434	PC(o-18:1(9Z)/24:0) is a phosphatidylcholine (PC or GPCho). It is a glycerophospholipid in which a phosphorylcholine moiety occupies a glycerol substitution site. As is the case with diacylglycerols, glycerophosphocholines can have many different combinations of fatty acids of varying lengths and saturation attached at the C-1 and C-2 positions. Fatty acids containing 16, 18 and 20 carbons are th…	HMDB
HMDB0013438	PC(o-18:2(9Z,12Z)/24:0)	53481741	SJLRNWKFILQPDM-AARZFCJCSA-N	CCCCCCCCCCCCCCCCCCCCCCCC(=O)O[C@]([H])(COCCCCCCCC\C=C/C\C=C/CCCCC)COP([O-])(=O)OCC[N+](C)(C)C	0	0	0	0	1	0	1	0	0	1	1	0	0	0	0	0	1	0	0	0	0	0	0	0	quantified	Organic compounds	Lipids and lipid-like molecules						FDB029438	PC(o-18:2(9Z,12Z)/24:0) is a phosphatidylcholine (PC or GPCho). It is a glycerophospholipid in which a phosphorylcholine moiety occupies a glycerol substitution site. As is the case with diacylglycerols, glycerophosphocholines can have many different combinations of fatty acids of varying lengths and saturation attached at the C-1 and C-2 positions. Fatty acids containing 16, 18 and 20 carbons ar…	HMDB
HMDB0013444	PC(o-20:1(11Z)/20:4(8Z,11Z,14Z,17Z))	53481743	UNAQSIZPRIMCTB-QXUJVPJQSA-N	CCCCCCCC\C=C/CCCCCCCCCCOC[C@]([H])(COP([O-])(=O)OCC[N+](C)(C)C)OC(=O)CCC\C=C/C\C=C/C\C=C/C\C=C/CCCCC	0	0	0	0	1	0	1	0	0	1	1	0	0	0	0	0	1	0	0	0	0	0	0	0	quantified	Organic compounds	Lipids and lipid-like molecules						FDB029444	PC(o-20:1(11Z)/20:4(8Z,11Z,14Z,17Z)) is a phosphatidylcholine (PC or GPCho). It is a glycerophospholipid in which a phosphorylcholine moiety occupies a glycerol substitution site. As is the case with diacylglycerols, glycerophosphocholines can have many different combinations of fatty acids of varying lengths and saturation attached at the C-1 and C-2 positions. Fatty acids containing 16, 18 and …	HMDB
HMDB0013446	PC(o-22:0/18:3(9Z,12Z,15Z))	53481747	CPEAXNSICHTTDR-BKMBJBKQSA-N	CCCCCCCCCCCCCCCCCCCCCCOC[C@]([H])(COP([O-])(=O)OCC[N+](C)(C)C)OC(=O)CCCCCCC\C=C/C\C=C/C\C=C/CC	0	0	0	0	1	0	1	0	0	1	1	0	0	0	0	0	1	0	0	0	0	0	0	0	quantified	Organic compounds	Lipids and lipid-like molecules						FDB029446	PC(o-22:0/18:3(9Z,12Z,15Z)) is a phosphatidylcholine (PC or GPCho). It is a glycerophospholipid in which a phosphorylcholine moiety occupies a glycerol substitution site. As is the case with diacylglycerols, glycerophosphocholines can have many different combinations of fatty acids of varying lengths and saturation attached at the C-1 and C-2 positions. Fatty acids containing 16, 18 and 20 carbon…	HMDB
HMDB0013447	PC(o-22:0/20:1(11Z))	53481749	XKPLZICHJPNOFR-WIEGMJJDSA-N	CCCCCCCCCCCCCCCCCCCCCCOC[C@]([H])(COP([O-])(=O)OCC[N+](C)(C)C)OC(=O)CCCCCCCCC\C=C/CCCCCCCC	0	0	0	0	1	0	1	0	0	1	1	0	0	0	0	0	1	0	0	0	0	0	0	0	quantified	Organic compounds	Lipids and lipid-like molecules						FDB029447	PC(o-22:0/20:1(11Z)) is a phosphatidylcholine (PC or GPCho). It is a glycerophospholipid in which a phosphorylcholine moiety occupies a glycerol substitution site. As is the case with diacylglycerols, glycerophosphocholines can have many different combinations of fatty acids of varying lengths and saturation attached at the C-1 and C-2 positions. Fatty acids containing 16, 18 and 20 carbons are t…	HMDB
HMDB0013448	PC(o-22:0/20:4(8Z,11Z,14Z,17Z))	53481751	PFSAGEUWPWJOBK-QENZFRSWSA-N	CCCCCCCCCCCCCCCCCCCCCCOC[C@]([H])(COP([O-])(=O)OCC[N+](C)(C)C)OC(=O)CCC\C=C/C\C=C/C\C=C/C\C=C/CCCCC	0	0	0	0	1	0	1	0	0	1	1	0	0	0	0	0	1	0	0	0	0	0	0	0	quantified	Organic compounds	Lipids and lipid-like molecules						FDB029448	PC(o-22:0/20:4(8Z,11Z,14Z,17Z)) is a phosphatidylcholine (PC or GPCho). It is a glycerophospholipid in which a phosphorylcholine moiety occupies a glycerol substitution site. As is the case with diacylglycerols, glycerophosphocholines can have many different combinations of fatty acids of varying lengths and saturation attached at the C-1 and C-2 positions. Fatty acids containing 16, 18 and 20 ca…	HMDB
HMDB0013453	PC(o-22:1(13Z)/22:3(10Z,13Z,16Z))	53481761	ADCPDRAGQLKVRI-DFPONBFASA-N	CCCCCCCC\C=C/CCCCCCCCCCCCOC[C@]([H])(COP([O-])(=O)OCC[N+](C)(C)C)OC(=O)CCCCCCCC\C=C/C\C=C/C\C=C/CCCCC	0	0	0	0	1	0	1	0	0	1	1	0	0	0	0	0	1	0	0	0	0	0	0	0	quantified	Organic compounds	Lipids and lipid-like molecules						FDB029453	PC(o-22:1(13Z)/22:3(10Z,13Z,16Z)) is a phosphatidylcholine (PC or GPCho). It is a glycerophospholipid in which a phosphorylcholine moiety occupies a glycerol substitution site. As is the case with diacylglycerols, glycerophosphocholines can have many different combinations of fatty acids of varying lengths and saturation attached at the C-1 and C-2 positions. Fatty acids containing 16, 18 and 20 …	HMDB
HMDB0013454	PC(o-22:2(13Z,16Z)/20:2(11Z,14Z))	53481763	HPSRKNJYXDLBIH-JBRXIROJSA-N	CCCCC\C=C/C\C=C/CCCCCCCCCCCCOC[C@]([H])(COP([O-])(=O)OCC[N+](C)(C)C)OC(=O)CCCCCCCCC\C=C/C\C=C/CCCCC	0	0	0	0	1	0	1	0	0	1	1	0	0	0	0	0	1	0	0	0	0	0	0	0	quantified	Organic compounds	Lipids and lipid-like molecules						FDB029454	PC(o-22:2(13Z,16Z)/20:2(11Z,14Z)) is a phosphatidylcholine (PC or GPCho). It is a glycerophospholipid in which a phosphorylcholine moiety occupies a glycerol substitution site. As is the case with diacylglycerols, glycerophosphocholines can have many different combinations of fatty acids of varying lengths and saturation attached at the C-1 and C-2 positions. Fatty acids containing 16, 18 and 20 …	HMDB
HMDB0013455	PC(o-22:2(13Z,16Z)/22:2(13Z,16Z))	53481765	GCAMFMBVIXVYSA-VIVKCUGUSA-N	CCCCC\C=C/C\C=C/CCCCCCCCCCCCOC[C@]([H])(COP([O-])(=O)OCC[N+](C)(C)C)OC(=O)CCCCCCCCCCC\C=C/C\C=C/CCCCC	0	0	0	0	1	0	1	0	0	1	1	0	0	0	0	0	1	0	0	0	0	0	0	0	quantified	Organic compounds	Lipids and lipid-like molecules						FDB029455	PC(o-22:2(13Z,16Z)/22:2(13Z,16Z)) is a phosphatidylcholine (PC or GPCho). It is a glycerophospholipid in which a phosphorylcholine moiety occupies a glycerol substitution site. As is the case with diacylglycerols, glycerophosphocholines can have many different combinations of fatty acids of varying lengths and saturation attached at the C-1 and C-2 positions. Fatty acids containing 16, 18 and 20 …	HMDB
HMDB0013456	PC(o-22:2(13Z,16Z)/22:3(10Z,13Z,16Z))	53481767	CEZAZXUWDFPTTE-FHIJIHMSSA-N	CCCCC\C=C/C\C=C/CCCCCCCCCCCCOC[C@]([H])(COP([O-])(=O)OCC[N+](C)(C)C)OC(=O)CCCCCCCC\C=C/C\C=C/C\C=C/CCCCC	0	0	0	0	1	0	1	0	0	1	1	0	0	0	0	0	1	0	0	0	0	0	0	0	quantified	Organic compounds	Lipids and lipid-like molecules						FDB029456	PC(o-22:2(13Z,16Z)/22:3(10Z,13Z,16Z)) is a phosphatidylcholine (PC or GPCho). It is a glycerophospholipid in which a phosphorylcholine moiety occupies a glycerol substitution site. As is the case with diacylglycerols, glycerophosphocholines can have many different combinations of fatty acids of varying lengths and saturation attached at the C-1 and C-2 positions. Fatty acids containing 16, 18 and…	HMDB
HMDB0013458	PC(o-24:0/18:3(6Z,9Z,12Z))	53481771	LDFITNYTODJQBW-AQBSXLNYSA-N	CCCCCCCCCCCCCCCCCCCCCCCCOC[C@]([H])(COP([O-])(=O)OCC[N+](C)(C)C)OC(=O)CCCC\C=C/C\C=C/C\C=C/CCCCC	0	0	0	0	1	0	1	0	0	1	1	0	0	0	0	0	1	0	0	0	0	0	0	0	quantified	Organic compounds	Lipids and lipid-like molecules						FDB029458	PC(o-24:0/18:3(6Z,9Z,12Z)) is a phosphatidylcholine (PC or GPCho). It is a glycerophospholipid in which a phosphorylcholine moiety occupies a glycerol substitution site. As is the case with diacylglycerols, glycerophosphocholines can have many different combinations of fatty acids of varying lengths and saturation attached at the C-1 and C-2 positions. Fatty acids containing 16, 18 and 20 carbons…	HMDB
HMDB0013459	PC(o-24:0/18:3(9Z,12Z,15Z))	53481773	NIIFWBWRLRQUHB-LSTCNRAPSA-N	CCCCCCCCCCCCCCCCCCCCCCCCOC[C@]([H])(COP([O-])(=O)OCC[N+](C)(C)C)OC(=O)CCCCCCC\C=C/C\C=C/C\C=C/CC	0	0	0	0	1	0	1	0	0	1	1	0	0	0	0	0	1	0	0	0	0	0	0	0	quantified	Organic compounds	Lipids and lipid-like molecules						FDB029459	PC(o-24:0/18:3(9Z,12Z,15Z)) is a phosphatidylcholine (PC or GPCho). It is a glycerophospholipid in which a phosphorylcholine moiety occupies a glycerol substitution site. As is the case with diacylglycerols, glycerophosphocholines can have many different combinations of fatty acids of varying lengths and saturation attached at the C-1 and C-2 positions. Fatty acids containing 16, 18 and 20 carbon…	HMDB
HMDB0013460	PC(o-24:0/20:4(8Z,11Z,14Z,17Z))	53481775	AQJDGYZOTXPNFY-ZFRXABNDSA-N	CCCCCCCCCCCCCCCCCCCCCCCCOC[C@]([H])(COP([O-])(=O)OCC[N+](C)(C)C)OC(=O)CCC\C=C/C\C=C/C\C=C/C\C=C/CCCCC	0	0	0	0	1	0	1	0	0	1	1	0	0	0	0	0	1	0	0	0	0	0	0	0	quantified	Organic compounds	Lipids and lipid-like molecules						FDB029460	PC(o-24:0/20:4(8Z,11Z,14Z,17Z)) is a phosphatidylcholine (PC or GPCho). It is a glycerophospholipid in which a phosphorylcholine moiety occupies a glycerol substitution site. As is the case with diacylglycerols, glycerophosphocholines can have many different combinations of fatty acids of varying lengths and saturation attached at the C-1 and C-2 positions. Fatty acids containing 16, 18 and 20 ca…	HMDB
HMDB0013462	SM(d18:0/14:1(9Z)(OH))	53481777	ZNHNJXWKKQKMBU-POWUNZFVSA-N	CCCCCCCCCCCCC\C=C\[C@@H](O)[C@H](COP([O-])(=O)OCC[N+](C)(C)C)NC(=O)CC(O)CCCCC\C=C/CCCC	0	0	0	0	1	0	1	0	0	1	1	0	0	0	0	0	1	0	0	0	0	0	0	0	quantified	Organic compounds	Lipids and lipid-like molecules						FDB029462	Sphingomyelin (d18:0/14:1(9Z)(OH)) or SM(d18:0/14:1(9Z)(OH)) is a type of sphingolipid found in animal cell membranes, especially in the membranous myelin sheath which surrounds some nerve cell axons. It usually consists of phosphorylcholine and ceramide. In humans, sphingomyelin is the only membrane phospholipid not derived from glycerol. Like all sphingolipids, SPH has a ceramide core (sphingos…	HMDB
HMDB0013466	SM(d18:0/22:1(13Z)(OH))	53481785	ZUSFLIGNJFDBRL-FYGIKZFGSA-N	CCCCCCCCCCCCC\C=C\[C@@H](O)[C@H](COP([O-])(=O)OCC[N+](C)(C)C)NC(=O)CC(O)CCCCCCCCC\C=C/CCCCCCCC	0	0	0	0	1	0	1	0	0	1	1	0	0	0	0	0	1	0	0	0	0	0	0	0	quantified	Organic compounds	Lipids and lipid-like molecules						FDB029466	Sphingomyelin (d18:0/22:1(13Z)(OH)) or SM(d18:0/22:1(13Z)(OH)) is a type of sphingolipid found in animal cell membranes, especially in the membranous myelin sheath which surrounds some nerve cell axons. It usually consists of phosphorylcholine and ceramide. In humans, sphingomyelin is the only membrane phospholipid not derived from glycerol. Like all sphingolipids, SPH has a ceramide core (sphing…	HMDB
HMDB0000195	Inosine	6021	UGQMRVRMYYASKQ-KQYNXXCUSA-N	OC[C@H]1O[C@H]([C@H](O)[C@@H]1O)N1C=NC2=C1NC=NC2=O	0	1	1	0	1	1	1	0	0	1	1	0	0	0	0	0	0	0	0	0	0	0	0	0	quantified	Organic compounds	Nucleosides, nucleotides, and analogues	Purine nucleosides		Purine nucleosides			FDB011802	Present in meat extracts and sugar beet A purine nucleoside that has hypoxanthine linked by the N9 nitrogen to the C1 carbon of ribose.	HMDB
HMDB0000912	Succinyladenosine	20849086	VKGZCEJTCKHMRL-VWJPMABRSA-N	OC[C@H]1O[C@H]([C@H](O)[C@@H]1O)N1C=NC2=C(N[C@@H](CC(O)=O)C(O)=O)N=CN=C12	0	0	0	0	1	1	0	0	0	0	0	0	0	0	0	0	0	0	0	0	0	0	0	0	quantified	Organic compounds	Nucleosides, nucleotides, and analogues	Purine nucleosides		Purine nucleosides			FDB022314	Succinyladenosine (SAdo) is one of the dephosphorylated enzyme substrate that accumulates in body fluids of patients with adenylosuccinate lyase (ADSL) deficiency, the other being 5-amino-4-imidazole-N-succinocarboxamide riboside (SAICAr). ADSL is an inherited metabolic disease characterized by various degrees of psychomotor retardation. (PMID 15902552) The severity of the clinical presentation c…	HMDB
HMDB0001563	1-Methylguanosine	96373	UTAIYTHAJQNQDW-KQYNXXCUSA-N	CN1C(N)=NC2=C(N=CN2[C@@H]2O[C@H](CO)[C@@H](O)[C@H]2O)C1=O	0	0	0	0	1	0	0	0	0	0	0	0	0	0	0	0	0	0	0	0	0	0	0	0	quantified	Organic compounds	Nucleosides, nucleotides, and analogues	Purine nucleosides		Purine nucleosides			FDB022690	1-Methylguanosine is a methylated nucleoside. It is known that some modified, especially methylated, nucleosides originating from RNA degradation are excreted in abnormal levels in the urine of patients with malignant tumours and they have been proposed as tumour markers. Their measurement could provide a non-invasive diagnostic method, be helpful in the identification of different cancers and in…	HMDB
HMDB0002044	8-Hydroxyguanosine	65131	FPGSEBKFEJEOSA-UMMCILCDSA-N	NC1=NC2=C(NC(=O)N2[C@@H]2O[C@H](CO)[C@@H](O)[C@H]2O)C(=O)N1	0	0	0	0	1	0	0	0	0	0	0	0	0	0	0	0	0	0	0	0	0	0	0	0	quantified	Organic compounds	Nucleosides, nucleotides, and analogues	Purine nucleosides		Purine nucleosides			FDB022815	8-hydroxyguanosine (8-OHG) is a marker for measuring the rate of oxidative damage to nucleic acids and lipids. Production of reactive oxygen species (ROS) damage proteins, lipid membranes, and nucleic acids (DNA and RNA), all critical functional components of living cells. The progressive accumulation of unrepaired free radical damage over time is believed to be a major contributor to the aging p…	HMDB
HMDB0002721	1-Methylinosine	65095	WJNGQIYEQLPJMN-IOSLPCCCSA-N	CN1C=NC2=C(N=CN2[C@@H]2O[C@H](CO)[C@@H](O)[C@H]2O)C1=O	0	0	0	0	1	0	0	0	0	0	0	0	0	0	0	0	0	0	0	0	0	0	0	0	quantified	Organic compounds	Nucleosides, nucleotides, and analogues	Purine nucleosides		Purine nucleosides			FDB023053	Modified nucleotide found at position 37 in tRNA 3' to the anticodon of eukaryotic tRNA. Shown that sequences are forced to adopt a hairpin conformation if one of the central 6 nt is replaced by the corresponding methylated nucleotide, such as 1-methylguanosine. In Vivo synthesis: Inosine-37 in tRNA is synthesised by a hydrolytic deamination-type reaction, catalysed by distinct tRNA:adenosine dea…	HMDB
HMDB0004824	N2,N2-Dimethylguanosine	92919	RSPURTUNRHNVGF-IOSLPCCCSA-N	CN(C)C1=NC(=O)C2=C(N1)N(C=N2)[C@@H]1O[C@H](CO)[C@@H](O)[C@H]1O	0	0	0	0	1	0	0	0	0	0	0	0	0	0	0	0	0	0	0	0	0	0	0	0	quantified	Organic compounds	Nucleosides, nucleotides, and analogues	Purine nucleosides		Purine nucleosides			FDB023432	N2,N2-Dimethylguanosine is an urinary nucleoside, a primary degradation product of tRNA. The mean levels of urinary N2,N2-Dimethylguanosine in the patients with colorectal cancer are significantly higher than those in patients with intestinal villous adenoma or the healthy adults (PMID 15991285) [HMDB]	HMDB
HMDB0001201	Guanosine diphosphate	8977	QGWNDRXFNXRZMB-UUOKFMHZSA-N	NC1=NC2=C(N=CN2[C@@H]2O[C@H](COP(O)(=O)OP(O)(O)=O)[C@@H](O)[C@H]2O)C(=O)N1	0	0	1	0	1	0	1	0	0	1	1	0	0	0	0	0	0	0	0	0	0	0	0	0	quantified	Organic compounds	Nucleosides, nucleotides, and analogues	Purine nucleotides	Purine ribonucleotides	Purine ribonucleoside diphosphates			FDB022487	Guanosine 5'-(trihydrogen diphosphate). A guanine nucleotide containing two phosphate groups esterified to the sugar moiety. It is an ester of pyrophosphoric acid with the nucleoside guanosine. GDP consists of the pyrophosphate group, the pentose sugar ribose, and the nucleobase guanine. GDP is the product of GTP dephosphorylation by GTPases, e.g. the G-proteins that are involved in signal transd…	HMDB
HMDB0000288	Uridine 5'-monophosphate	6030	DJJCXFVJDGTHFX-XVFCMESISA-N	O[C@H]1[C@@H](O)[C@@H](O[C@@H]1COP(O)(O)=O)N1C=CC(=O)NC1=O	0	0	1	0	1	0	1	0	0	1	1	0	0	0	0	0	0	0	0	0	0	0	0	0	quantified	Organic compounds	Nucleosides, nucleotides, and analogues	Pyrimidine nucleotides	Pyrimidine ribonucleotides	Pyrimidine ribonucleoside monophosphates			FDB007508	Uridine monophosphate, also known as 5'-uridylic acid and abbreviated UMP, is a nucleotide that is found in RNA. It is an ester of phosphoric acid with the nucleoside uridine. UMP consists of the phosphate group, the pentose sugar ribose, and the nucleobase uracil; hence, it is a ribonucleoside monophosphate. Another common shorthand for the molecule is uridylate - the deprotonated form of the mo…	HMDB
HMDB0002064	N-Acetylputrescine	122356	KLZGKIDSEJWEDW-UHFFFAOYSA-N	CC(=O)NCCCCN	0	0	0	1	1	0	0	0	0	1	0	0	0	0	0	0	0	0	0	0	0	0	0	0	quantified	Organic compounds	Organic acids and derivatives	Carboximidic acids and derivatives	Carboximidic acids	Carboximidic acids					HMDB
HMDB0000001	1-Methylhistidine	92105	BRMWTNUJHUMWMS-LURJTMIESA-N	CN1C=NC(C[C@H](N)C(O)=O)=C1	0	0	0	0	1	0	1	0	0	0	0	0	0	0	0	0	0	0	0	0	0	0	0	0	quantified	Organic compounds	Organic acids and derivatives	Carboxylic acids and derivatives	Amino acids, peptides, and analogues	Amino acids and derivatives	Alpha amino acids and derivatives	Histidine and derivatives	FDB012119	Protein metabolite; formed mainly by methylation of histidine residues in muscle actin and myosin. Urinary excretion levels used as an index of muscle protein breakdown	HMDB
HMDB0000078	Cysteinylglycine	439498	ZUKPVRWZDMRIEO-VKHMYHEASA-N	N[C@@H](CS)C(=O)NCC(O)=O	0	0	1	0	1	0	1	0	0	1	1	0	0	0	0	0	0	0	0	0	0	0	0	0	quantified	Organic compounds	Organic acids and derivatives	Carboxylic acids and derivatives	Amino acids, peptides, and analogues	Peptides	Dipeptides		FDB021891	Cysteinylglycine is a naturally occurring dipeptide. It is derived from the breakdown of glutathione (a tripeptide). In plasma, cysteinylglycine is in a reduced, oxidized and protein-bound form (aminothiol) and interact via redox and disulphide exchange reactions, in a dynamic system referred to as redox thiol status. (PMID 8642471) Spermatozoa of sub fertile men contain significantly higher thio…	HMDB
HMDB0000272	Phosphoserine	68841	BZQFBWGGLXLEPQ-REOHCLBHSA-N	N[C@@H](COP(O)(O)=O)C(O)=O	0	0	0	0	1	0	1	0	0	0	0	0	0	0	0	0	0	0	0	0	0	0	0	0	quantified	Organic compounds	Organic acids and derivatives	Carboxylic acids and derivatives	Amino acids, peptides, and analogues	Amino acids and derivatives	Alpha amino acids and derivatives	Alpha amino acids	FDB021926	The phosphoric acid ester of serine. As a constituent (residue) of proteins, its side chain can undergo O-linked glycosylation. This might be important in explaining some of the devastating consequences of diabetes. It is one of three amino acid residues that are commonly phosphorylated by kinases during cell signalling in eukaryotes. Phosphorylated serine residues are often referred to as phosph…	HMDB
HMDB0000339	2-Methylbutyrylglycine	193872	HOACIBQKYRHBOW-UHFFFAOYSA-N	CCC(C)C(=O)NCC(O)=O	0	0	0	0	1	0	1	0	0	0	0	0	0	0	0	0	0	0	0	0	0	0	0	0	quantified	Organic compounds	Organic acids and derivatives	Carboxylic acids and derivatives	Amino acids, peptides, and analogues	Amino acids and derivatives	Alpha amino acids and derivatives	N-acyl-alpha amino acids and derivatives	FDB021963	2-Methylbutyrylglycine is an acyl glycine. Acyl glycines are normally minor metabolites of fatty acids. However, the excretion of certain acyl glycines is increased in several inborn errors of metabolism. In certain cases the measurement of these metabolites in body fluids can be used to diagnose disorders associated with mitochondrial fatty acid beta-oxidation. Acyl glycines are produced through…	HMDB
HMDB0000450	5-Hydroxylysine	3032849	YSMODUONRAFBET-UHNVWZDZSA-N	NC[C@H](O)CC[C@H](N)C(O)=O	0	0	1	0	1	0	0	0	0	1	1	0	0	0	0	0	0	0	0	0	0	0	0	0	quantified	Organic compounds	Organic acids and derivatives	Carboxylic acids and derivatives	Amino acids, peptides, and analogues	Amino acids and derivatives	Alpha amino acids and derivatives	Alpha amino acids	FDB012682	One of the natural protein-bound amino acids. Occurs free in plant tissues, e.g. Medicago sativa (alfalfa) 5-Hydroxylysine is an amino acid with the molecular formula C6H14N2O3. It is a hydroxy derivative of lysine. It is most widely known as a component of collagen.; A hydroxylated derivative of the amino acid lysine that is present in certain collagens. Hydroxylysine is an amino acid and is mos…	HMDB
HMDB0000459	3-Methylcrotonylglycine	169485	PFWQSHXPNKRLIV-UHFFFAOYSA-N	CC(C)=CC(=O)NCC(O)=O	0	0	0	0	1	1	0	0	0	0	0	0	0	0	0	0	0	0	0	0	0	0	0	0	quantified	Organic compounds	Organic acids and derivatives	Carboxylic acids and derivatives	Amino acids, peptides, and analogues	Amino acids and derivatives	Alpha amino acids and derivatives	N-acyl-alpha amino acids and derivatives	FDB022057	3-Methylcrotonylglycine is an acyl glycine. Acyl glycines are normally minor metabolites of fatty acids. However, the excretion of certain acyl glycines is increased in several inborn errors of metabolism. In certain cases the measurement of these metabolites in body fluids can be used to diagnose disorders associated with mitochondrial fatty acid beta-oxidation. Acyl glycines are produced throug…	HMDB
HMDB0000557	L-Alloisoleucine	99288	AGPKZVBTJJNPAG-UHNVWZDZSA-N	CC[C@@H](C)[C@H](N)C(O)=O	0	0	0	0	1	0	0	0	0	0	0	0	0	0	0	0	0	0	0	0	0	0	0	0	quantified	Organic compounds	Organic acids and derivatives	Carboxylic acids and derivatives	Amino acids, peptides, and analogues	Amino acids and derivatives	Alpha amino acids and derivatives	Isoleucine and derivatives	FDB022117	L-alloisoleucine is a branched chain amino acid and is a stereo-isomer of L-isoleucine. It is a common constituent of human plasma (albeit at low levels). L-alloisoleucine is produced as a byproduct of isoleucine transamination. L-Isoleucine is one of the four common amino acids (the 3 others being threonine, hydroxyproline, and hydroxylysine) that have two asymmetric carbon atoms which produce f…	HMDB
HMDB0000600	Galactosylhydroxylysine	22833535	RCPOVANIIKXVTB-YPPRVYOWSA-N	NCCCC[C@H](N(O)C1O[C@H](CO)[C@H](O)[C@H](O)[C@H]1O)C(O)=O	0	0	0	0	1	0	0	0	0	0	1	0	0	0	0	0	0	0	0	0	0	0	0	0	quantified	Organic compounds	Organic acids and derivatives	Carboxylic acids and derivatives	Amino acids, peptides, and analogues	Amino acids and derivatives	Glycosyl-amino acids		FDB011652	Component of collagen Galactosylhydroxylysine is released during bone resorption and elevated in subjects with metabolic bone loss. Galactosylhydroxylysine is a sensitive and specific marker of bone resorption. (PMID 10222355)	HMDB
HMDB0000676	L-Homocystine	69382	ZTVZLYBCZNMWCF-ZBHICJROSA-N	NC(CCSSCC[C@H](N)C(O)=O)C(O)=O	0	0	0	0	1	0	0	0	0	0	0	0	0	0	0	0	0	0	0	0	0	0	0	0	quantified	Organic compounds	Organic acids and derivatives	Carboxylic acids and derivatives	Amino acids, peptides, and analogues	Amino acids and derivatives	Alpha amino acids and derivatives	Alpha amino acids	FDB022176	Homocystine is the double-bonded form of homocysteine, but it occurs only transiently before being converted to the harmless cystathionine via a vitamin B6-dependent enzyme. Homocystine and homocysteine-cysteine mixed disulfide account for >98% of total homocysteine in plasma from healthy individuals. (PMID 11592966) Oxidation of low-density lipoprotein (LDL) is thought to be a major factor in th…	HMDB
HMDB0000678	Isovalerylglycine	546304	ZRQXMKMBBMNNQC-UHFFFAOYSA-N	CC(C)CC(=O)NCC(O)=O	0	0	0	0	1	1	1	0	0	0	0	0	0	0	0	0	0	0	0	0	0	0	0	0	quantified	Organic compounds	Organic acids and derivatives	Carboxylic acids and derivatives	Amino acids, peptides, and analogues	Amino acids and derivatives	Alpha amino acids and derivatives	N-acyl-alpha amino acids and derivatives	FDB022177	Isovalerylglycine is an acyl glycine. Acyl glycines are normally minor metabolites of fatty acids. However, the excretion of certain acyl glycines is increased in several inborn errors of metabolism. In certain cases the measurement of these metabolites in body fluids can be used to diagnose disorders associated with mitochondrial fatty acid beta-oxidation. Acyl glycines are produced through the …	HMDB
HMDB0000701	Hexanoylglycine	99463	UPCKIPHSXMXJOX-UHFFFAOYSA-N	CCCCCC(=O)NCC(O)=O	0	0	0	0	1	1	0	0	0	0	0	0	0	0	0	0	0	0	0	0	0	0	0	0	quantified	Organic compounds	Organic acids and derivatives	Carboxylic acids and derivatives	Amino acids, peptides, and analogues	Amino acids and derivatives	Alpha amino acids and derivatives	N-acyl-alpha amino acids and derivatives	FDB022190	Hexanoylglycine is an acyl glycine. Acyl glycines are normally minor metabolites of fatty acids. However, the excretion of certain acyl glycines is increased in several inborn errors of metabolism. In certain cases the measurement of these metabolites in body fluids can be used to diagnose disorders associated with mitochondrial fatty acid beta-oxidation. Acyl glycines are produced through the ac…	HMDB
HMDB0000730	Isobutyrylglycine	10855600	DCICDMMXFIELDF-UHFFFAOYSA-N	CC(C)C(=O)NCC(O)=O	0	0	0	0	1	1	1	0	0	0	0	0	0	0	0	0	0	0	0	0	0	0	0	0	quantified	Organic compounds	Organic acids and derivatives	Carboxylic acids and derivatives	Amino acids, peptides, and analogues	Amino acids and derivatives	Alpha amino acids and derivatives	N-acyl-alpha amino acids and derivatives	FDB022208	Isobutyrylglycine is an acyl glycine. Acyl glycines are normally minor metabolites of fatty acids. However, the excretion of certain acyl glycines is increased in several inborn errors of metabolism. In certain cases the measurement of these metabolites in body fluids can be used to diagnose disorders associated with mitochondrial fatty acid beta-oxidation. Acyl glycines are produced through the …	HMDB
HMDB0000808	N-Butyrylglycine	88412	WPSSBBPLVMTKRN-UHFFFAOYSA-N	CCCC(=O)NCC(O)=O	0	0	0	0	1	0	1	0	0	0	0	0	0	0	0	0	0	0	0	0	0	0	0	0	quantified	Organic compounds	Organic acids and derivatives	Carboxylic acids and derivatives	Amino acids, peptides, and analogues	Amino acids and derivatives	Alpha amino acids and derivatives	N-acyl-alpha amino acids and derivatives	FDB022256	N-Butyrylglycine is an acyl glycine. Acyl glycines are normally minor metabolites of fatty acids. However, the excretion of certain acyl glycines is increased in several inborn errors of metabolism. In certain cases the measurement of these metabolites in body fluids can be used to diagnose disorders associated with mitochondrial fatty acid beta-oxidation. Acyl glycines are produced through the a…	HMDB
HMDB0000851	Pyridinoline	105068	LCYXYLLJXMAEMT-SAXRGWBVSA-N	N[C@@H](CCC1=C[N+](C[C@H](O)CC[C@H](N)C([O-])=O)=CC(O)=C1C[C@H](N)C(O)=O)C(O)=O	0	0	0	0	1	0	1	0	0	0	1	0	0	0	0	0	0	0	0	0	0	0	0	0	quantified	Organic compounds	Organic acids and derivatives	Carboxylic acids and derivatives	Amino acids, peptides, and analogues	Amino acids and derivatives	Alpha amino acids and derivatives	Alpha amino acids	FDB010805	Derived from collagen cross-links formed between adjacent hydroxylysine residues in type I and type II collagen of bone and cartilage respectively. Released into serum during bone resorption Pyridinoline is a breakdown product of bone collagen. It can be used as a bone marker to measure osteoclastic activity.	HMDB
HMDB0000959	Tiglylglycine	6441567	WRUSVQOKJIDBLP-HWKANZROSA-N	C\C=C(/C)C(=O)NCC(O)=O	0	0	0	0	1	1	0	0	0	0	0	0	0	0	0	0	0	0	0	0	0	0	0	0	quantified	Organic compounds	Organic acids and derivatives	Carboxylic acids and derivatives	Amino acids, peptides, and analogues	Amino acids and derivatives	Alpha amino acids and derivatives	N-acyl-alpha amino acids and derivatives	FDB022337	Tiglylglycine is an acyl glycine. Acyl glycines are normally minor metabolites of fatty acids. However, the excretion of certain acyl glycines is increased in several inborn errors of metabolism. In certain cases the measurement of these metabolites in body fluids can be used to diagnose disorders associated with mitochondrial fatty acid beta-oxidation. Acyl glycines are produced through the acti…	HMDB
HMDB0001035	Angiotensin II	172198	CZGUSIXMZVURDU-JZXHSEFVSA-N	CC[C@H](C)[C@H](NC(=O)[C@H](CC1=CC=C(O)C=C1)NC(=O)[C@@H](NC(=O)[C@H](CCCN=C(N)N)NC(=O)[C@@H](N)CC(O)=O)C(C)C)C(=O)N[C@@H](CC1=CN=CN1)C(=O)N1CCC[C@H]1C(=O)N[C@@H](CC1=CC=CC=C1)C(O)=O	0	0	0	0	1	0	1	0	0	0	0	0	0	0	0	0	0	0	0	0	0	0	0	0	quantified	Organic compounds	Organic acids and derivatives	Carboxylic acids and derivatives	Amino acids, peptides, and analogues	Peptides	Oligopeptides		FDB022383	Angiotensin II is a hormone that may act on the central nervous system to regulate renal sympathetic nerve activity, renal function, and, therefore, blood pressure. Angiotensin II is produced locally within the kidney and mediates tissue injury through a series of nonhemodynamic effects. angiotensin II is not only involved in the regulation of blood pressure, water and sodium homeostasis, and con…	HMDB
HMDB0001045	Enkephalin L	461776	URLZCHNOLZSCCA-VABKMULXSA-N	CC(C)C[C@H](NC(=O)[C@H](CC1=CC=CC=C1)NC(=O)CNC(=O)CNC(=O)[C@@H](N)CC1=CC=C(O)C=C1)C(O)=O	0	0	0	0	1	0	0	0	0	0	0	0	0	0	0	0	0	0	0	0	0	0	0	0	quantified	Organic compounds	Organic acids and derivatives	Carboxylic acids and derivatives	Amino acids, peptides, and analogues	Peptides			FDB022389	Enkephalin L is an opioid peptide. Opioid peptides are a group of neuropeptides which include enkephalins, endorphins and dynorphins. In addition to their central and peripheral antinociceptive function, opioids can modulate immune activity and cell proliferation. Enkephalins typically have a turnover rate measured in seconds to minutes, both in vivo and in vitro, and this stability is related to…	HMDB
HMDB0001198	Leukotriene C4	5283134	GWNVDXQDILPJIG-NXOLIXFESA-N	CCCCC\C=C/C\C=C/C=C/C=C/[C@@H](SC[C@H](NC(=O)CC[C@H](N)C(O)=O)C(=O)NCC(O)=O)[C@@H](O)CCCC(O)=O	0	0	0	0	1	0	1	0	0	0	0	0	0	0	0	0	0	0	0	0	0	0	0	0	quantified	Organic compounds	Organic acids and derivatives	Carboxylic acids and derivatives	Amino acids, peptides, and analogues	Peptides	Oligopeptides		FDB022484	Leukotriene C4 (LTC4) is a cysteinyl leukotriene (CysLT), a family of potent inflammatory mediators. Eosinophils, one of the principal cell types recruited to and activated at sites of allergic inflammation, is capable of elaborating lipid mediators, including leukotrienes derived from the oxidative metabolism of arachidonic acid (AA). Potentially 'activated' eosinophils may elaborate greater qua…	HMDB
HMDB0001885	3-Chlorotyrosine	119226	ACWBBAGYTKWBCD-UHFFFAOYSA-N	NC(CC1=CC(Cl)=C(O)C=C1)C(O)=O	0	0	0	0	1	0	1	0	0	0	0	0	0	0	0	0	0	0	0	0	0	0	0	0	quantified	Organic compounds	Organic acids and derivatives	Carboxylic acids and derivatives	Amino acids, peptides, and analogues	Amino acids and derivatives	Alpha amino acids and derivatives	Tyrosine and derivatives	FDB022723	3-Chlorotyrosine, a specific marker of myeloperoxidase-catalyzed oxidation, is markedly elevated in low density lipoprotein isolated from human atherosclerotic intima. (PMID 9151778) [HMDB]	HMDB
HMDB0001904	3-Nitrotyrosine	65124	FBTSQILOGYXGMD-LURJTMIESA-N	N[C@@H](CC1=CC=C(O)C(=C1)[N+]([O-])=O)C(O)=O	0	0	0	0	1	0	1	0	0	0	0	0	0	0	0	0	0	0	0	0	0	0	0	0	quantified	Organic compounds	Organic acids and derivatives	Carboxylic acids and derivatives	Amino acids, peptides, and analogues	Amino acids and derivatives	Alpha amino acids and derivatives	Tyrosine and derivatives	FDB022731	3-Nitrotyrosine (NTyr) is formed in vivo in tissue or blood proteins after exposure to nitrosating and/or nitrating agents such as tetranitromethane. (PMID 8319651) Reactive nitrogen species such as peroxynitrite can nitrate specific amino acids, whether free or protein bound, and 3-nitrotyrosine is believed to be one marker of this reaction. (PMID 10833032) [HMDB]	HMDB
HMDB0002089	N-Ribosylhistidine	126923	TTYCFBAOLXCFAB-VAPHQMJDSA-N	N[C@@H](CC1=CN(C=N1)[C@@H]1O[C@H](CO)[C@@H](O)[C@H]1O)C(O)=O	0	0	0	0	1	0	0	0	0	0	0	0	0	0	0	0	0	0	0	0	0	0	0	0	quantified	Organic compounds	Organic acids and derivatives	Carboxylic acids and derivatives	Amino acids, peptides, and analogues	Amino acids and derivatives	Alpha amino acids and derivatives	Histidine and derivatives	FDB022840	N tau-ribosylhistidine (His-R) is a histidine derivative found in the urine of histidinemic patients (histidinemia is an autosomal recessive metabolic disorder characterized by increased levels of histidine in blood, urine, and cerebrospinal fluid). The enzymes responsible for the formation of His-R are NAD (P) + nucleosidase [EC 3.2.2.5], nucleotide pyrophosphatase [EC 3.5.1.9] and 5'-nucleotida…	HMDB
HMDB0002728	Thyroxine sulfate	131742	QYXIJUZWSSQICT-LBPRGKRZSA-N	N[C@@H](CC1=CC(I)=C(OC2=CC(I)=C(OS(O)(=O)=O)C(I)=C2)C(I)=C1)C(O)=O	0	1	0	0	1	0	0	0	0	0	0	0	0	0	0	0	0	0	0	0	0	0	0	0	quantified	Organic compounds	Organic acids and derivatives	Carboxylic acids and derivatives	Amino acids, peptides, and analogues	Amino acids and derivatives	Alpha amino acids and derivatives	Phenylalanine and derivatives	FDB023056	Thyroxine Sulfate (abbreviated T4) is a major Thyroid hormone metabolite secreted by follicular cells of the Thyroid gland. T4 is transported in blood, with 99.95% of the secreted T4 being protein bound, principally to thyroxine binding globulin (TBG) and to a lesser extent to thyroxine binding pre-albumin (TBPA) and serum albumin. T4 is involved in controlling the rate of metabolic processes in …	HMDB
HMDB0003339	D-Glutamic acid	23327	WHUUTDBJXJRKMK-GSVOUGTGSA-N	N[C@H](CCC(O)=O)C(O)=O	0	0	0	1	0	0	0	0	0	1	1	0	0	0	0	0	0	0	0	0	0	0	0	0	quantified	Organic compounds	Organic acids and derivatives	Carboxylic acids and derivatives	Amino acids, peptides, and analogues	Amino acids and derivatives	Alpha amino acids and derivatives	Glutamic acid and derivatives	FDB023148	There are two forms of glutamic acid found in nature: L-glutamic acid and D-glutamic acid. D-glutamic acid, is not endogenously produced in higher mammals. It is found naturally primarily in the cell walls of certain bacteria. D-glutamate is also present in certain foods e.g., soybeans and also arises from the turnover of the intestinal tract microflora, whose cell walls contain significant D-glu…	HMDB
HMDB0003406	D-Serine	71077	MTCFGRXMJLQNBG-UWTATZPHSA-N	N[C@H](CO)C(O)=O	0	0	1	0	1	0	1	0	0	1	1	0	0	0	0	0	0	0	0	0	0	0	0	0	quantified	Organic compounds	Organic acids and derivatives	Carboxylic acids and derivatives	Amino acids, peptides, and analogues	Amino acids and derivatives	Alpha amino acids and derivatives	Serine and derivatives	FDB023164	A non-essential amino acid occurring in natural form as the L-isomer. It is synthesized from glycine or threonine. It is involved in the biosynthesis of purines, pyrimidines, and other amino acids. As a constituent (residue) of proteins, its side chain can undergo O-linked glycosylation. This might be important in explaining some of the devastating consequences of diabetes. It is one of three ami…	HMDB
HMDB0003474	3,5-Diiodo-L-tyrosine	9305	NYPYHUZRZVSYKL-ZETCQYMHSA-N	[H][C@](N)(CC1=CC(I)=C(O)C(I)=C1)C(O)=O	0	0	0	0	1	0	1	0	0	0	0	0	0	0	0	0	0	0	0	0	0	0	0	0	quantified	Organic compounds	Organic acids and derivatives	Carboxylic acids and derivatives	Amino acids, peptides, and analogues	Amino acids and derivatives	Alpha amino acids and derivatives	Tyrosine and derivatives	FDB023181	A product from the iodination of monoiodotyrosine. In the biosynthesis of thyroid hormones, diiodotyrosine residues are coupled with other monoiodotyrosine or diiodotyrosine residues to form T4 or T3 thyroid hormones (thyroxine and triiodothyronine). [HMDB]	HMDB
HMDB0003966	Selenomethionine	15103	RJFAYQIBOAGBLC-UHFFFAOYSA-N	C[Se]CCC(N)C(O)=O	0	0	1	0	1	0	1	0	0	1	1	0	0	0	0	0	0	0	0	0	0	0	0	0	quantified	Organic compounds	Organic acids and derivatives	Carboxylic acids and derivatives	Amino acids, peptides, and analogues	Amino acids and derivatives	Alpha amino acids and derivatives	Alpha amino acids	FDB012156	Found in onion, cabbage, coco de mono (Lecythis elliptica), Brazil nuts (Bertholletia excelsa), wheat grains and other plants. Dietary supplement for avoidance of Se deficiency in humans and ruminants It has been suggested that selenomethionine, which is an organic form of selenium, is easier for the human body to absorb than selenite, which is an inorganic form. It was determined in a clinical t…	HMDB
HMDB0005960	D-Pipecolic acid	736316	HXEACLLIILLPRG-RXMQYKEDSA-N	OC(=O)[C@H]1CCCCN1	0	0	0	0	1	0	0	0	0	0	0	0	0	0	0	0	0	0	0	0	0	0	0	0	quantified	Organic compounds	Organic acids and derivatives	Carboxylic acids and derivatives	Amino acids, peptides, and analogues	Amino acids and derivatives	Alpha amino acids and derivatives	Alpha amino acids	FDB023791	D-Pipecolic acid is a normal human metabolite found in human biofluids. Normal adults excrete pipecolic acid primarily as the D-enantiomer even though it is present in the blood stream mainly as the L-enantiomer. It is believed that D-Pipecolic acid originates from the metabolism of intestinal bacteria and from dietary sources. High levels of D-Pipecolic acid are not found in plasma, but they are…	HMDB
HMDB0006695	Prolylhydroxyproline	11902892	ONPXCLZMBSJLSP-CSMHCCOUSA-N	O[C@@H]1C[C@H](N(C1)C(=O)[C@@H]1CCCN1)C(O)=O	0	0	0	0	1	0	0	0	0	0	0	0	0	0	0	0	0	0	0	0	0	0	0	0	quantified	Organic compounds	Organic acids and derivatives	Carboxylic acids and derivatives	Amino acids, peptides, and analogues	Peptides	Dipeptides		FDB024028	Prolylhydroxyproline is a dipeptide. Prolylhydroxyproline is a marker of bone collagen degradation, showing high sensitivity for the diagnosis of osteoporosis. Prolylhydroxyproline has been suggested as a possible alternative to hydroxyproline determination in bone resorption studies. Prolylhydroxyproline is one of the iminodipeptides present in the urine of patients with prolidase deficiency. Pr…	HMDB
HMDB0001186	N1-Acetylspermine	916	GUNURVWAJRRUAV-UHFFFAOYSA-N	CC(=O)NCCCNCCCCNCCCN	0	0	1	0	1	0	0	0	0	1	1	0	0	0	0	0	0	0	0	0	0	0	0	0	quantified	Organic compounds	Organic acids and derivatives	Carboxylic acids and derivatives	Carboxylic acid derivatives	Carboxylic acid amides	Acetamides		FDB022474	N1-Acetylspermine is a polyamine that has been postulated to be an intermediate in the conversion of spermine to spermidine [HMDB]	HMDB
HMDB0001873	Isobutyric acid	6590	KQNPFQTWMSNSAP-UHFFFAOYSA-N	CC(C)C(O)=O	0	0	1	1	1	0	0	0	0	1	1	0	0	0	0	0	0	0	0	0	0	0	0	0	quantified	Organic compounds	Organic acids and derivatives	Carboxylic acids and derivatives	Carboxylic acids	Carboxylic acids			FDB003277	Present in apple, morello cherry, guava fruit, wine grapes, pineapple, crispbread, other breads, cheeses, wines, scallop and several essential oils, e.g. Roman chamomile. Acid and simple esters used as flavouring agents Isobutyric acid is a carboxylic or short chain fatty acid with characteristic sweat-like smell. Small amount of isobutyrate is generated via microbial (gut) metabolism. Small amou…	HMDB
HMDB0000193	Isocitric acid	1198	ODBLHEXUDAPZAU-UHFFFAOYSA-N	OC(C(CC(O)=O)C(O)=O)C(O)=O	0	0	1	0	1	0	1	0	0	1	1	0	0	0	0	0	0	0	0	0	0	0	0	0	quantified	Organic compounds	Organic acids and derivatives	Carboxylic acids and derivatives	Tricarboxylic acids and derivatives	Tricarboxylic acids and derivatives			FDB003281	The citrate oxidation to isocitrate is catalyzed by the enzyme aconitase. Human prostatic secretion is remarkably rich in citric acid and low aconitase activity will therefore play a significant role in enabling accumulation of high citrate levels (PubMed ID 8115279) [HMDB]	HMDB
HMDB0000379	2-Methylcitric acid	515	YNOXCRMFGMSKIJ-UHFFFAOYSA-N	CC(C(O)=O)C(O)(CC(O)=O)C(O)=O	0	0	0	0	1	0	0	0	0	0	0	0	0	0	0	0	0	0	0	0	0	0	0	0	quantified	Organic compounds	Organic acids and derivatives	Carboxylic acids and derivatives	Tricarboxylic acids and derivatives	Tricarboxylic acids and derivatives			FDB021997	Methylcitric acid (MCA) is elevated in body fluids of patients with propionic acidaemia (PA; OMIM 232000, 232050), methylmalonic aciduria (MMA; OMIM 251000, 251120) and multiple carboxylase deficiency (OMIM 253260, 253270). MCA is formed by condensation of accumulated propionyl- CoA and oxalacetate by the enzyme si-citrate synthase (EC 4.1.3.7). MCA molecule has two stereogenic centers so that it…	HMDB
HMDB0000023	(S)-3-Hydroxyisobutyric acid	440873	DBXBTMSZEOQQDU-VKHMYHEASA-N	C[C@@H](CO)C(O)=O	0	0	0	0	1	0	1	0	0	0	0	0	0	0	0	0	0	0	0	0	0	0	0	0	quantified	Organic compounds	Organic acids and derivatives	Hydroxy acids and derivatives	Beta hydroxy acids and derivatives	Beta hydroxy acids and derivatives			FDB021877	(S)-3-Hydroxyisobutyric (3-HIBA) acid is an organic acid. 3-HIBA is an intermediate in the metabolic pathways of L-valine and L-thymine amino acids. 3-HIBA plays an important role in the diagnosis of the very rare inherited metabolic diseases 3-hydroxyisobutyric aciduria (OMIM 236795) and methylmalonic semialdehyde dehydrogenase deficiency (OMIM 603178). Patients with 3-hydroxyisobutyric aciduria…	HMDB
HMDB0000156	L-Malic acid	222656	BJEPYKJPYRNKOW-REOHCLBHSA-N	O[C@@H](CC(O)=O)C(O)=O	0	0	1	0	1	0	1	0	0	1	1	0	0	0	0	0	0	0	0	0	0	0	0	0	quantified	Organic compounds	Organic acids and derivatives	Hydroxy acids and derivatives	Beta hydroxy acids and derivatives	Beta hydroxy acids and derivatives			FDB001044	Occurs naturally in apples and various other fruits. Flavour enhancer, pH control agent	HMDB
HMDB0000336	(R)-3-Hydroxyisobutyric acid	11217234	DBXBTMSZEOQQDU-GSVOUGTGSA-N	C[C@H](CO)C(O)=O	0	0	0	0	1	0	0	0	0	0	0	0	0	0	0	0	0	0	0	0	0	0	0	0	quantified	Organic compounds	Organic acids and derivatives	Hydroxy acids and derivatives	Beta hydroxy acids and derivatives	Beta hydroxy acids and derivatives			FDB021960	The chiral metabolites 3-hydroxyisobutyric acid (HIBA) and 3-aminoisobutyric acid (AIBA) are intermediates in the pathways of l-valine and thymine and play an important role in the diagnosis of the very rare inherited metabolic diseases 3-hydroxyisobutyric aciduria (OMIM 236795) and methylmalonic semialdehyde dehydrogenase deficiency (OMIM 603178). (PMID 10686279) [HMDB]	HMDB
HMDB0000337	(S)-3,4-Dihydroxybutyric acid	150929	DZAIOXUZHHTJKN-UHFFFAOYSA-N	OCC(O)CC(O)=O	0	0	0	0	1	0	0	0	0	0	0	0	0	0	0	0	0	0	0	0	0	0	0	0	quantified	Organic compounds	Organic acids and derivatives	Hydroxy acids and derivatives	Beta hydroxy acids and derivatives	Beta hydroxy acids and derivatives			FDB021961	3,4-Dihydroxybutyric acid is a normal human urinary metabolite that is excreted in increased concentration in patients with succinic semialdehyde dehydrogenase (SSADH) deficiency. (PMID 12127325) Normal adults excrete 0.37 +/- 0.15 (SD) mmoles of 3,4-dihydroxybutyrate per 24 hr. The compound is also detectable in blood. The renal clearance of this compound is roughly equal that of creatinine. [HM…	HMDB
HMDB0000350	3-Hydroxysebacic acid	3017884	OQYZCCKCJQWHIE-UHFFFAOYSA-N	OC(CCCCCCC(O)=O)CC(O)=O	0	0	0	0	1	0	0	0	0	0	0	0	0	0	0	0	0	0	0	0	0	0	0	0	quantified	Organic compounds	Organic acids and derivatives	Hydroxy acids and derivatives	Medium-chain hydroxy acids and derivatives	Medium-chain hydroxy acids and derivatives			FDB021973	3-Hydroxysebacic acid is a normal urinary 3-hydroxydicarboxylic acid metabolite and can be elevated in patients with peroxisomal disorders such as Zellweger syndrome. Marked elevation of urinary 3- Hydroxysebacic acid has also been described in a malnourished infant with glycogen storage disease, mimicking long-chain L-3-hydroxyacyl-CoA dehydrogenase deficiency (OMIM 300438, a defect in the beta-…	HMDB
HMDB0002031	Ureidoisobutyric acid	160663	PHENTZNALBMCQD-UHFFFAOYSA-N	CC(CNC(N)=O)C(O)=O	0	0	1	0	1	0	1	0	0	1	1	0	0	0	0	0	0	0	0	0	0	0	0	0	quantified	Organic compounds	Organic acids and derivatives	Organic carbonic acids and derivatives	Ureas	Ureas			FDB022808	Beta-ureidoisobutyrate (betaUIB)is increased in the urine of patients with beta-ureidopropionase deficiency [EC 3.5.1.6].(PMID: 12271438) Ureidoisobutyric acid can be used to predict patient's individual phenotypes of enzyme deficiencies in pyrimidine metabolism when associated with a risk for severe toxicity against the antineoplastic agent 5-fluorouracil. (PMID: 12798197) [HMDB]	HMDB
HMDB0003584	Taurocyamine	68340	JKLRIMRKZBSSED-UHFFFAOYSA-N	NC(N)=NCCS(O)(=O)=O	0	0	0	0	1	0	0	0	0	0	0	0	0	0	0	0	0	0	0	0	0	0	0	0	quantified	Organic compounds	Organic acids and derivatives	Organic sulfonic acids and derivatives	Organosulfonic acids and derivatives	Organosulfonic acids			FDB023202	Taurocyamine is a guanidino-taurine analogue derived from taurine. It is an intermediate of taurine and hypotaurine metabolism. The concentration of taurocyamine present in the human urine and serum could be as low as 8-78 pmol/ml. (PMID: 6520173) Plasma levels of taurocyamine are significantly increased in patients with chronic renal failure with or without hemodialysis. (PMID: 10516995). Tauroc…	HMDB
HMDB0000033	Carnosine	439224	CQOVPNPJLQNMDC-ZETCQYMHSA-N	NCCC(=O)N[C@@H](CC1=CN=CN1)C(O)=O	0	0	1	0	1	0	1	1	0	1	1	0	0	0	0	0	0	1	0	0	0	0	0	0	quantified	Organic compounds	Organic acids and derivatives	Peptidomimetics	Hybrid peptides	Hybrid peptides			FDB000511	Occurs in meats Carnosine (beta-alanyl-L-histidine) is a dipeptide of the amino acids beta-alanine and histidine. It is highly concentrated in muscle and brain tissues.; Carnosine (beta-alanyl-L-histidine) is found exclusively in animal tissues. It is a dipeptide of the amino acids beta-alanine and histidine. Carnosine has the potential to suppress many of the biochemical changes (e.g., protein o…	HMDB
HMDB0000194	Anserine	112072	MYYIAHXIVFADCU-QMMMGPOBSA-N	CN1C=NC=C1C[C@H](NC(=O)CCN)C(O)=O	0	0	0	0	1	0	1	0	0	0	0	0	0	0	0	0	0	0	0	0	0	0	0	0	quantified	Organic compounds	Organic acids and derivatives	Peptidomimetics	Hybrid peptides	Hybrid peptides			FDB021903	This dipeptide is normally absent from human tissues and body fluids, and its appearance there is an artifact of diet (Proc Soc Pediatr Res 134, 1967.) and serum carnosinase deficiency. (OMIM 212200) Anserine is present in the skeletal muscle of birds and certain species of mammals, notably the rabbit, rat, and whale, contains anserine. (Proc Soc Pediatr Res 134, 1967) The methyl group of anserin…	HMDB
HMDB0004080	Anandamide	5281969	LGEQQWMQCRIYKG-DOFZRALJSA-N	CCCCC\C=C/C\C=C/C\C=C/C\C=C/CCCC(=O)NCCO	0	0	0	0	1	0	1	0	0	0	1	0	0	0	0	0	0	0	0	0	0	0	0	0	quantified	Organic compounds	Organic nitrogen compounds	Organonitrogen compounds	Amines	Alkanolamines	1,2-aminoalcohols	N-acylethanolamines	FDB023303	Anandamide is a highly potent endogenous agonist of the cannabinoid CB1 and CB2 receptors. CB1 receptors are predominantly found in the central nervous system (CNS) where they mainly mediate the psychotropic effects of Tetrahydrocannabinol (THC) and endocannabinoids, whereas the expression of the CB2 receptor is thought to be restricted to cells of the immune system. It was suggested that AEA mig…	HMDB
HMDB0000002	1,3-Diaminopropane	428	XFNJVJPLKCPIBV-UHFFFAOYSA-N	NCCCN	0	0	1	0	1	0	1	0	0	1	1	0	0	0	0	0	0	0	0	0	0	0	0	0	quantified	Organic compounds	Organic nitrogen compounds	Organonitrogen compounds	Amines	Primary amines	Monoalkylamines		FDB005274	1,3-Diaminopropane is a stable, flammable and highly hydroscopic fluid. It is a polyamine that is normally quite toxic if swallowed, inhaled or absorbed through the skin. It is a catabolic byproduct of spermidine. It is also a precursor in the enzymatic synthesis of beta-alanine. 1,3-Diaminopropane is involved in the arginine/proline metabolic pathways and the beta-alanine metabolic pathway.	HMDB
HMDB0000898	1-Methylhistamine	3614	FHQDWPCFSJMNCT-UHFFFAOYSA-N	CN1C=NC(CCN)=C1	0	0	0	0	1	0	1	0	0	0	0	0	0	0	0	0	0	0	0	0	0	0	0	0	quantified	Organic compounds	Organic nitrogen compounds	Organonitrogen compounds	Amines	Primary amines	2-arylethylamines		FDB022306	1-Methylhistamine is a histamine metabolite. It is a product of histamine 1-methyltransferase [EC 2.1.1.8] in the pathway histidine metabolism (KEGG). [HMDB]	HMDB
HMDB0000062	L-Carnitine	2724480	PHIQHXFUZVPYII-ZCFIWIBFSA-N	C[N+](C)(C)C[C@H](O)CC([O-])=O	0	0	1	0	1	0	1	1	0	1	1	0	0	0	0	0	1	1	0	0	0	0	0	0	quantified	Organic compounds	Organic nitrogen compounds	Organonitrogen compounds	Quaternary ammonium salts	Carnitines			FDB000572	Used in sport and infant nutrition. Present in cotyledons of pea (Pisum sativum) Carnitine is a quaternary ammonium compound biosynthesized from the amino acids lysine and methionine. In living cells, it is required for the transport of fatty acids from the cytosol into the mitochondria during the breakdown of lipids (or fats) for the generation of metabolic energy. It is often sold as a nutritio…	HMDB
HMDB0000451	cis-4-Hydroxycyclohexylacetic acid	12702257	ALTAAUJNHYWOGS-UHFFFAOYSA-N	OC1CCC(CC(O)=O)CC1	0	0	0	0	1	0	0	0	0	0	0	0	0	0	0	0	0	0	0	0	0	0	0	0	quantified	Organic compounds	Organic oxygen compounds	Organooxygen compounds	Alcohols and polyols	Secondary alcohols	Cyclohexanols		FDB022054	Cis-4-hydroxycyclohexylacetic acid is a tyrosine metabolite that has been found in the urine of a patient with a defect of 4-hydroxyphenylpyruvate dioxygenase (EC 1.13.11.27), an inborn error of metabolism. (PMIDs 701419, 719903) 4-Hydroxyphenylpyruvate dioxygenase participates in the tyrosine catabolic pathway by catalyzing the conversion of 4-hydroxyphenylpyruvate to homogentisate (Hager et al.…	HMDB
HMDB0000820	Propyl alcohol	1031	BDERNNFJNOPAEC-UHFFFAOYSA-N	CCCO	0	0	1	1	1	0	1	0	0	1	1	0	0	0	0	0	0	0	0	0	0	0	0	0	quantified	Organic compounds	Organic oxygen compounds	Organooxygen compounds	Alcohols and polyols	Primary alcohols			FDB008280	Present in the natural odours of apple, cognac and rum. Flavouring agent Propyl alcohol or 1-propanol is a colorless liquid made by oxidation of aliphatic hydrocarbons that is used as a solvent and chemical intermediate. Propan-1-ol is a primary alcohol with the formula CH3CH2CH2OH. It is also known as 1-propanol, 1-propyl alcohol, n-propyl alcohol, or simply propanol. It is an isomer of propan-2…	HMDB
HMDB0003156	2,3-Butanediol	262	OWBTYPJTUOEWEK-UHFFFAOYSA-N	CC(O)C(C)O	0	0	1	1	1	0	0	0	0	1	1	0	0	0	0	0	0	0	0	0	0	0	0	0	quantified	Organic compounds	Organic oxygen compounds	Organooxygen compounds	Alcohols and polyols	Polyols	1,2-diols		FDB011934	2,3-Butanediol is one of the constitutional isomers of butanediol. The 2R,3R stereoisomer of 2,3-butanediol is produced by a variety of microorganisms, in a process known as butanediol fermentation. It is found in cocoa butter and in the roots of Ruta graveolens. (Wikipedia)	HMDB
HMDB0004327	1-Butanol	263	LRHPLDYGYMQRHN-UHFFFAOYSA-N	CCCCO	0	0	1	1	1	0	0	0	0	1	1	0	0	0	0	0	0	0	0	0	0	0	0	0	quantified	Organic compounds	Organic oxygen compounds	Organooxygen compounds	Alcohols and polyols	Primary alcohols			FDB012614	Flavouring agent. Occurs in essential oils and other plant sources e.g. Thea sinensis (tea), Ribes nigrum (blackcurrant)	HMDB
HMDB0000186	Alpha-Lactose	84571	GUBGYTABKSRVRQ-XLOQQCSPSA-N	OC[C@H]1O[C@@H](O[C@H]2[C@H](O)[C@@H](O)[C@@H](O)O[C@@H]2CO)[C@H](O)[C@@H](O)[C@H]1O	0	0	1	0	1	0	1	0	0	1	1	0	0	0	0	0	1	0	0	0	0	0	0	0	quantified	Organic compounds	Organic oxygen compounds	Organooxygen compounds	Carbohydrates and carbohydrate conjugates	Glycosyl compounds	O-glycosyl compounds		FDB001145	Occurs in mammalian milk (human 6-7%, cow 4-5%), fruits of sapodilla Achras sapota, and a few other plants. Nutrient. Obt. industrially from whey Lactose is a disaccharide sugar that is found most notably in milk and is formed from galactose and glucose. Lactose makes up around 2-8% of milk (by weight), although the amount varies among species and individuals. It is extracted from sweet or sour w…	HMDB
HMDB0000489	Aspartylglycosamine	123826	YTTRPBWEMMPYSW-HRRFRDKFSA-N	CC(=O)N[C@@H]1[C@@H](O)[C@H](O)[C@@H](CO)O[C@H]1NC(=O)C[C@H](N)C(O)=O	0	0	0	0	1	0	0	0	0	0	0	0	0	0	0	0	0	0	0	0	0	0	0	0	quantified	Organic compounds	Organic oxygen compounds	Organooxygen compounds	Carbohydrates and carbohydrate conjugates	Glycosyl compounds	Glycosylamines		FDB022071	Large amount of aspartylglycosamine appears in patients with aspartylglycosaminuria, which is a metabolic disorder associated with decreased activity of aspartylglycosamine amido hydrolase. [HMDB]	HMDB
HMDB0000618	D-Ribulose 5-phosphate	439184	FNZLKVNUWIIPSJ-UHNVWZDZSA-N	OCC(=O)[C@H](O)[C@H](O)COP(O)(O)=O	0	0	1	0	1	0	1	0	0	1	1	0	0	0	0	0	0	0	0	0	0	0	0	0	quantified	Organic compounds	Organic oxygen compounds	Organooxygen compounds	Carbohydrates and carbohydrate conjugates	Monosaccharides	Pentoses	Pentose phosphates	FDB022145	D-Ribulose 5-phosphate is a metabolite in the Pentose phosphate pathway, Pentose and glucuronate interconversions, and in the Riboflavin metabolism (KEGG) [HMDB]	HMDB
HMDB0000646	L-Arabinose	439195	SRBFZHDQGSBBOR-HWQSCIPKSA-N	O[C@H]1COC(O)[C@H](O)[C@H]1O	0	0	1	0	1	0	0	0	0	1	1	0	0	0	0	0	0	0	0	0	0	0	0	0	quantified	Organic compounds	Organic oxygen compounds	Organooxygen compounds	Carbohydrates and carbohydrate conjugates	Monosaccharides	Pentoses		FDB012306	Flavouring agent Arabinose is an aldopentose ‰ÛÒ a monosaccharide containing five carbon atoms, and including an aldehyde (CHO) functional group. (Wikipedia)	HMDB
HMDB0000740	Lactulose	11333	JCQLYHFGKNRPGE-FCVZTGTOSA-N	OC[C@H]1O[C@](O)(CO)[C@@H](O)[C@@H]1O[C@@H]1O[C@H](CO)[C@H](O)[C@H](O)[C@H]1O	1	0	0	0	0	0	0	0	0	0	0	0	0	0	0	0	0	0	0	0	0	0	0	0	quantified	Organic compounds	Organic oxygen compounds	Organooxygen compounds	Carbohydrates and carbohydrate conjugates	Glycosyl compounds	O-glycosyl compounds		FDB022215	A synthetic disaccharide used in the treatment of constipation and hepatic encephalopathy. It has also been used in the diagnosis of gastrointestinal disorders. (From Martindale, The Extra Pharmacopoeia, 30th ed, p887) [HMDB]	HMDB
HMDB0000765	Mannitol	6251	FBPFZTCFMRRESA-KVTDHHQDSA-N	OC[C@@H](O)[C@@H](O)[C@H](O)[C@H](O)CO	0	0	1	1	1	0	1	0	0	1	1	0	0	0	0	0	0	0	0	0	0	0	0	0	quantified	Organic compounds	Organic oxygen compounds	Organooxygen compounds	Carbohydrates and carbohydrate conjugates	Sugar alcohols			FDB001982	Permitted bulk sweetener for foods. Sweetening agent. Food additive, used as anticaking agent, lubricant, for stabiliser and thickener, and for other uses in food processing A diuretic and renal diagnostic aid related to sorbitol. It has little significant energy value as it is largely eliminated from the body before any metabolism can take place. It can be used to treat oliguria associated with …	HMDB
HMDB0001068	D-Sedoheptulose 7-phosphate	22833559	CBIDVWSRUUODHL-QTSLKERKSA-N	OCC1(O)O[C@H](COP(O)(O)=O)[C@@H](O)[C@@H](O)[C@@H]1O	0	0	1	0	1	0	1	0	0	1	1	0	0	0	0	0	0	0	0	0	0	0	0	0	quantified	Organic compounds	Organic oxygen compounds	Organooxygen compounds	Carbohydrates and carbohydrate conjugates	Monosaccharides	Hexoses	Hexose phosphates	FDB022407	D-Sedoheptulose 7-phosphate is an intermediate of the Pentose phosphate pathway (PPP) that has two functions: the generation of NADPH for reductive syntheses and oxidative stress responses within cells, and the formation of ribose residues for nucleotide and nucleic acid biosynthesis. (PMID 16055050) Sedoheptulose 7-phosphate was increased in blood from a patient affected with a deficiency of tra…	HMDB
HMDB0001548	D-Ribose 5-phosphate	439167	KTVPXOYAKDPRHY-SOOFDHNKSA-N	OC1O[C@H](COP(O)(O)=O)[C@@H](O)[C@H]1O	0	0	1	0	1	0	1	0	0	1	1	0	0	0	0	0	0	0	0	0	0	0	0	0	quantified	Organic compounds	Organic oxygen compounds	Organooxygen compounds	Carbohydrates and carbohydrate conjugates	Monosaccharides	Pentoses	Pentose phosphates	FDB001615	D-Ribose 5-phosphate is an important intermediate metabolite in the Pentose phosphate pathway (KEGG, map00030) and in the Purine metabolism pathway (KEGG, map00230).; The intracellular ribose 5-phosphate concentration is an important determinant of the rate of de novo purine synthesis. (PMID 6699001)	HMDB
HMDB0001644	D-Xylulose	5289590	ZAQJHHRNXZUBTE-WUJLRWPWSA-N	OC[C@@H](O)[C@H](O)C(=O)CO	0	0	1	0	1	0	0	0	0	1	1	0	0	0	0	0	0	0	0	0	0	0	0	0	quantified	Organic compounds	Organic oxygen compounds	Organooxygen compounds	Carbohydrates and carbohydrate conjugates	Monosaccharides	Pentoses		FDB022698	D-xylulose is a monosaccharide containing five carbon atoms. D-xylulose is converted from xylitol by the enzyme NAD+-linked xylitol dehydrogenase (EC 1.1.1.9) in the glucuronate pathway, the most important xylitol-handling metabolic pathway in mammals. This activity has been described in human erythrocytes. Most likely, D-xylulose (as well as D-arabinose or D-ribulose) is a precursor of the penti…	HMDB
HMDB0001851	L-Arabitol	439255	HEBKCHPVOIAQTA-IMJSIDKUSA-N	OC[C@H](O)C(O)[C@@H](O)CO	0	0	1	0	1	0	0	0	0	1	1	0	0	0	0	0	0	0	0	0	0	0	0	0	quantified	Organic compounds	Organic oxygen compounds	Organooxygen compounds	Carbohydrates and carbohydrate conjugates	Sugar alcohols			FDB022709	L-Arabitol has been reported in pentosuric acidemia (PMID 13525419). L-Arabinosinuia has been described in a patient, presented at the age of 16 months with delayed motor development and facial dysmorphism. (PMID 12359133) Congenital liver cirrhosis has been recently described in a patient with highly elevated plasma and urine levels of arabitol due to transaldolase deficiency. (Inherit Metab Dis…	HMDB
HMDB0002030	Fructosamine	20484	IXZISFNWUWKBOM-ARQDHWQXSA-N	NC[C@@]1(O)OC[C@@H](O)[C@@H](O)[C@@H]1O	0	0	0	0	1	0	0	0	0	0	0	0	0	0	0	0	0	0	0	0	0	0	0	0	quantified	Organic compounds	Organic oxygen compounds	Organooxygen compounds	Carbohydrates and carbohydrate conjugates	Monosaccharides			FDB022807	Fructosamine is a compound which can be considered as the result of a reaction between fructose and ammonia or an amine (with a molecule of water being released). A fructosamine is also formed when carbonyl group of glucose reacts with an amino group of a protein, as the double bond to oxygen moves from the end carbon atom to the next carbon atom and water is released. Fructosamines formed from b…	HMDB
HMDB0002061	Hyaluronic acid	53477741	LJKKEBYAXYCTNF-GIXQJHCPSA-N	[H]O[C@H]1[C@H](O)[C@@H](CO)O[C@@H](O[C@H]2[C@H](O)[C@@H](O)[C@H](O)O[C@@H]2C(O)=O)[C@@H]1NC(C)=O	0	0	0	0	1	0	0	0	0	0	0	0	0	0	0	0	0	0	0	0	0	0	0	0	quantified	Organic compounds	Organic oxygen compounds	Organooxygen compounds	Carbohydrates and carbohydrate conjugates	Aminosaccharides	N-acyl-alpha-hexosamines		FDB022824	Hyaluronic acid (HA), is the most abundant glycosaminoglycan (GAG) in mammalian tissue. It is present in high concentrations in connective tissue, such as skin, vitreous humor, cartilage, and umbilical cord, but the largest single reservoir is the synovial fluid (SF) of the diarthrodial joints, where concentrations of 0.5-4 mg/mL are achieved. Hyaluronic acid, is the major hydrodynamic nonprotein…	HMDB
HMDB0002994	Erythritol	169019	UNXHWFMMPAWVPI-ZXZARUISSA-N	OC[C@H](O)[C@H](O)CO	0	0	1	0	1	0	0	0	0	1	1	0	0	0	0	0	0	0	0	0	0	0	0	0	quantified	Organic compounds	Organic oxygen compounds	Organooxygen compounds	Carbohydrates and carbohydrate conjugates	Sugar alcohols			FDB000371	Bulk sweetener with good taste props. Not metabolised, excreted unchanged in urine. Less sweet than sucrose. Use not yet permitted in most countries (1997). GRAS status for use as a sweetener, thickener, stabiliser, humectant, etc. in food Erythritol ((2R,3S)-butane-1,2,3,4-tetraol) is a natural sugar alcohol (a type of sugar substitute) which has been approved for use in the United States and th…	HMDB
HMDB0004136	D-Threitol	169019	UNXHWFMMPAWVPI-QWWZWVQMSA-N	OC[C@@H](O)[C@H](O)CO	0	0	1	0	1	0	0	0	0	1	1	0	0	0	0	0	0	0	0	0	0	0	0	0	quantified	Organic compounds	Organic oxygen compounds	Organooxygen compounds	Carbohydrates and carbohydrate conjugates	Sugar alcohols			FDB002261	Found in the edible fungus Armillaria mellea. Constit. of jute (Corchorus capsularis and Corchorus olitorius (Jew's mallow)), and the pigeon pea plant (Cajanus cajan)	HMDB
HMDB0003243	Acetoin	179	ROWKJAVDOGWPAT-UHFFFAOYSA-N	CC(O)C(C)=O	0	0	1	0	0	0	0	0	0	1	1	0	0	0	0	0	0	0	0	0	0	0	0	0	quantified	Organic compounds	Organic oxygen compounds	Organooxygen compounds	Carbonyl compounds	Acyloins			FDB011799	Constit. of beer, wine, fresh or cooked apple, fresh or cooked leak, corn, honey, cocoa, butter, cheeses, roasted coffee and other foodstuffs. Flavouring ingredient. [DFC] Acetoin is a colorless or pale yellow to green yellow liquid with a pleasant, buttery odor. Acetoin is used as an external energy store by a number of fermentive bacteria. Acetoin, along with diacetyl, is one of the compounds g…	HMDB
HMDB0003671	2-Heptanone	8051	CATSNJVOTSVZJV-UHFFFAOYSA-N	CCCCCC(C)=O	0	0	1	0	1	0	0	0	0	1	1	0	0	0	0	0	0	0	0	0	0	0	0	0	quantified	Organic compounds	Organic oxygen compounds	Organooxygen compounds	Carbonyl compounds	Ketones			FDB008055	Present in apple, morello cherry, feijoa fruit, grapes, quince, clove bud, cheeses, wines, black tea, raw shrimp, Ceylon cinnamon, rancid coconut oil and other foodstuffs. Also a minor constit. of plant oils. Flavour ingredient 2-Heptanone, or methyl n-amyl ketone, is a ketone with the molecular formula C7H14O. It is a colorless, water-white liquid with a banana-like, fruity odor. (Wikipedia)	HMDB
HMDB0004814	4-Heptanone	31246	HCFAJYNVAYBARA-UHFFFAOYSA-N	CCCC(=O)CCC	0	0	0	0	1	0	0	0	0	0	0	0	0	0	0	0	0	0	0	0	0	0	0	0	quantified	Organic compounds	Organic oxygen compounds	Organooxygen compounds	Carbonyl compounds	Ketones			FDB008059	Flavouring ingredient Is a volatile organic ketone found in almost all urine samples of normal individuals. (PMID 15996539); It has been hypothesized that arises from in vivo beta-oxidation of 2-ethylhexanoic acid (EHA) from plasticizers, similar to formation of 3-heptanone from valproic acid. (PMID 11282094)	HMDB
HMDB0011718	4-Hydroxybenzaldehyde	126	RGHHSNMVTDWUBI-UHFFFAOYSA-N	OC1=CC=C(C=O)C=C1	0	0	1	0	1	0	1	0	0	1	1	0	0	0	0	0	0	0	0	0	0	0	0	0	quantified	Organic compounds	Organic oxygen compounds	Organooxygen compounds	Carbonyl compounds	Aldehydes	Aryl-aldehydes	Benzaldehydes	FDB010504	Occurs naturally combined in many glycosides. Constit. of vanillin. Isol. in free state from opium poppy (Papaver somniferum) 4-Hydroxybenzaldehyde reacts with NAD+ and H2O to produce 4-hydroxybenzoate, NADH, and 2 protons. The reaction is catalyzed by 4-hydroxybenzaldehyde dehydrogenase.; ; 4-Hydroxybenzaldehyde is found in the benzoate degradation via hydroxylation, bisphenol A degradation, tol…	HMDB
HMDB0000132	Guanine	764	UYTPUPDQBNUYGX-UHFFFAOYSA-N	NC1=NC(=O)C2=C(N1)N=CN2	0	0	1	0	1	0	1	0	0	1	1	0	0	0	0	0	0	0	0	0	0	0	0	0	quantified	Organic compounds	Organoheterocyclic compounds	Imidazopyrimidines	Purines and purine derivatives	Purines and purine derivatives			FDB004222	Occurs widely in animals and plants. Component of nucleic acids (CCD) Guanine (G) is one of the four main nucleobases found in the nucleic acids DNA and RNA, the others being adenine, cytosine, and thymine (uracil in RNA). In DNA, guanine is paired with cytosine. With the formula C5H5N5O, guanine is a derivative of purine, consisting of a fused pyrimidine-imidazole ring system with conjugated dou…	HMDB
HMDB0001857	1,3-Dimethyluric acid	70346	OTSBKHHWSQYEHK-UHFFFAOYSA-N	CN1C2=C(NC(=O)N2)C(=O)N(C)C1=O	0	1	0	0	1	0	1	0	0	0	0	0	0	0	0	0	0	0	0	0	0	0	0	0	quantified	Organic compounds	Organoheterocyclic compounds	Imidazopyrimidines	Purines and purine derivatives	Xanthines			FDB022712	1,3-Dimethyluric acid is a product of theophylline metabolism in man. 1,3-Dimethyluric acid is one of the purine components in urinary calculi. Methylated purines originate from the metabolism of methylxanthines (caffeine, theophylline and theobromine). Methyluric acids are indistinguishable from uric acid by simple methods routinely used in clinical laboratories, requiring the use of high-perfor…	HMDB
HMDB0002825	Theobromine	5429	YAPQBXQYLJRXSA-UHFFFAOYSA-N	CN1C=NC2=C1C(=O)NC(=O)N2C	0	1	1	0	1	0	1	0	0	1	1	0	0	0	0	0	0	0	0	0	0	0	0	0	quantified	Organic compounds	Organoheterocyclic compounds	Imidazopyrimidines	Purines and purine derivatives	Xanthines			FDB000455	Constit. of tea leaves (Camellia thea), cocoa Theobroma cacao, cola nut (Cola acuminata) and guarana (Paullinia cupana); flavouring ingredient with a bitter taste 3,7-Dimethylxanthine. The principle alkaloid in Theobroma cacao (the cacao bean) and other plants. A xanthine alkaloid that is used as a bronchodilator and as a vasodilator. It has a weaker diuretic activity than theophylline and is als…	HMDB
HMDB0003099	1-Methyluric acid	69726	QFDRTQONISXGJA-UHFFFAOYSA-N	CN1C(=O)NC2=C(NC(=O)N2)C1=O	0	1	1	0	1	0	1	0	0	1	0	0	0	0	0	0	0	0	0	0	0	0	0	0	quantified	Organic compounds	Organoheterocyclic compounds	Imidazopyrimidines	Purines and purine derivatives	Xanthines			FDB023107	1-Methyluric acid is one of the three main theophylline metabolites in man. 1-Methyluric acid is one of the purine components in urinary calculi. Methylated purines originate from the metabolism of methylxanthines (caffeine, theophylline and theobromine). Methyluric acids are indistinguishable from uric acid by simple methods routinely used in clinical laboratories, requiring the use of high-perf…	HMDB
HMDB0011103	1,7-Dimethyluric acid	91611	NOFNCLGCUJJPKU-UHFFFAOYSA-N	CN1C(=O)NC2=C1C(=O)N(C)C(=O)N2	0	1	0	0	1	0	1	0	0	0	0	0	0	0	0	0	0	0	0	0	0	0	0	0	quantified	Organic compounds	Organoheterocyclic compounds	Imidazopyrimidines	Purines and purine derivatives	Xanthines			FDB027886	1,7 dimethyluric acid is the major urinary caffeine metabolites that is produced in the human body. 1,7 dimethyluric acid is formed during metabolism of caffeine and the process is catalyzed primarily by CYP2A6. (PMID: 18715882) [HMDB]	HMDB
HMDB0011599	1-Methyladenine	78821	HPZMWTNATZPBIH-UHFFFAOYSA-N	CN1C=NC2=NC=NC2=C1N	0	0	0	0	1	0	0	0	0	0	0	0	0	0	0	0	0	0	0	0	0	0	0	0	quantified	Organic compounds	Organoheterocyclic compounds	Imidazopyrimidines	Purines and purine derivatives	6-aminopurines			FDB028310	1-Methyladenine is the product of reaction between 1-methyladenosine and water which is catalyzed by 1-methyladenosine nucleosidase. (EC:3.2.2.13) 1-Methyladenine is a product of alkylation damage in DNA which can be repaired by damage reversal by oxidative demethylation, a reaction requiring ferrous iron and 2-oxoglutarate as cofactor and co-substrate, respectively. (PMID:15576352) [HMDB]	HMDB
HMDB0011600	3-Methyladenine	1673	FSASIHFSFGAIJM-UHFFFAOYSA-N	CN1C=NC(N)=C2N=CN=C12	0	0	1	0	1	0	0	0	0	1	1	0	0	0	0	0	0	0	0	0	0	0	0	0	quantified	Organic compounds	Organoheterocyclic compounds	Imidazopyrimidines	Purines and purine derivatives	6-aminopurines			FDB028311	3-Methyladenine is one of the purines damaged by alkylation and oxidation which can be recognized and excised by the human 3-methyladenine DNA glycosylase (AAG) (EC: EC 3.2.2.21) [HMDB]	HMDB
HMDB0004087	1-Benzyl-1,2,3,4-tetrahydroisoquinoline	98468	YRYCIFUZSUMAAY-UHFFFAOYSA-N	C(C1NCCC2=CC=CC=C12)C1=CC=CC=C1	0	0	0	0	1	0	0	0	0	0	0	0	0	0	0	0	0	0	0	0	0	0	0	0	quantified	Organic compounds	Organoheterocyclic compounds	Isoquinolines and derivatives	Benzylisoquinolines	Benzylisoquinolines			FDB023308	1-benzyl-1,2,3,4-tetrahydroisoquinoline (1BnTIQ) as a possible PD-eliciting neurotoxin and evaluated its characteristics relevant to Parkinson disease (PD). 1BnTIQ exist in mammals and is proposed as possible PD-eliciting neurotoxin. PD is believed to be induced by the interaction of genetic predisposition and environmental factors, and a type of neurotoxin is proposed to be one of the environmen…	HMDB
HMDB0000038	Dihydrobiopterin	252	FEMXZDUTFRTWPE-UHFFFAOYSA-N	CC(O)C(O)C1=NC2=C(NC1)N=C(N)NC2=O	0	0	0	0	1	0	1	0	0	0	0	0	0	0	0	0	0	0	0	0	0	0	0	0	quantified	Organic compounds	Organoheterocyclic compounds	Pteridines and derivatives	Pterins and derivatives	Biopterins and derivatives			FDB021884	Dihydrobiopterin (BH2) is an oxidation product of tetrahydrobiopterin. Tetrahydrobiopterin is a natural occurring cofactor of the aromatic amino acid hydroxylase and is involved in the synthesis of tyrosine and the neurotransmitters dopamine and serotonin. Tetrahydrobiopterin is also essential for nitric oxide synthase catalyzed oxidation of L-arginine to L-citrulline and nitric oxide. [HMDB]	HMDB
HMDB0000238	Sepiapterin	65253	VPVOXUSPXFPWBN-VKHMYHEASA-N	C[C@H](O)C(=O)C1=NC2=C(NC1)NC(N)=NC2=O	0	0	0	0	1	0	1	0	0	0	0	0	0	0	0	0	0	0	0	0	0	0	0	0	quantified	Organic compounds	Organoheterocyclic compounds	Pteridines and derivatives	Pterins and derivatives	Pterins and derivatives			FDB021914	Sepiapterin is an intermediate in the salvage pathway of tetrahydrobiopterin (BH(4)). It is a yellow fluorescing pigment. Sepiapterin accumulates in the brain of patients with sepiapterin reductase (SR) deficiency. [HMDB]	HMDB
HMDB0000468	Biopterin	445040	LHQIJBMDNUYRAM-DZSWIPIPSA-N	C[C@H](O)[C@H](O)C1=NC2=C(NC(N)=NC2=O)N=C1	0	0	0	0	1	0	0	0	0	0	0	0	0	0	0	0	0	0	0	0	0	0	0	0	quantified	Organic compounds	Organoheterocyclic compounds	Pteridines and derivatives	Pterins and derivatives	Biopterins and derivatives			FDB022060	Biopterin concentrations in cerebrospinal fluid from patients with Parkinson's disease, in which the nigrostriatal dopamine neurons degenerate, are lower than those from age-matched older controls. In hereditary progressive dystonia/DOPA-responsive dystonia, which is a dopamine deficiency caused by mutations in GTP cyclohydrolase I without neuronal cell death (Segawa's disease), biopterin in cere…	HMDB
HMDB0001491	Pyridoxal 5'-phosphate	1051	NGVDGCNFYWLIFO-UHFFFAOYSA-N	CC1=NC=C(COP(O)(O)=O)C(C=O)=C1O	0	0	1	0	1	0	1	0	0	1	1	0	0	0	0	0	0	0	0	0	0	0	0	0	quantified	Organic compounds	Organoheterocyclic compounds	Pyridines and derivatives	Pyridine carboxaldehydes	Pyridoxals and derivatives			FDB021820	This is the active form of vitamin B6 serving as a coenzyme for synthesis of amino acids, neurotransmitters (serotonin, norepinephrine), sphingolipids, aminolevulinic acid. During transamination of amino acids, pyridoxal phosphate is transiently converted into pyridoxamine phosphate (pyridoxamine). -- Pubchem; Pyridoxal-phosphate (PLP, pyridoxal-5'-phosphate) is a cofactor of many enzymatic react…	HMDB
HMDB0000232	Quinolinic acid	1066	GJAWHXHKYYXBSV-UHFFFAOYSA-N	OC(=O)C1=CC=CN=C1C(O)=O	0	0	1	0	1	0	1	0	0	1	1	0	0	0	0	0	0	0	0	0	0	0	0	0	quantified	Organic compounds	Organoheterocyclic compounds	Pyridines and derivatives	Pyridinecarboxylic acids and derivatives	Pyridinecarboxylic acids			FDB021913	A metabolite of tryptophan with a possible role in neurodegenerative disorders. Elevated CSF levels of quinolinic acid are correlated with the severity of neuropsychological deficits in patients who have AIDS. Quinolinic acid (QUIN) is a product of tryptophan metabolism that can act as an endogenous brain excitotoxin when released by activated macrophages. (Valle et. al, Brain 127:1047 (2004)) [H…	HMDB
HMDB0000699	1-Methylnicotinamide	457	LDHMAVIPBRSVRG-UHFFFAOYSA-O	C[N+]1=CC=CC(=C1)C(N)=O	0	0	0	0	1	0	1	0	0	0	0	0	0	0	0	0	0	0	0	0	0	0	0	0	quantified	Organic compounds	Organoheterocyclic compounds	Pyridines and derivatives	Pyridinecarboxylic acids and derivatives	Pyridinecarboxamides	Nicotinamides		FDB022188	1-Methylnicotinamide is a metabolite of nicotinamide and is produced primarily in the liver. It has anti-inflammatory properties (PMID 16197374). It is a product of nicotinamide N-methyltransferase [EC 2.1.1.1] in the pathway of nicotinate and nicotinamide metabolism (KEGG). 1-Methylnicotinamide may be an endogenous activator of prostacyclin production and thus may regulate thrombotic as well as …	HMDB
HMDB0003626	(R)-N-Methylsalsolinol	12989303	RKMGOUZXGHZLBJ-SSDOTTSWSA-N	C[C@H]1N(C)CCC2=CC(O)=C(O)C=C12	0	0	0	0	1	0	0	0	0	0	0	0	0	0	0	0	0	0	0	0	0	0	0	0	quantified	Organic compounds	Organoheterocyclic compounds	Tetrahydroisoquinolines		Tetrahydroisoquinolines			FDB023207	1(R),2(N)-dimethyl-6,7-dihydroxy-1,2,3,4-tetrahydroisoquinoline [N-methyl-(R)salsolinol, NM(R)Sal] is the most potent toxin among isoquinolines. Endogenous isoquinolines with and without catechol structure have been proposed to be neurotoxins specific for dopamine neurons. (PMID 9085193) (R)salsolinol N-methyltransferase synthesizes N-methyl(R)salsolinol, which is further oxidized into 1,2-dimeth…	HMDB
HMDB0003892	(S)-N-Methylsalsolinol	124148	RKMGOUZXGHZLBJ-ZETCQYMHSA-N	C[C@@H]1N(C)CCC2=CC(O)=C(O)C=C12	0	0	0	0	1	0	0	0	0	0	0	0	0	0	0	0	0	0	0	0	0	0	0	0	quantified	Organic compounds	Organoheterocyclic compounds	Tetrahydroisoquinolines		Tetrahydroisoquinolines			FDB023244	1,2-dimethyl-6,7-dihydroxy-1,2,3,4-tetrahydroisoquinoline is an endogenous amine in parkinsonian and normal human brain. (PMID 2049084) Endogenous isoquinolines with and without catechol structure have been proposed to be neurotoxins specific for dopamine neurons. (PMID 9085193) [HMDB]	HMDB
HMDB0002174	Cobalamin	6857388	NSLAUEAQDBERRV-DSRCUDDDSA-L	[H][C@]12[C@H](CC(N)=O)[C@@]3(C)CCC(=O)NC[C@@H](C)OP([O-])(=O)O[C@H]4[C@@H](O)[C@H](O[C@@H]4CO)N4C=[N+](C5=CC(C)=C(C)C=C45)[Co--]456N1C3=C(C)C1=[N+]4C(=CC3=[N+]5C(=C(C)C4=[N+]6[C@]2(C)[C@@](C)(CC(N)=O)[C@@H]4CCC(N)=O)[C@@](C)(CC(N)=O)[C@@H]3CCC(N)=O)C(C)(C)[C@@H]1CCC(N)=O	1	0	1	0	0	0	1	0	0	1	1	0	0	0	0	0	0	0	0	0	0	0	0	0	quantified	Organic compounds	Organoheterocyclic compounds	Tetrapyrroles and derivatives	Corrinoids	Cobalamin derivatives			FDB022886	Cobalamin participates in two enzymatic processes in mammalian cells. In the methionine synthase (EC 2.1.1.13) reaction, homocysteine (HCys) is converted to methionine allowing for the "recycling" of 5-methyl-tetrahydrofolate (THF) to N5,10 methylene-THF which is needed for the de novo synthesis of thymidylic acid and ultimately, for DNA formation. Since conversion of N5,10-methylene-THF to N5-me…	HMDB
HMDB0002158	Coproporphyrinogen I	440776	WIUGGJKHYQIGNH-UHFFFAOYSA-N	CC1=C2CC3=C(CCC(O)=O)C(C)=C(CC4=C(CCC(O)=O)C(C)=C(CC5=C(CCC(O)=O)C(C)=C(CC(N2)=C1CCC(O)=O)N5)N4)N3	0	0	1	0	1	0	1	0	0	1	1	0	0	0	0	0	0	0	0	0	1	0	0	0	quantified	Organic compounds	Organoheterocyclic compounds	Tetrapyrroles and derivatives	Porphyrins	Porphyrins			FDB022874	Formed by Uroporphyrinogen decarboxylase from Uroporphyrinogen I by decarboxylation of 4 acetates. [HMDB]	HMDB
HMDB0004983	Dimethyl sulfone	6213	HHVIBTZHLRERCL-UHFFFAOYSA-N	CS(C)(=O)=O	0	1	1	1	1	0	0	0	0	1	1	0	0	0	0	0	0	0	0	0	0	0	0	0	quantified	Organic compounds	Organosulfur compounds	Sulfonyls	Sulfones	Sulfones			FDB006725	Methylsulfonylmethane (MSM) is an organosulfur compound with the formula (CH3)2SO2. It is also known by several other names including DMSO2, methyl sulfone, and dimethyl sulfone. This colorless solid features the sulfonyl functional group and is considered relatively inert chemically. It occurs naturally in some primitive plants and is present in small amounts in many foods and beverages and it i…	HMDB
HMDB0003227	Methanethiol	878	LSDPWZHWYPCBBB-UHFFFAOYSA-N	CS	0	0	1	0	1	0	0	0	0	1	1	0	0	0	0	0	0	0	0	0	0	0	0	0	quantified	Organic compounds	Organosulfur compounds	Thiols	Alkylthiols	Alkylthiols			FDB011886	Flavouring agent. Isol. from higher plants, e.g. radish (Raphanus sativus), also present in orange juice, pineapple, strawberries, asparagus, wheatbread, gruyere cheese, hop oil, coffee, roasted filberts, cooked rice and other foods Methanethiol (also known as methyl mercaptan) is a colorless gas that smells like rotten cabbage. It is a natural substance found in the blood, brain, and other tissu…	HMDB
HMDB0000764	Hydrocinnamic acid	107	XMIIGOLPHOKFCH-UHFFFAOYSA-N	OC(=O)CCC1=CC=CC=C1	0	1	1	1	1	0	1	0	0	1	1	0	0	0	0	0	0	0	0	0	0	0	0	0	quantified	Organic compounds	Phenylpropanoids and polyketides	Phenylpropanoic acids		Phenylpropanoic acids			FDB008271	Hydrocinnamic acid is an analogue of phenylalanine. It is a substrate of the enzyme oxidoreductases [EC 1.14.12.-] in the pathway phenylalanine metabolism (KEGG).	HMDB
HMDB0000779	Phenyllactic acid	3848	VOXXWSYKYCBWHO-UHFFFAOYSA-N	OC(CC1=CC=CC=C1)C(O)=O	0	0	0	1	1	0	0	0	0	1	0	0	0	0	0	0	0	0	0	0	0	0	0	0	quantified	Organic compounds	Phenylpropanoids and polyketides	Phenylpropanoic acids		Phenylpropanoic acids			FDB022236	Phenyllactic acid a product of phenylalanine catabolism, appearing prominently in the urine in individuals with phenylketonuria. Levels of several phenylalanine metabolites, including phenylacetate (PAA), phenyllactate (PLA), and phenylpyruvate (PPA)) are elevated in Phenylketonuria (PKU) (OMIM 261600). Phenyllactic acid is likely produced from phenylpyruvate via the action of lactate dehydrogena…	HMDB
HMDB0011743	2-Phenylpropionate	10296	YPGCWEMNNLXISK-UHFFFAOYSA-N	CC(C(O)=O)C1=CC=CC=C1	0	0	1	1	1	0	0	0	0	1	0	0	0	0	0	0	0	0	0	0	0	0	0	0	quantified	Organic compounds	Phenylpropanoids and polyketides	Phenylpropanoic acids		Phenylpropanoic acids			FDB028418	2-Phenylpropionate is an intermediate in alpha-Methylstyrene (2-phenylpropylene) metabolism. It was identified in human liver slices in small amounts. It is likely that 2-Phenylpropionate derives from 2-phenylpropionaldehyde, formed from a 1,2-hydride shift during the transfer of active oxygen to the vinyl group, as has been proposed for the cytochrome P450-mediated oxidation of styrene to form p…	HMDB
HMDB0061919	2'-Hydroxyacetanilide	11972	ADVGKWPZRIDURE-UHFFFAOYSA-N	CC(=O)NC1=CC=CC=C1O	0	0	0	0	0	0	0	0	0	0	0	0	0	0	0	0	0	0	0	0	0	0	0	0	detected	Organic compounds	Benzenoids	Benzene and substituted derivatives	Anilides	Acetanilides					HMDB
HMDB0240370	2-Hydroxy-N-(2-hydroxyphenyl)acetamide		OYHOCUAXXOWENX-UHFFFAOYSA-N	OCC(=O)NC1=CC=CC=C1O	NOT AVAILABLE	NOT AVAILABLE	NOT AVAILABLE	NOT AVAILABLE	NOT AVAILABLE	NOT AVAILABLE	NOT AVAILABLE	NOT AVAILABLE	NOT AVAILABLE	NOT AVAILABLE	NOT AVAILABLE	NOT AVAILABLE	NOT AVAILABLE	NOT AVAILABLE	NOT AVAILABLE	NOT AVAILABLE	NOT AVAILABLE	NOT AVAILABLE	NOT AVAILABLE	NOT AVAILABLE	NOT AVAILABLE	NOT AVAILABLE	NOT AVAILABLE	NOT AVAILABLE	detected	Organic compounds	Benzenoids	Benzene and substituted derivatives	Anilides	Anilides					HMDB
HMDB0001169	4-Aminophenol	403	PLIKAWJENQZMHA-UHFFFAOYSA-N	NC1=CC=C(O)C=C1	0	0	0	0	1	1	1	0	0	0	0	0	0	0	0	0	0	0	0	0	0	0	0	0	quantified	Organic compounds	Benzenoids	Benzene and substituted derivatives	Aniline and substituted anilines	Aniline and substituted anilines			FDB022462	4-aminophenol is considered a minor nephrotoxic metabolite of phenacetin and acetaminophen (paracetamol) in man. 4-Aminophenol can undergo autoxidations and metal-catalyzed and enzymatic oxidations in man to produce reactive oxygen species. (PMID 1713494) [HMDB]	HMDB
HMDB0061926	P,P-Dioctyldiphenylamine	7569	QAPVYZRWKDXNDK-UHFFFAOYSA-N	CCCCCCCCC1=CC=C(NC2=CC=C(CCCCCCCC)C=C2)C=C1	0	0	0	0	0	0	0	0	0	0	0	0	0	0	0	0	0	0	0	0	0	0	0	0	detected	Organic compounds	Benzenoids	Benzene and substituted derivatives	Aniline and substituted anilines	Aniline and substituted anilines					HMDB
HMDB0011725	5-Sulfosalicylic acid	7322	YCPXWRQRBFJBPZ-UHFFFAOYSA-N	OC(=O)C1=C(O)C=CC(=C1)S(O)(=O)=O	0	0	0	0	1	0	0	0	0	0	0	0	0	0	0	0	0	0	0	0	0	0	0	0	expected	Organic compounds	Benzenoids	Benzene and substituted derivatives	Benzenesulfonic acids and derivatives	Sulfobenzoic acids	3-sulfobenzoic acids		FDB028407	5-Sulfosalicylic acid is a derivative of salicylic acid, a common anti-inflammatory drug.Sulfosalicylic acid is used in urine tests to determine urine protein content. The chemical causes the precipitation of dissolved proteins, which is measured from the degree of turbidity. It is also used for integral colour anodizing. -Wikipedia [HMDB]	MetLights
HMDB0001870	Benzoic acid	243	WPYMKLBDIGXBTP-UHFFFAOYSA-N	OC(=O)C1=CC=CC=C1	0	0	1	1	0	0	0	1	0	1	1	1	0	0	0	0	1	1	0	0	0	0	0	0	quantified	Organic compounds	Benzenoids	Benzene and substituted derivatives	Benzoic acids and derivatives	Benzoic acids			FDB008739	Widespread in plants esp. in essential oils and fruits, mostly in esterified form. Also present in butter, cooked meats, pork fat, white wine, black and green tea, mushroom and Bourbon vanilla. Used in foodstuffs as antimicrobial and flavouring agent and as preservative. In practical food preservation, the Na salt of benzoic acid is the most widely used form (see <ht>MDQ71-S</ht>). The antimicrob…	HMDB
HMDB0001895	Salicylic acid	338	YGSDEFSMJLZEOE-UHFFFAOYSA-N	OC(=O)C1=CC=CC=C1O	1	0	1	0	0	0	1	1	0	1	1	0	0	0	0	0	1	1	0	0	0	0	0	0	quantified	Organic compounds	Benzenoids	Benzene and substituted derivatives	Benzoic acids and derivatives	Hydroxybenzoic acid derivatives	Salicylic acid and derivatives	Salicylic acids	FDB000882	Preservative, fungicide (superseded), prohibited in milk and wine Salicylic acid is a colorless, crystalline organic carboxylic acid. Salicylic acid is toxic if ingested in large quantities, but in small quantities is used as a food preservative and antiseptic in toothpaste. It is also the key additive in many skin-care products for the treatment of acne, psoriasis, callouses, corns, keratosis pi…	HMDB
HMDB0001891	m-Aminobenzoic acid	7419	XFDUHJPVQKIXHO-UHFFFAOYSA-N	NC1=CC=CC(=C1)C(O)=O	0	0	0	0	0	0	0	0	0	0	0	0	1	0	0	0	0	0	0	0	0	0	0	0	quantified	Organic compounds	Benzenoids	Benzene and substituted derivatives	Benzoic acids and derivatives	Aminobenzoic acids and derivatives	Aminobenzoic acids		FDB022725	m-Aminobenzoic acid is an inactive analog of 3-aminobenzamide, a known modulator of PARP activity, inhibitor of poly ADP-ribose and of the PARP-specific protease (interleukin-1 beta converting enzyme (ICE)-like protease). (PMID 8657188) 3-Aminobenzoic acid is used as an intermediate for dyes, pesticides and other organic synthesis. [HMDB]	HMDB
HMDB0000397	2-Pyrocatechuic acid	19	GLDQAMYCGOIJDV-UHFFFAOYSA-N	OC(=O)C1=C(O)C(O)=CC=C1	0	0	1	0	1	0	0	0	0	1	1	0	0	0	0	0	0	0	0	0	0	0	0	0	quantified	Organic compounds	Benzenoids	Benzene and substituted derivatives	Benzoic acids and derivatives	Hydroxybenzoic acid derivatives	Salicylic acid and derivatives	Salicylic acids	FDB012200	Occurs in Gentiana lutea (yellow gentian) 2-Pyrocatechuic acid is a normal human benzoic acid metabolite found in plasma (PMID 16351159), and is normally found with increased levels after consumption of many nutrients and drugs, i.e.: cranberry juice (PMID 14733499), aspirin ingestion. (PMID 3342084) It has been found associated with idiopathic oro-facial pain due to stress (oxidative stress migh…	HMDB
HMDB0000714	Hippuric acid	464	QIAFMBKCNZACKA-UHFFFAOYSA-N	OC(=O)CNC(=O)C1=CC=CC=C1	0	1	1	1	1	1	0	0	0	1	1	0	0	0	0	0	0	0	0	0	0	0	0	0	quantified	Organic compounds	Benzenoids	Benzene and substituted derivatives	Benzoic acids and derivatives	Benzamides	Hippuric acids and derivatives	Hippuric acids	FDB001819	Hippuric acid (Gr. hippos, horse, ouron, urine) is a carboxylic acid found in the urine of horses and other herbivores. Hippuric acid crystallizes in rhombic prisms which are readily soluble in hot water, melt at 187 å¡C and decompose at about 240 å¡C. High concentrations of hippuric acid can also indicate a toluene intoxication. When many aromatic compounds such as benzoic acid and toluene are t…	HMDB
HMDB0000840	Salicyluric acid	10253	ONJSZLXSECQROL-UHFFFAOYSA-N	OC(=O)CNC(=O)C1=CC=CC=C1O	0	0	0	1	1	0	0	0	0	1	1	0	0	0	0	0	0	0	0	0	0	0	0	0	quantified	Organic compounds	Benzenoids	Benzene and substituted derivatives	Benzoic acids and derivatives	Benzamides	Hippuric acids and derivatives	Hippuric acids	FDB010505	Constit. of milk Salicyluric acid is an acyl glycine. Acyl glycines are normally minor metabolites of fatty acids. However, the excretion of certain acyl glycines is increased in several inborn errors of metabolism. In certain cases the measurement of these metabolites in body fluids can be used to diagnose disorders associated with mitochondrial fatty acid beta-oxidation. Acyl glycines are produ…	HMDB
HMDB0001101	p-Anisic acid	7478	ZEYHEAKUIGZSGI-UHFFFAOYSA-N	COC1=CC=C(C=C1)C(O)=O	0	0	1	0	1	0	0	0	0	1	1	0	0	0	0	0	0	0	0	0	0	0	0	0	detected	Organic compounds	Benzenoids	Benzene and substituted derivatives	Benzoic acids and derivatives	Methoxybenzoic acids and derivatives	P-methoxybenzoic acids and derivatives		FDB010587	Flavouring agent. Food additive listed in the EAFUS Food Additive Database (Jan. 2001) 4-Methoxybenzoic acid, or anisic acid, is an organic compound which is a carboxylic acid found naturally in anise. It is a white crystalline solid which is insoluble in water and soluble in alcohols, ether, and ethyl acetate.; Anisic acid is a phenolic acid, an organic molecule commonly found in anis-seed, a co…	HMDB
HMDB0001123	2-Aminobenzoic acid	227	RWZYAGGXGHYGMB-UHFFFAOYSA-N	NC1=CC=CC=C1C(O)=O	0	0	1	0	0	0	1	0	0	1	1	0	0	0	0	0	0	0	0	0	0	0	0	0	quantified	Organic compounds	Benzenoids	Benzene and substituted derivatives	Benzoic acids and derivatives	Aminobenzoic acids and derivatives	Aminobenzoic acids		FDB000896	2-Aminobenzoic acid is an organic compound. It is a substrate of enzyme anthranilate hydroxylase [EC 1.14.13.35] in benzoate degradation via hydroxylation pathway (KEGG). [HMDB]	HMDB
HMDB0001392	p-Aminobenzoic acid	978	ALYNCZNDIQEVRV-UHFFFAOYSA-N	NC1=CC=C(C=C1)C(O)=O	0	0	1	1	1	0	0	0	0	1	1	0	0	0	0	0	0	0	0	0	0	0	0	0	quantified	Organic compounds	Benzenoids	Benzene and substituted derivatives	Benzoic acids and derivatives	Aminobenzoic acids and derivatives	Aminobenzoic acids		FDB001037	Listed in the EAFUS Food Additive Database (Jan. 2001) but with no reported use 4-Aminobenzoic acid (also known as para-aminobenzoic acid or PABA) is an organic compound with the molecular formula C7H7NO2. PABA is a white crystalline substance that is only slightly soluble in water. It consists of a benzene ring substituted with an amino group and a carboxyl group.; 4-Aminobenzoic acid, para-amin…	HMDB
HMDB0001476	3-Hydroxyanthranilic acid	86	WJXSWCUQABXPFS-UHFFFAOYSA-N	NC1=C(O)C=CC=C1C(O)=O	0	0	1	0	1	0	1	0	0	1	1	0	0	0	0	0	0	0	0	0	0	0	0	0	quantified	Organic compounds	Benzenoids	Benzene and substituted derivatives	Benzoic acids and derivatives	Hydroxybenzoic acid derivatives			FDB010582	Isol. from Brassica oleracea (cauliflower) 3-Hydroxyanthranilic acid is an intermediate in the metabolism of tryptophan.; An oxidation product of tryptophan metabolism. It may be a free radical scavenger and a carcinogen.	HMDB
HMDB0001544	m-Chlorobenzoic acid	447	LULAYUGMBFYYEX-UHFFFAOYSA-N	OC(=O)C1=CC(Cl)=CC=C1	0	0	0	0	1	0	0	0	0	0	0	0	0	0	0	0	0	0	0	0	0	0	0	0	quantified	Organic compounds	Benzenoids	Benzene and substituted derivatives	Benzoic acids and derivatives	Halobenzoic acids and derivatives	Halobenzoic acids		FDB022682	m-Chlorobenzoic acid is a metabolic byproduct of the drug bupropion. Bupropion is sold as Wellbutrin, or Zyban and is an atypical antidepressant that acts as a norepinephrine and dopamine reuptake inhibitor, and nicotinic antagonist. In 2007 it was the fourth-most prescribed antidepressant in the United States retail market, with 20.184 million retail prescriptions. [HMDB]	HMDB
HMDB0001856	Protocatechuic acid	72	YQUVCSBJEUQKSH-UHFFFAOYSA-N	OC(=O)C1=CC(O)=C(O)C=C1	0	0	1	0	0	0	0	0	0	1	1	0	0	0	0	0	0	0	0	0	0	0	0	0	quantified	Organic compounds	Benzenoids	Benzene and substituted derivatives	Benzoic acids and derivatives	Hydroxybenzoic acid derivatives			FDB000847	Present in red wine and other plants sources	HMDB
HMDB0001867	4-Aminohippuric acid	2148	HSMNQINEKMPTIC-UHFFFAOYSA-N	NC1=CC=C(C=C1)C(=O)NCC(O)=O	0	0	0	0	1	0	0	0	0	0	0	0	0	0	0	0	0	0	0	0	0	0	0	0	quantified	Organic compounds	Benzenoids	Benzene and substituted derivatives	Benzoic acids and derivatives	Benzamides	Hippuric acids and derivatives	Hippuric acids	FDB022720	4-Aminohippuric acid is an acyl glycine. Acyl glycines are normally minor metabolites of fatty acids. However, the excretion of certain acyl glycines is increased in several inborn errors of metabolism. In certain cases the measurement of these metabolites in body fluids can be used to diagnose disorders associated with mitochondrial fatty acid beta-oxidation. Acyl glycines are produced through t…	HMDB
HMDB0001868	5-Methoxysalicylic acid	75787	IZZIWIAOVZOBLF-UHFFFAOYSA-N	COC1=CC(C(O)=O)=C(O)C=C1	0	0	1	0	0	0	0	0	0	1	1	0	0	0	0	0	0	0	0	0	0	0	0	0	quantified	Organic compounds	Benzenoids	Benzene and substituted derivatives	Benzoic acids and derivatives	Methoxybenzoic acids and derivatives	M-methoxybenzoic acids and derivatives		FDB011959	Isol. from Primula veris (cowslip) 5-Methoxysalicylic acid is an aminosalicylic acid that has been found to; enhance intestinal absorption of insulin in rats and insulin uptake into human red blood cells (PMID 6319944)	HMDB
HMDB0001972	3-Aminosalicylic acid	68443	IQGMRVWUTCYCST-UHFFFAOYSA-N	NC1=CC=CC(C(O)=O)=C1O	1	0	0	0	0	0	0	0	0	0	0	0	0	0	0	0	0	0	0	0	0	0	0	0	quantified	Organic compounds	Benzenoids	Benzene and substituted derivatives	Benzoic acids and derivatives	Hydroxybenzoic acid derivatives	Salicylic acid and derivatives	Aminosalicylic acids and derivatives	FDB022771	3-Aminosalicylic acid is a derivative of salicylic acid, a common anti-inflammatory drug. [HMDB]	HMDB
HMDB0002085	Syringic acid	10742	JMSVCTWVEWCHDZ-UHFFFAOYSA-N	COC1=CC(=CC(OC)=C1O)C(O)=O	0	0	1	1	0	0	0	0	0	1	1	0	0	0	0	0	0	0	0	0	0	0	0	0	quantified	Organic compounds	Benzenoids	Benzene and substituted derivatives	Benzoic acids and derivatives	Hydroxybenzoic acid derivatives	Gallic acid and derivatives		FDB000514	Present in various plants free and combined, e.g. principal phenolic constit. of soyabean meal (Glycine max) Syringic acid is a phenol present in some distilled alcohol beverages. It is also a product of microbial (gut) metabolism of anthocyanins and other polyphenols that have been consumed (in fruits and alcoholic beverages - PMID: 18767860). Research suggests that phenolics from wine may play …	HMDB
HMDB0002390	3-Cresotinic acid	6738	WHSXTWFYRGOBGO-UHFFFAOYSA-N	CC1=C(O)C(=CC=C1)C(O)=O	1	0	0	0	0	0	0	0	0	0	0	0	0	0	0	0	0	0	0	0	0	0	0	0	detected	Organic compounds	Benzenoids	Benzene and substituted derivatives	Benzoic acids and derivatives	Hydroxybenzoic acid derivatives	Salicylic acid and derivatives	Salicylic acids	FDB022991	3-Cresotinic acid is a salicylic acid derivative compound with marked fibrinolytic activity in human plasma by activating its fibrinolytic system. (PMID 6040385) [HMDB]	HMDB
HMDB0002428	Terephthalic acid	7489	KKEYFWRCBNTPAC-UHFFFAOYSA-N	OC(=O)C1=CC=C(C=C1)C(O)=O	0	0	0	0	1	0	0	0	0	0	0	0	0	0	0	0	0	0	0	0	0	0	0	0	quantified	Organic compounds	Benzenoids	Benzene and substituted derivatives	Benzoic acids and derivatives	Phthalic acid and derivatives	P-phthalic acid and derivatives		FDB023000	Terephthalic acid is one isomer of the three phthalic acids. It finds important use as a commodity chemical, principally as a starting compound for the manufacture of polyester (specifically PET), used in clothing and to make plastic bottles. It is also known as 1,4-benzenedicarboxylic acid, and it has the chemical formula C6H4(COOH)2. -- Wikipedia [HMDB]	HMDB
HMDB0002466	3-Hydroxybenzoic acid	7420	IJFXRHURBJZNAO-UHFFFAOYSA-N	OC(=O)C1=CC(O)=CC=C1	0	0	1	1	0	0	0	0	0	1	1	0	0	0	0	0	0	0	0	0	0	0	0	0	quantified	Organic compounds	Benzenoids	Benzene and substituted derivatives	Benzoic acids and derivatives	Hydroxybenzoic acid derivatives			FDB010507	Present in fruits. Isol. from Citrus paradisi (grapefruit) Produced in the gut microflora as one of the three main metabolites formed from the catechin diet. Its use in the production of glycol benzoates for the application of plasticizer in adhesive formulations is increasing. It is also used in the manufacture of alkyd resins and drilling mud additive for crude oil recovery applications. It is …	HMDB
HMDB0004461	Benzamide	2331	KXDAEFPNCMNJSK-UHFFFAOYSA-N	NC(=O)C1=CC=CC=C1	0	0	0	0	1	0	0	0	0	0	0	0	0	0	0	0	0	0	0	0	0	0	0	0	quantified	Organic compounds	Benzenoids	Benzene and substituted derivatives	Benzoic acids and derivatives	Benzamides			FDB023373	Benzamide is an intermediate in the Benzoate degradation via CoA ligation. Benzamides are a class of chemical compounds derived from Benzamid, the carbonic acid amide of benzoic acid. In psychiatry some substituted benzamides are therapeutically used as neuroleptics and/or antipsychotics (wikipedia) [HMDB]	HMDB
HMDB0004815	4-Hydroxy-3-methylbenzoic acid	68138	LTFHNKUKQYVHDX-UHFFFAOYSA-N	CC1=CC(=CC=C1O)C(O)=O	0	0	0	0	1	0	0	0	0	0	0	0	0	0	0	0	0	0	0	0	0	0	0	0	quantified	Organic compounds	Benzenoids	Benzene and substituted derivatives	Benzoic acids and derivatives	Hydroxybenzoic acid derivatives			FDB023425	4-Hydroxy-3-methylbenzoic acid is a normal organic acid identified in urine specimens from a healthy population. (PMID 8087979) [HMDB]	HMDB
HMDB0006116	3-Hydroxyhippuric acid	450268	XDOFWFNMYJRHEW-UHFFFAOYSA-N	OC(=O)CNC(=O)C1=CC=CC(O)=C1	1	0	0	1	1	0	0	0	0	1	0	0	0	0	0	0	0	0	0	0	0	0	0	0	quantified	Organic compounds	Benzenoids	Benzene and substituted derivatives	Benzoic acids and derivatives	Benzamides	Hippuric acids and derivatives	Hippuric acids	FDB023830	3-Hydroxyhippuric acid is an acyl glycine. Acyl glycines are normally minor metabolites of fatty acids. However, the excretion of certain acyl glycines is increased in several inborn errors of metabolism. In certain cases the measurement of these metabolites in body fluids can be used to diagnose disorders associated with mitochondrial fatty acid beta-oxidation. Acyl glycines are produced through…	HMDB
HMDB0011723	2-Methylhippuric acid	91637	YOEBAVRJHRCKRE-UHFFFAOYSA-N	CC1=CC=CC=C1C(=O)NCC(O)=O	0	0	0	0	1	0	0	0	0	0	0	0	0	0	0	0	0	0	0	0	0	0	0	0	quantified	Organic compounds	Benzenoids	Benzene and substituted derivatives	Benzoic acids and derivatives	Benzamides	Hippuric acids and derivatives	Hippuric acids	FDB028406	Methylhippuric acid is an acyl glycine. Acyl glycines are normally minor metabolites of fatty acids. However, the excretion of certain acyl glycines is increased in several inborn errors of metabolism. In certain cases the measurement of these metabolites in body fluids can be used to diagnose disorders associated with mitochondrial fatty acid beta-oxidation. Acyl glycines are produced through th…	HMDB
HMDB0013159	2,3-Diaminosalicylic acid	53481699	CGKSFNAGRBJNJO-UHFFFAOYSA-N	NC1=CC=C(O)C(C(O)=O)=C1N	0	0	0	0	1	0	0	0	0	0	0	0	0	0	0	0	0	0	0	0	0	0	0	0	quantified	Organic compounds	Benzenoids	Benzene and substituted derivatives	Benzoic acids and derivatives	Aminobenzoic acids and derivatives	Aminobenzoic acids		FDB029315	A human metabolite taken as a putative food compound of mammalian origin [HMDB]	HMDB
HMDB0013198	4-O-Methylgallic acid	78016	UBXDWYFLYYJQFR-UHFFFAOYSA-N	COC1=C(O)C=C(C=C1O)C(O)=O	0	0	1	0	1	0	0	0	0	1	1	0	0	0	0	0	0	0	0	0	0	0	0	0	quantified	Organic compounds	Benzenoids	Benzene and substituted derivatives	Benzoic acids and derivatives	Hydroxybenzoic acid derivatives	Gallic acid and derivatives		FDB001960	4-O-Methyl gallic acid (4-OMGA) has first been identified as a major methyl derivative of gallic acid in human plasma and urine. More recently, 4-O-methyl gallic acid (4-OMGA) has been found in urine during regular black tea ingestion and in plasma after moderate red wine consumption. PMID: 15527792 4-O-methylgallic acid (4-OMGA), a major metabolite of gallic acid abundant in red wine. 4-OMGA inh…	HMDB
HMDB0013676	2,6-Dihydroxybenzoic acid	9338	AKEUNCKRJATALU-UHFFFAOYSA-N	OC(=O)C1=C(O)C=CC=C1O	0	0	0	0	1	0	0	0	0	0	0	0	0	0	0	0	0	0	0	0	0	0	0	0	quantified	Organic compounds	Benzenoids	Benzene and substituted derivatives	Benzoic acids and derivatives	Hydroxybenzoic acid derivatives	Salicylic acid and derivatives	Salicylic acids			HMDB
HMDB0013677	3,5-Dihydroxybenzoic acid	7424	UYEMGAFJOZZIFP-UHFFFAOYSA-N	OC(=O)C1=CC(O)=CC(O)=C1	0	0	1	0	1	0	0	0	0	1	1	0	0	0	0	0	0	0	0	0	0	0	0	0	quantified	Organic compounds	Benzenoids	Benzene and substituted derivatives	Benzoic acids and derivatives	Hydroxybenzoic acid derivatives			FDB000848	Constit. of Arachis hypogaea (peanuts) and Cicer arietinum (chickpea)	HMDB
HMDB0013678	4-Hydroxyhippuric acid	151012	ZMHLUFWWWPBTIU-UHFFFAOYSA-N	OC(=O)CNC(=O)C1=CC=C(O)C=C1	0	0	0	1	1	0	0	0	0	1	0	0	0	0	0	0	0	0	0	0	0	0	0	0	quantified	Organic compounds	Benzenoids	Benzene and substituted derivatives	Benzoic acids and derivatives	Benzamides	Hippuric acids and derivatives	Hippuric acids			HMDB
HMDB0029273	2,6-Dimethoxybenzoic acid	15109	MBIZFBDREVRUHY-UHFFFAOYSA-N	COC1=CC=CC(OC)=C1C(O)=O	0	0	0	0	1	0	0	0	0	0	1	0	0	0	0	0	0	0	0	0	0	0	0	0	quantified	Organic compounds	Benzenoids	Benzene and substituted derivatives	Benzoic acids and derivatives	Methoxybenzoic acids and derivatives	O-methoxybenzoic acids and derivatives		FDB000231	A polyphenol compound found in foods of plant origin [PhenolExplorer; Access personnal copy]	HMDB
HMDB0029635	4-Methylbenzoic acid	7470	LPNBBFKOUUSUDB-UHFFFAOYSA-N	CC1=CC=C(C=C1)C(O)=O	0	0	1	0	1	0	0	0	0	1	1	0	0	0	0	0	0	0	0	0	0	0	0	0	detected	Organic compounds	Benzenoids	Benzene and substituted derivatives	Benzoic acids and derivatives	Benzoic acids			FDB000805	Isol. from horseradish	HMDB
HMDB0029649	2,4,6-Trihydroxybenzoic acid	66520	IBHWREHFNDMRPR-UHFFFAOYSA-N	OC(=O)C1=C(O)C=C(O)C=C1O	0	0	1	0	1	0	0	0	0	1	1	0	0	0	0	0	0	0	0	0	0	0	0	0	detected	Organic compounds	Benzenoids	Benzene and substituted derivatives	Benzoic acids and derivatives	Hydroxybenzoic acid derivatives			FDB000823	Isol. from onion skin (Allium sp.)	HMDB
HMDB0029666	2,4-Dihydroxybenzoic acid	1491	UIAFKZKHHVMJGS-UHFFFAOYSA-N	OC(=O)C1=C(O)C=C(O)C=C1	0	0	1	0	1	0	0	0	0	1	1	0	0	0	0	0	0	0	0	0	0	0	0	0	quantified	Organic compounds	Benzenoids	Benzene and substituted derivatives	Benzoic acids and derivatives	Hydroxybenzoic acid derivatives			FDB000842	Found in avocado, beer, wine and coffee. Food flavour ingredient and flavour modifier	HMDB
HMDB0029817	Ethyl salicylate	8365	GYCKQBWUSACYIF-UHFFFAOYSA-N	CCOC(=O)C1=C(O)C=CC=C1	0	0	1	0	1	0	0	0	0	1	1	0	0	0	0	0	1	0	0	0	0	0	0	0	detected	Organic compounds	Benzenoids	Benzene and substituted derivatives	Benzoic acids and derivatives	Benzoic acid esters	o-Hydroxybenzoic acid esters		FDB001028	Present in feijoa fruit, raspberry, tomato, various spirits, red wine, mountain papaya and cape gooseberry. Flavouring agent	HMDB
HMDB0032594	2-(Hydroxymethyl)benzoic acid	11920	MGMNPSAERQZUIM-UHFFFAOYSA-N	OCC1=CC=CC=C1C(O)=O	0	0	1	0	1	0	0	0	0	1	1	0	0	0	0	0	0	0	0	0	0	0	0	0	detected	Organic compounds	Benzenoids	Benzene and substituted derivatives	Benzoic acids and derivatives	Benzoic acids			FDB010531	Isol. from watercress	HMDB
HMDB0032604	2-Methoxybenzoic acid	11370	ILUJQPXNXACGAN-UHFFFAOYSA-N	COC1=CC=CC=C1C(O)=O	0	0	1	0	1	0	0	0	0	1	1	0	0	0	0	0	1	0	0	0	0	0	0	0	quantified	Organic compounds	Benzenoids	Benzene and substituted derivatives	Benzoic acids and derivatives	Methoxybenzoic acids and derivatives	O-methoxybenzoic acids and derivatives		FDB010544	Flavouring agent 2-Methoxybenzoic acid, o-anisic acid, or ortho-methoxybenzoic acid is an organic compound which is an ortho carboxylic acid. It is a crystalline solid.	HMDB
HMDB0032606	3-Methoxybenzoic acid	11461	XHQZJYCNDZAGLW-UHFFFAOYSA-N	COC1=CC=CC(=C1)C(O)=O	0	0	0	0	1	0	0	0	0	0	1	0	0	0	0	0	1	0	0	0	0	0	0	0	quantified	Organic compounds	Benzenoids	Benzene and substituted derivatives	Benzoic acids and derivatives	Methoxybenzoic acids and derivatives	M-methoxybenzoic acids and derivatives		FDB010546	Flavouring ingredient for foods. Food additive listed in the EAFUS Food Additive Database (Jan. 2001)	HMDB
HMDB0033836	Ethyl gallate	13250	VFPFQHQNJCMNBZ-UHFFFAOYSA-N	CCOC(=O)C1=CC(O)=C(O)C(O)=C1	0	0	1	0	0	0	0	0	0	1	1	0	0	0	0	0	0	0	0	0	0	0	0	0	quantified	Organic compounds	Benzenoids	Benzene and substituted derivatives	Benzoic acids and derivatives	Hydroxybenzoic acid derivatives	Gallic acid and derivatives	Galloyl esters	FDB012004	Occurs, inter alia, in Indian gooseberry (Phyllanthus emblica)	HMDB
HMDB0033896	Anacardic acid	11824131	KAOMOVYHGLSFHQ-UTOQUPLUSA-N	CCC\C=C/C\C=C/CCCCCCCC1=C(C(O)=O)C(O)=CC=C1	0	0	1	0	0	0	0	0	0	1	1	0	0	0	0	0	0	0	0	0	0	0	0	0	detected	Organic compounds	Benzenoids	Benzene and substituted derivatives	Benzoic acids and derivatives	Hydroxybenzoic acid derivatives	Salicylic acid and derivatives	Salicylic acids	FDB012091	Found in cashew nut shell Anacardic acids are chemical compounds found in the shell of the cashew nut (Anacardium occidentale). Chemically, anacardic acid is a mixture of several closely related organic compounds. Each consists of a salicylic acid substituted with an alkyl chain that has 15 or 17 carbon atoms; anacardic acid is a mixture of saturated and unsaturated molecules. The exact mixture d…	HMDB
HMDB0038604	Amyl salicylate	16299	RANVDUNFZBMTBK-UHFFFAOYSA-N	CCCCCOC(=O)C1=CC=CC=C1O	0	0	0	0	0	0	0	0	0	0	1	0	0	0	0	0	1	0	0	0	0	0	0	0	detected	Organic compounds	Benzenoids	Benzene and substituted derivatives	Benzoic acids and derivatives	Benzoic acid esters	o-Hydroxybenzoic acid esters		FDB017995	Flavouring agent	HMDB
HMDB0041662	3,4-O-Dimethylgallic acid	74709	WFIBQVFJXGQICQ-UHFFFAOYSA-N	COC1=CC(=CC(O)=C1OC)C(O)=O	0	0	0	0	0	0	0	0	0	0	1	0	0	0	0	0	0	0	0	0	0	0	0	0	quantified	Organic compounds	Benzenoids	Benzene and substituted derivatives	Benzoic acids and derivatives	Hydroxybenzoic acid derivatives	Gallic acid and derivatives		FDB029820	A polyphenol metabolite detected in biological fluids [PhenolExplorer]	HMDB
HMDB0041788	Vanillic acid 4-sulfate	382946	TXRKUXPAEPOCIX-UHFFFAOYSA-N	COC1=C(OS(O)(=O)=O)C=CC(=C1)C(O)=O	0	0	0	0	1	0	0	0	0	0	1	0	0	0	0	0	0	0	0	0	0	0	0	0	detected	Organic compounds	Benzenoids	Benzene and substituted derivatives	Benzoic acids and derivatives	Methoxybenzoic acids and derivatives	M-methoxybenzoic acids and derivatives		FDB029964	A polyphenol metabolite detected in biological fluids [PhenolExplorer]	HMDB
HMDB0059964	2,3,4-Trihydroxybenzoic acid	11874	BRRSNXCXLSVPFC-UHFFFAOYSA-N	OC(=O)C1=C(O)C(O)=C(O)C=C1	0	0	0	0	0	0	0	0	0	0	0	0	0	0	0	0	0	0	0	0	0	0	0	0	quantified	Organic compounds	Benzenoids	Benzene and substituted derivatives	Benzoic acids and derivatives	Hydroxybenzoic acid derivatives	Salicylic acid and derivatives	Salicylic acids			HMDB
HMDB0059999	Gentisuric acid	161488	FBFATOOJCPDQOZ-UHFFFAOYSA-N	OC(=O)CNC(=O)C1=C(O)C=CC(O)=C1	0	0	0	0	0	0	0	0	0	0	0	0	0	0	0	0	0	0	0	0	0	0	0	0	detected	Organic compounds	Benzenoids	Benzene and substituted derivatives	Benzoic acids and derivatives	Benzamides	Hippuric acids and derivatives	Hippuric acids			HMDB
HMDB0060003	Isovanillic acid	12575	LBKFGYZQBSGRHY-UHFFFAOYSA-N	COC1=CC=C(C=C1O)C(O)=O	0	0	0	0	0	0	0	0	0	0	0	0	0	0	0	0	0	0	0	0	0	0	0	0	quantified	Organic compounds	Benzenoids	Benzene and substituted derivatives	Benzoic acids and derivatives	Methoxybenzoic acids and derivatives	P-methoxybenzoic acids and derivatives				HMDB
HMDB0060005	Methylgallic acid-O-sulphate	NA	XRHMVNYIWRBFDB-UHFFFAOYSA-N	CC1=C(C=C(O)C(O)=C1O)C(=O)OS(O)(=O)=O	0	0	0	0	1	0	0	0	0	0	0	0	0	0	0	0	0	0	0	0	0	0	0	0	detected	Organic compounds	Benzenoids	Benzene and substituted derivatives	Benzoic acids and derivatives	Hydroxybenzoic acid derivatives	Gallic acid and derivatives				HMDB
HMDB0060026	Vanilloylglycine	3083688	LOODYTDRRBLQNH-UHFFFAOYSA-N	COC1=C(O)C=CC(=C1)C(O)=NCC(O)=O	0	0	0	0	0	0	0	0	0	0	0	0	0	0	0	0	0	0	0	0	0	0	0	0	detected	Organic compounds	Benzenoids	Benzene and substituted derivatives	Benzoic acids and derivatives	Benzamides	Hippuric acids and derivatives	Hippuric acids			HMDB
HMDB0060602	N-acetyl-5-aminosalicylic acid	65512	GEFDRROBUCULOD-UHFFFAOYSA-N	CC(=O)NC1=CC=C(O)C(=C1)C(O)=O	0	1	0	0	1	0	0	0	0	0	0	0	0	0	0	0	0	0	0	0	0	0	0	0	detected	Organic compounds	Benzenoids	Benzene and substituted derivatives	Benzoic acids and derivatives	Acylaminobenzoic acid and derivatives					HMDB
HMDB0061786	n-Propylbenzamide	25354	DYZWXBMTHNHXML-UHFFFAOYSA-N	CCCN=C(O)C1=CC=CC=C1	0	0	0	0	0	0	0	0	0	0	0	0	0	0	0	0	0	0	0	0	0	0	0	0	detected	Organic compounds	Benzenoids	Benzene and substituted derivatives	Benzoic acids and derivatives	Benzamides					HMDB
HMDB0061823	3-Hexenyl salicylic acid	6021887	IEPWIPZLLIOZLU-ONEGZZNKSA-N	[H]\C(CC)=C(\[H])CCOC(=O)C1=CC=CC=C1O	0	0	0	0	0	0	0	0	0	0	0	0	0	0	0	0	0	0	0	0	0	0	0	0	detected	Organic compounds	Benzenoids	Benzene and substituted derivatives	Benzoic acids and derivatives	Benzoic acid esters	o-Hydroxybenzoic acid esters				HMDB
HMDB0061839	Ethylhexyl salicylate	NA	FMRHJJZUHUTGKE-UHFFFAOYSA-N	CCCCC(CC)COC(=O)C1=CC=CC=C1O	0	0	0	0	0	0	0	0	0	0	0	0	0	0	0	0	0	0	0	0	0	0	0	0	detected	Organic compounds	Benzenoids	Benzene and substituted derivatives	Benzoic acids and derivatives	Benzoic acid esters	o-Hydroxybenzoic acid esters				HMDB
HMDB0061935	3,5-Bis(1,1-dimethylethyl)-4-hydroxy-benzoic acid ethyl ester	NA	UPVYFJALDJUSOV-UHFFFAOYSA-N	COC(=O)C1=CC(=C(O)C(=C1)C(C)(C)C)C(C)(C)C	0	0	0	0	0	0	0	0	0	0	0	0	0	0	0	0	0	0	0	0	0	0	0	0	detected	Organic compounds	Benzenoids	Benzene and substituted derivatives	Benzoic acids and derivatives	Benzoic acid esters	p-Hydroxybenzoic acid esters	p-Hydroxybenzoic acid alkyl esters			HMDB
HMDB0061942	cis-3-Hexenyl salicylate	5371102	IEPWIPZLLIOZLU-ARJAWSKDSA-N	CC\C=C/CCOC(=O)C1=CC=CC=C1O	0	0	0	0	0	0	0	0	0	0	0	0	0	0	0	0	0	0	0	0	0	0	0	0	detected	Organic compounds	Benzenoids	Benzene and substituted derivatives	Benzoic acids and derivatives	Benzoic acid esters	o-Hydroxybenzoic acid esters				HMDB
HMDB0061943	Hexyl salicylic acid	22629	DUKPKQFHJQGTGU-UHFFFAOYSA-N	CCCCCCOC(=O)C1=CC=CC=C1O	0	0	0	0	0	0	0	0	0	0	0	0	0	0	0	0	0	0	0	0	0	0	0	0	detected	Organic compounds	Benzenoids	Benzene and substituted derivatives	Benzoic acids and derivatives	Benzoic acid esters	o-Hydroxybenzoic acid esters				HMDB
HMDB0062583	N-benzoylglycinate	4402710	QIAFMBKCNZACKA-UHFFFAOYSA-N	OC(=O)CNC(=O)C1=CC=CC=C1	0	0	0	0	0	0	0	0	0	0	0	0	0	0	0	0	0	0	0	0	0	0	0	0	detected	Organic compounds	Benzenoids	Benzene and substituted derivatives	Benzoic acids and derivatives	Benzamides	Hippuric acids and derivatives	Hippuric acids			HMDB
HMDB0094669	Methyl neopentyl phthalic acid	NA	LJBHDCZOMUACDL-UHFFFAOYSA-N	COC(=O)C1=CC=CC=C1C(=O)OCC(C)(C)C	0	0	0	0	0	0	0	0	0	0	0	0	0	0	0	0	0	0	0	0	0	0	0	0	detected	Organic compounds	Benzenoids	Benzene and substituted derivatives	Benzoic acids and derivatives	Benzoic acid esters					HMDB
HMDB0094685	Hexadecyl Benzoic acid	NA	RAMRROOXFMYSNA-UHFFFAOYSA-N	CCCCCCCCCCCCCCCCOC(=O)C1=CC=CC=C1	0	0	0	0	0	0	0	0	0	0	0	0	0	0	0	0	0	0	0	0	0	0	0	0	detected	Organic compounds	Benzenoids	Benzene and substituted derivatives	Benzoic acids and derivatives	Benzoic acid esters					HMDB
HMDB0002404	Alpha-Hydroxyhippuric acid	450272	GCWCVCCEIQXUQU-UHFFFAOYSA-N	OC(NC(=O)C1=CC=CC=C1)C(O)=O	0	0	0	0	1	0	0	0	0	0	0	0	0	0	0	0	0	0	0	0	0	0	0	0	expected	Organic compounds	Benzenoids	Benzene and substituted derivatives	Benzoic acids and derivatives	Benzamides	Hippuric acids and derivatives	Hippuric acids	FDB022997	Alpha-Hydroxyhippuric acid (or Benzamidohydroxyacetic acid) is a carboxylic acid occasionally present in human biofluids. (PMID 10598689, 6511847, 4077949). It is used in the formulation of some herbicides and inks to enhance their action (Patents US 1996-657134, US 1975-627965) [HMDB]	MetLights
HMDB0004089	Formylanthranilic acid	101399	LLLPDUXGHXIXIW-UHFFFAOYSA-N	OC(=O)C1=CC=CC=C1NC=O	0	0	0	0	1	0	1	0	0	0	0	0	0	0	0	0	0	0	0	0	0	0	0	0	expected	Organic compounds	Benzenoids	Benzene and substituted derivatives	Benzoic acids and derivatives	Benzoic acids			FDB023309	Formylanthranilic acid is a polar acid metabolite of anthranilic acid, occasionally found in human urine. (PMID 7320161) [HMDB]	MetLights
HMDB0013292	p-Methylhippuric acid	97479	NRSCPTLHWVWLLH-UHFFFAOYSA-N	CC1=CC=C(C=C1)C(=O)NCC(O)=O	0	0	0	0	1	0	0	0	0	0	0	0	0	0	0	0	0	0	0	0	0	0	0	0	expected	Organic compounds	Benzenoids	Benzene and substituted derivatives	Benzoic acids and derivatives	Benzamides	Hippuric acids and derivatives	Hippuric acids	FDB029366	p-Methylhippuric (p-MHA)acid is the principal metabolite of p-xylene. Most of the p-xylene inhaled by workers will be excreted in urine as p-MHA. [HMDB]	MetLights
HMDB0041944	N-Acetylprocainamide	4342	KEECCEWTUVWFCV-UHFFFAOYSA-N	CCN(CC)CCNC(=O)C1=CC=C(C=C1)N=C(C)O	0	0	0	0	1	0	0	0	0	0	0	0	0	0	0	0	0	0	0	0	0	0	0	0	expected	Organic compounds	Benzenoids	Benzene and substituted derivatives	Benzoic acids and derivatives	Acylaminobenzoic acid and derivatives					MetLights
HMDB0059713	3-Methoxysalicylic acid	70140	AUZQQIPZESHNMG-UHFFFAOYSA-N	COC1=CC=CC(C(O)=O)=C1O	0	0	0	0	0	0	0	0	0	0	0	0	0	0	0	0	0	0	0	0	0	0	0	0	expected	Organic compounds	Benzenoids	Benzene and substituted derivatives	Benzoic acids and derivatives	Methoxybenzoic acids and derivatives	M-methoxybenzoic acids and derivatives				MetLights
HMDB0059763	3,4-Dimethoxybenzoic acid	7121	DAUAQNGYDSHRET-UHFFFAOYSA-N	COC1=C(OC)C=C(C=C1)C(O)=O	0	0	0	0	0	0	0	0	0	0	0	0	0	0	0	0	0	0	0	0	0	0	0	0	expected	Organic compounds	Benzenoids	Benzene and substituted derivatives	Benzoic acids and derivatives	Methoxybenzoic acids and derivatives	P-methoxybenzoic acids and derivatives				MetLights
HMDB0061683	N-(5-Amino-2-hydroxybenzoyl)glycine	NA	HZXFAYOGIGTEDC-UHFFFAOYSA-N	NC1=CC=C(O)C(=C1)C(=O)NCC(O)=O	0	0	0	0	0	0	0	0	0	0	0	0	0	0	0	0	0	0	0	0	0	0	0	0	expected	Organic compounds	Benzenoids	Benzene and substituted derivatives	Benzoic acids and derivatives	Benzamides	Hippuric acids and derivatives	Hippuric acids			MetLights
HMDB0240624	4-Hydroxychlorothalonil		MDQKYGOECVSPIW-UHFFFAOYSA-N	OC1=C(C#N)C(Cl)=C(C#N)C(Cl)=C1Cl	NOT AVAILABLE	NOT AVAILABLE	NOT AVAILABLE	NOT AVAILABLE	NOT AVAILABLE	NOT AVAILABLE	NOT AVAILABLE	NOT AVAILABLE	NOT AVAILABLE	NOT AVAILABLE	NOT AVAILABLE	NOT AVAILABLE	NOT AVAILABLE	NOT AVAILABLE	NOT AVAILABLE	NOT AVAILABLE	NOT AVAILABLE	NOT AVAILABLE	NOT AVAILABLE	NOT AVAILABLE	NOT AVAILABLE	NOT AVAILABLE	NOT AVAILABLE	NOT AVAILABLE	detected	Organic compounds	Benzenoids	Benzene and substituted derivatives	Benzonitriles	Benzonitriles					HMDB
[truncated: 8,062 more rows]

## Sheet: BASF
HMDB_ID	Name	Complete name if multiple IDs	In MML?	If no, accepted or rejected?	Reason why accepted or rejected	Sample type	MSI identification level
[truncated: 165 more rows]

[truncated: 7 more sheets: Bowes-44, Tox21, AOPwiki, CTD, IPA, T3DB, Publications]
