# Supplementary material for: Knowledge-Driven Approaches to Create the MTox700+ Metabolite Panel for Predicting Toxicity
Source: Toxicol Sci. 2022 Jan 30;186(2):208–20. doi: 10.1093/toxsci/kfac007 (PMC8963288; doi:10.1093/toxsci/kfac007)
Supplement: kfac007_Supplementary_Data [file kfac007_supplementary_data.zip › kfac007-suppl_data/toxsci-21-0459-File003.xlsx]

## Sheet: Diasease_AO_ToxFunction
HMDB_ID	Name	HMDB disease count	HMDB diseases	IPA Toxicity Function count	IPA Toxicity Functions	Adverse Outcome (AO) count	AO	Publication AO count	Publication AO
HMDB0000011	(R)-3-Hydroxybutyric acid	7	Diabetes mellitus type 2|3-Hydroxyacyl-CoA dehydrogenase deficiency|Long-chain-3-hydroxyacyl CoA dehydrogenase deficiency|Medium Chain Acyl-CoA Dehydrogenase Deficiency|Short-chain L-3-hydroxyacyl-CoA dehydrogenase deficiency|Ketotic hypoglycemia|Meningitis	N/A	N/A	N/A	N/A	2	peripheral neuropathy|kidney injury
HMDB0001498	1,4,5-IP3	N/A	N/A	2	Proliferation of heart cells|Proliferation of cardiomyocytes	4	Increased seizure|Increased agitation|Increased depression|Increased hypertension	N/A	N/A
HMDB0002712	1,5-Anhydrosorbitol	3	Diabetes mellitus type 2|Pancreatic cancer|Alzheimers disease	3	Liver cancer|Liver tumor|Hepatocellular carcinoma	N/A	N/A	1	non-alcoholic fatty liver disease
HMDB0034879	1-[(5-Amino-5-carboxypentyl)amino]-1-deoxyfructose	N/A	N/A	N/A	N/A	N/A	N/A	2	non-alcoholic fatty liver disease|cholestatic liver injury
HMDB0010199	11b-PGF2a	1	Asthma	N/A	N/A	N/A	N/A	N/A	N/A
HMDB0004029	11-Dehydrocorticosterone	1	Kidney cancer	N/A	N/A	N/A	N/A	N/A	N/A
HMDB0000385	12a-Hydroxy-3-oxocholadienic acid	N/A	N/A	N/A	N/A	N/A	N/A	1	acute colitis
HMDB0006111	12-HETE	2	Cerebral vasospasm|Peroxisomal biogenesis defect	N/A	N/A	N/A	N/A	N/A	N/A
HMDB0000328	12-Ketodeoxycholic acid	N/A	N/A	N/A	N/A	N/A	N/A	1	cholestatic liver injury
HMDB0002776	13,14-Dihydro-15-keto-PGE2	1	Schizophrenia	N/A	N/A	N/A	N/A	N/A	N/A
HMDB0003876	15(S)-HETE	1	Peroxisomal biogenesis defect	N/A	N/A	N/A	N/A	N/A	N/A
HMDB0003175	15-Keto-prostaglandin E2	N/A	N/A	N/A	N/A	N/A	N/A	1	oxidative stress
HMDB0000335	16a-Hydroxyestrone	1	Perillyl alcohol administration for cancer treatment	N/A	N/A	N/A	N/A	N/A	N/A
HMDB0000363	17a-Hydroxypregnenolone	3	Adrenal hyperplasia, congenital, due to 3-beta-hydroxysteroid dehydrogenase 2 deficiency|Antley-Bixler syndrome with genital anomalies and disordered steroidogenesis|Adrenal insufficiency, congenital, with 46,XY sex reversal, partial or complete	N/A	N/A	1	Malformation, cryptorchidism	N/A	N/A
HMDB0000374	17-Hydroxyprogesterone	10	Phenylketonuria|21-Hydroxylase deficiency|Adrenal hyperplasia, congenital, due to 3-beta-hydroxysteroid dehydrogenase 2 deficiency|11-beta-Hydroxylase deficiency|Antley-Bixler syndrome with genital anomalies and disordered steroidogenesis|Adrenal insufficiency, congenital, with 46,XY sex reversal, partial or complete|Congenital Adrenal Hyperplasia, due to 21-Hydroxylase-Deficiency|Bartter Syndrom…	N/A	N/A	N/A	N/A	N/A	N/A
HMDB0006245	18-Hydroxyarachidonic acid	N/A	N/A	N/A	N/A	N/A	N/A	1	cholestatic liver injury
HMDB0000319	18-Hydroxycorticosterone	1	Terminal aldosterone biosynthesis defects	N/A	N/A	N/A	N/A	N/A	N/A
HMDB0000307	1b-Hydroxycholic acid	N/A	N/A	N/A	N/A	N/A	N/A	1	cholestatic liver injury
HMDB0003424	1-Hexadecanol	2	Ulcerative colitis|Colorectal cancer	N/A	N/A	N/A	N/A	N/A	N/A
HMDB0012971	1-Hexanol	2	Crohns disease|Ulcerative colitis	N/A	N/A	N/A	N/A	N/A	N/A
HMDB0003331	1-Methyladenosine	9	Leukemia|Ovarian cancer|Uremia|Kidney disease|Stomach cancer|Hepatocellular carcinoma|Cholangiocarcinoma|Colorectal cancer|Cervical cancer	N/A	N/A	N/A	N/A	N/A	N/A
HMDB0061695	1-Palmitoylglycerophosphoinositol	N/A	N/A	N/A	N/A	N/A	N/A	1	cholestatic liver injury
HMDB0059777	2,2,4-Trimethyl-1,3-pentadienol diisobutyrate	2	Perillyl alcohol administration for cancer treatment|Nonalcoholic fatty liver disease	N/A	N/A	N/A	N/A	N/A	N/A
HMDB0240311	2,8-quinolinediol	N/A	N/A	N/A	N/A	N/A	N/A	1	non-alcoholic fatty liver disease
HMDB0000430	24,25-Dihydroxyvitamin D	1	Anephric patients	2	Increased Levels of Alkaline Phosphatase|Increased activation of alkaline phosphatase	N/A	N/A	N/A	N/A
HMDB0001123	2-Aminobenzoic acid	3	Colorectal cancer|Uremia|Eosinophilic esophagitis	N/A	N/A	N/A	N/A	N/A	N/A
HMDB0031230	2-Ethylhexanoic acid	4	Autism|Colorectal cancer|Ulcerative colitis|Pervasive developmental disorder not otherwise specified	1	Proliferation of peroxisomes in liver	N/A	N/A	N/A	N/A
HMDB0000321	2-Hydroxyadipic acid	3	Colorectal cancer|2-Ketoadipic acidemia|Alpha-aminoadipic aciduria	N/A	N/A	N/A	N/A	N/A	N/A
HMDB0000008	2-Hydroxybutyric acid	11	Colorectal cancer|Schizophrenia|Early preeclampsia|Pregnancy|Late-onset preeclampsia|Alzheimers disease|Frontotemporal dementia|Lewy body disease|Pyruvate dehydrogenase deficiency|Eosinophilic esophagitis|Dihydrolipoamide Dehydrogenase Deficiency	N/A	N/A	N/A	N/A	1	peripheral neuropathy
HMDB0000338	2-hydroxyestradiol	N/A	N/A	1	Cell proliferation of kidney cell lines	N/A	N/A	N/A	N/A
HMDB0000343	2-Hydroxyestrone	1	Pregnancy	N/A	N/A	N/A	N/A	N/A	N/A
HMDB0144295	2-hydroxypropanoic acid	N/A	N/A	N/A	N/A	N/A	N/A	3	liver injury|kidney injury|encephalopathy
HMDB0000402	2-Isopropylmalic acid	N/A	N/A	N/A	N/A	N/A	N/A	1	hyperalgesia
HMDB0000010	2-Methoxyestrone	1	Prolactinoma	N/A	N/A	N/A	N/A	N/A	N/A
HMDB0004225	2-Oxoarginine	3	Hypothyroidism|Hyperthyroidism|Cirrhosis	N/A	N/A	N/A	N/A	N/A	N/A
HMDB0061702	2-Palmitoylglycerophosphocholine	1	Colorectal cancer	N/A	N/A	N/A	N/A	N/A	N/A
HMDB0002210	2-Phenylglycine	N/A	N/A	N/A	N/A	N/A	N/A	1	oxidative stress
HMDB0000397	2-Pyrocatechuic acid	1	Idiopathic oro-facial pain	N/A	N/A	N/A	N/A	N/A	N/A
HMDB0033752	3-(2-Hydroxyphenyl)propanoic acid	2	Colorectal cancer|Irritable bowel syndrome	N/A	N/A	N/A	N/A	N/A	N/A
HMDB0002643	3-(3-Hydroxyphenyl)-3-hydroxypropanoic acid	2	Autism|Eosinophilic esophagitis	N/A	N/A	N/A	N/A	N/A	N/A
HMDB0001336	3,4-Dihydroxybenzeneacetic acid	4	Encephalitis|Hypothyroidism|Alzheimers disease|Colorectal cancer	N/A	N/A	N/A	N/A	N/A	N/A
HMDB0000318	3,4-Dihydroxyphenylglycol	1	Menkes disease	N/A	N/A	N/A	N/A	N/A	N/A
HMDB0000582	3,5-Diiodothyronine	5	Sepsis|Cirrhosis|Brain tumors|Hyperthyroidism|Hypothyroidism	N/A	N/A	N/A	N/A	N/A	N/A
HMDB0000415	3a,6b,7b-Trihydroxy-5b-cholanoic acid	1	Colorectal cancer	N/A	N/A	N/A	N/A	1	cholestatic liver injury
HMDB0003911	3-Aminoisobutanoic acid	4	Methylmalonate semialdehyde dehydrogenase deficiency|Colorectal cancer|Eosinophilic esophagitis|D-Lactic Acidosis	6	Necrosis of liver|Cell death of liver cells|Apoptosis of liver cells|Fibrosis of liver|Inflammation of liver|Necrotizing inflammation of liver	N/A	N/A	1	non-alcoholic fatty liver disease
HMDB0061112	3-Carboxy-4-methyl-5-propyl-2-furanpropionic acid	2	Colorectal cancer|Uremia	N/A	N/A	N/A	N/A	N/A	N/A
HMDB0001476	3-Hydroxyanthranilic acid	2	Stroke|Nicotinamide Adenine Dinucleotide Deficiency	N/A	N/A	N/A	N/A	1	hyperalgesia
HMDB0000357	3-Hydroxybutyric acid	26	Obesity|Diabetes mellitus type 2|Pancreatic cancer|Colorectal cancer|Schizophrenia|Early preeclampsia|Pregnancy|Late-onset preeclampsia|2-Ketoglutarate dehydrogenase complex deficiency|3-Hydroxy-3-Methylglutaryl-CoA Synthase Deficiency|3-Hydroxy-3-methylglutaryl-CoA lyase deficiency|Adrenal hyperplasia, congenital, due to 3-beta-hydroxysteroid dehydrogenase 2 deficiency|Pyruvate dehydrogenase pho…	1	Increased Levels of Potassium	1	Decreased Body Weight	N/A	N/A
HMDB0000428	3-Hydroxyglutaric acid	2	Glutaryl-CoA dehydrogenase deficiency (GDHD)|Glutaric aciduria I	N/A	N/A	N/A	N/A	N/A	N/A
HMDB0000754	3-Hydroxyisovaleric acid	14	3-Methylglutaconic aciduria type I|Biotinidase deficiency|Pancreatic cancer|Early preeclampsia|Pregnancy|Late-onset preeclampsia|3-Methyl-crotonyl-glycinuria|Colorectal cancer|Lung Cancer|3-Hydroxy-3-methylglutaryl-CoA lyase deficiency|Diabetes mellitus type 1|Autosomal dominant polycystic kidney disease|Eosinophilic esophagitis|3-Methylglutaconic Aciduria type VI	N/A	N/A	N/A	N/A	1	non-alcoholic fatty liver disease
HMDB0000355	3-Hydroxymethylglutaric acid	3	Colorectal cancer|Eosinophilic esophagitis|3-Hydroxy-3-methylglutaryl-CoA lyase deficiency	N/A	N/A	N/A	N/A	N/A	N/A
HMDB0000394	3-Hydroxytetradecanedioic acid	1	Ketosis	N/A	N/A	N/A	N/A	N/A	N/A
HMDB0000022	3-Methoxytyramine	2	Parkinsons disease|Brunner Syndrome	N/A	N/A	N/A	N/A	N/A	N/A
HMDB0001434	3-Methoxytyrosine	4	Aromatic L-amino acid decarboxylase deficiency|Sepiapterin reductase deficiency|Epilepsy, early-onset, vitamin B6-dependent|Pyridoxamine 5-prime-phosphate oxidase deficiency	N/A	N/A	N/A	N/A	N/A	N/A
HMDB0000491	3-Methyl-2-oxovaleric acid	3	Maple syrup urine disease|Colorectal cancer|Eosinophilic esophagitis	N/A	N/A	N/A	N/A	N/A	N/A
HMDB0000522	3-Methylglutaconic acid	9	3-Hydroxy-3-methylglutaryl-CoA lyase deficiency|3-Methylglutaconic aciduria type I|3-methylglutaconic aciduria type II, X-linked|Eosinophilic esophagitis|3-Methylglutaconic Aciduria type IV|3-Methylglutaconic Aciduria type V|3-Methylglutaconic Aciduria type VI|3-Methylglutaconic aciduria type VII|Sengers syndrome	N/A	N/A	N/A	N/A	1	oxidative stress
HMDB0000552	3-Methylglutarylcarnitine	1	3-Hydroxy-3-methylglutaryl-CoA lyase deficiency	3	Liver cancer|Liver tumor|Hepatocellular carcinoma	N/A	N/A	1	non-alcoholic fatty liver disease
HMDB0000479	3-Methylhistidine	9	Kidney disease|Early preeclampsia|Pregnancy|Alzheimers disease|Colorectal cancer|Diabetes mellitus type 2|Obesity|Propionic acidemia|Eosinophilic esophagitis	N/A	N/A	N/A	N/A	N/A	N/A
HMDB0000807	3-Phosphoglyceric acid	3	Alzheimers disease|Frontotemporal dementia|Lewy body disease	3	Liver cancer|Liver tumor|Hepatocellular carcinoma	N/A	N/A	N/A	N/A
HMDB0060179	3-Sulfinato-L-alaninate	N/A	N/A	N/A	N/A	N/A	N/A	1	non-alcoholic fatty liver disease
HMDB0000978	4-(2-Aminophenyl)-2,4-dioxobutanoic acid	N/A	N/A	N/A	N/A	N/A	N/A	2	hyperalgesia| acute colitis
HMDB0004077	4,6-Dihydroxyquinoline	N/A	N/A	N/A	N/A	N/A	N/A	2	hyperalgesia| acute colitis
HMDB0003681	4-Acetamidobutanoic acid	1	Colorectal cancer	N/A	N/A	N/A	N/A	N/A	N/A
HMDB0001867	4-Aminohippuric acid	1	Eosinophilic esophagitis	1	Increased Levels of Creatinine	N/A	N/A	N/A	N/A
HMDB0001169	4-aminophenol	N/A	N/A	7	Increased Levels of LDH|Failure of kidney|Cell proliferation of kidney cell lines|Acute tubular necrosis|Acute renal failure|Increased leakage of LDH|Regeneration of renal tubular epithelium	N/A	N/A	N/A	N/A
HMDB0003464	4-Guanidinobutanoic acid	2	Cirrhosis|Colorectal cancer	N/A	N/A	N/A	N/A	N/A	N/A
HMDB0000710	4-Hydroxybutyric acid	4	Succinic semialdehyde dehydrogenase deficiency|Colorectal cancer|Glutaric aciduria II|Eosinophilic esophagitis	N/A	N/A	N/A	N/A	N/A	N/A
HMDB0004362	4-Hydroxynonenal	5	Alzheimers disease|Colorectal cancer|Peripheral vascular disease|Parkinsons disease|Uremia	2	Cell death of heart cells|Cell death of cardiomyocytes	N/A	N/A	N/A	N/A
HMDB0000725	4-Hydroxyproline	8	Alzheimers disease|Hemodialysis|Colorectal cancer|Hydroxyprolinemia|Crohns disease|Ulcerative colitis|Iminoglycinuria|Eosinophilic esophagitis	N/A	N/A	N/A	N/A	2	pulmonary arterial hypertension| non-alcoholic fatty liver disease
HMDB0000017	4-Pyridoxic acid	5	Colorectal cancer|Crohns disease|Eosinophilic esophagitis|Ulcerative colitis|Iron deficiency	N/A	N/A	N/A	N/A	1	hyperalgesia
HMDB0001149	5-Aminolevulinic acid	3	Eosinophilic esophagitis|Acute intermittent porphyria|Protoporphyria, Erythropoietic	N/A	N/A	N/A	N/A	N/A	N/A
HMDB0000449	5a-Tetrahydrocorticosterone	1	Thyroid cancer	N/A	N/A	N/A	N/A	N/A	N/A
HMDB0011134	5-HETE	3	Asthma|Rheumatoid arthritis|Rhinitis	N/A	N/A	N/A	N/A	N/A	N/A
HMDB0000763	5-Hydroxyindoleacetic acid	19	Schizophrenia|Epilepsy|Major depressive disorder|Friedreichs ataxia|Olivopontocerebral atrophy|Hereditary spastic paraplegia|Aromatic L-amino acid decarboxylase deficiency|Celiac disease|Pyridoxamine 5-prime-phosphate oxidase deficiency|Sepiapterin reductase deficiency|Bipolar disorder|Crohns disease|Ulcerative colitis|Carbamoyl Phosphate Synthetase Deficiency|Eosinophilic esophagitis|Perillyl al…	N/A	N/A	N/A	N/A	N/A	N/A
HMDB0000472	5-Hydroxy-L-tryptophan	4	Aromatic L-amino acid decarboxylase deficiency|Crohns disease|Ulcerative colitis|Colorectal cancer	N/A	N/A	N/A	N/A	N/A	N/A
HMDB0000982	5-Methylcytidine	2	Crohns disease|Iron deficiency	N/A	N/A	N/A	N/A	N/A	N/A
HMDB0002894	5-Methylcytosine	N/A	N/A	N/A	N/A	N/A	N/A	1	renal injury
HMDB0002224	5-Methyldeoxycytidine	N/A	N/A	N/A	N/A	N/A	N/A	1	non-alcoholic fatty liver disease
HMDB0001396	5-Methyltetrahydrofolic acid	3	AIDS|Rett syndrome|Cerebral folate transport deficiency	N/A	N/A	N/A	N/A	1	non-alcoholic fatty liver disease
HMDB0001173	5'-Methylthioadenosine	1	Colorectal cancer	N/A	N/A	N/A	N/A	1	non-alcoholic fatty liver disease
HMDB0000391	7-Ketodeoxycholic acid	1	Colorectal cancer	N/A	N/A	N/A	N/A	1	cholestatic liver injury
HMDB0000897	7-Methylguanine	1	Colorectal cancer	N/A	N/A	N/A	N/A	1	renal injury
HMDB0060424	7α-hydroxypregnenolone	N/A	N/A	N/A	N/A	1	Decreased locomotor activity, decreased sexual behavior	N/A	N/A
HMDB0002925	8,11,14-Eicosatrienoic acid	2	Isovaleric acidemia|Colorectal cancer	N/A	N/A	N/A	N/A	1	cholestatic liver injury
HMDB0002232	8,9-epoxyeicosatrienoic acid	N/A	N/A	4	Cell death of heart cells|Cell death of cardiomyocytes|Apoptosis of heart cells|Apoptosis of cardiomyocytes	N/A	N/A	N/A	N/A
HMDB0003333	8-Hydroxy-deoxyguanosine	4	Perillyl alcohol administration for cancer treatment|Kidney disease|Smoking|Uremia	N/A	N/A	N/A	N/A	N/A	N/A
HMDB0002032	8-Hydroxyguanine	3	Alzheimers disease|Colorectal cancer|Diabetes mellitus type 2	N/A	N/A	N/A	N/A	N/A	N/A
HMDB0010223	9-HODE	1	Colorectal cancer	N/A	N/A	N/A	N/A	N/A	N/A
HMDB0000990	Acetaldehyde	5	Aldehyde dehydrogenase deficiency|Alcoholism|Ulcerative colitis|Nonalcoholic fatty liver disease|Crohns disease	9	Increased Levels of LDH|Liver Damage|Proliferation of liver cells|Increased release of LDH|Hepatic injury|Proliferation of hepatic stellate cells|Increased leakage of LDH|Activation of hepatic stellate cells|Migration of hepatic stellate cells	N/A	N/A	N/A	N/A
HMDB0000042	Acetic acid	24	Early preeclampsia|Pregnancy|Late-onset preeclampsia|Multiple sclerosis|Crohns disease|Ulcerative colitis|Colorectal cancer|Irritable bowel syndrome|Nonalcoholic fatty liver disease|Celiac disease|Autism|Pervasive developmental disorder not otherwise specified|Diverticular disease|Gout|Sepsis|Enteritis|Lung Cancer|Perillyl alcohol administration for cancer treatment|Argininosuccinic aciduria|Prop…	4	Increased Levels of LDH|Increased Levels of Albumin|Increased release of LDH|Increased release of albumin	N/A	N/A	N/A	N/A
HMDB0304256	Acetoacetate	N/A	N/A	N/A	N/A	1	Decreased Body Weight	N/A	N/A
HMDB0000060	Acetoacetic acid	18	Diabetes mellitus type 2|Schizophrenia|Early preeclampsia|Pregnancy|Late-onset preeclampsia|2-Ketoglutarate dehydrogenase complex deficiency|3-Hydroxy-3-Methylglutaryl-CoA Synthase Deficiency|Ketoacidosis|Pyruvate dehydrogenase phosphatase deficiency|Anoxia|Glucose transporter type 1 deficiency syndrome|Meningitis|Irritable bowel syndrome|Crohns disease|Ulcerative colitis|Colorectal cancer|Ketosi…	1	Generation of reactive oxygen species in liver	N/A	N/A	1	kidney injury
HMDB0000895	Acetylcholine	2	Alzheimers disease|Multi-infarct dementia	3	Enlargement of heart|Hypertrophy of heart|Vasodilation of renal artery	2	Cognitive Function Decrease|Neurodegeneration	N/A	N/A
HMDB0001206	acetyl-coenzyme A	N/A	N/A	2	Proximal tubular toxicity|Nephrotoxicity	N/A	N/A	N/A	N/A
HMDB0000532	Acetylglycine	2	Colorectal cancer|Aminoacylase I deficiency	N/A	N/A	N/A	N/A	1	liver injury
HMDB0004259	Acetyl-N-formyl-5-methoxykynurenamine	3	Meningitis|Ulcerative colitis|Iron deficiency	N/A	N/A	N/A	N/A	N/A	N/A
HMDB0000034	Adenine	10	Thymidine treatment|Meningitis|Tuberculous meningitis|Colorectal cancer|Crohns disease|Ulcerative colitis|Alzheimers disease|Frontotemporal dementia|Lewy body disease|Eosinophilic esophagitis	13	Increased Levels of LDH|Failure of kidney|Damage of kidney|Chronic renal failure|Dysfunction of kidney|Increased Levels of Creatinine|End stage renal disease|Interstitial fibrosis of kidney|Injury of kidney|Increased activation of LDH|Fibrosis of kidney|Dilation of renal tubule|Increased Levels of Blood Urea Nitrogen	N/A	N/A	1	non-alcoholic fatty liver disease
HMDB0000050	Adenosine	11	Septic shock|Irritable bowel syndrome|Crohns disease|Ulcerative colitis|Colorectal cancer|Alzheimers disease|Frontotemporal dementia|Lewy body disease|Eosinophilic esophagitis|Adenosine kinase deficiency|Adenylosuccinate lyase deficiency	14	Enlargement of heart|Liver Damage|Myocardial infarction|Tachycardia|Damage of kidney|Arrhythmia|Dilated cardiomyopathy|Acute myocardial infarction|Damage of renal medulla|Nonischemic dilated cardiomyopathy|Paroxysmal supraventricular tachycardia|Damage of renal cortex|Bradycardia|Supraventricular arrhythmia	N/A	N/A	N/A	N/A
HMDB0000045	Adenosine monophosphate	7	Alzheimers disease|Colorectal cancer|Crohns disease|Frontotemporal dementia|Ulcerative colitis|Lewy body disease|Metastatic melanoma	N/A	N/A	N/A	N/A	1	pulmonary arterial hypertension
HMDB0000538	Adenosine triphosphate	5	Subarachnoid hemorrhage|Epilepsy|Neuroinfection|Rachialgia|Stroke	25	Necrosis of liver|Cell death of liver cells|Apoptosis of liver cells|Increased Levels of LDH|Apoptosis of hepatocytes|Liver Damage|Cell death of hepatocytes|Cell proliferation of kidney cell lines|Cell death of kidney cells|Apoptosis of kidney cell lines|Increased release of LDH|Hepatic steatosis|Hepatic injury|Apoptosis of kidney cells|Cell death of kidney cell lines|Increased Levels of Potassiu…	1	Decreased Growth	N/A	N/A
HMDB0001341	ADP	6	Rachialgia|Subarachnoid hemorrhage|Epilepsy|Stroke|Neuroinfection|Eosinophilic esophagitis	N/A	N/A	N/A	N/A	N/A	N/A
HMDB0002226	Adrenic acid	1	Isovaleric acidemia	N/A	N/A	N/A	N/A	1	liver injury
HMDB0001432	Agmatine	1	Colorectal cancer	N/A	N/A	N/A	N/A	N/A	N/A
HMDB0000462	Allantoin	7	Chronic renal failure|Schizophrenia|Meningitis|Crohns disease|Ulcerative colitis|Colorectal cancer|Eosinophilic esophagitis	N/A	N/A	N/A	N/A	N/A	N/A
HMDB0001852	all-trans-Retinoic acid	N/A	N/A	38	Necrosis of liver|Cell death of liver cells|Apoptosis of liver cells|Enlargement of heart|Apoptosis of hepatocytes|Failure of kidney|Increased Levels of Alkaline Phosphatase|Proliferation of liver cells|Increased activation of alkaline phosphatase|Cell death of heart cells|Cell death of cardiomyocytes|Cell death of hepatocytes|Hypertrophy of heart|Apoptosis of heart cells|Cell death of kidney cel…	2	Reduced Sperm count|Impaired Fertility	1	retinoid disruption
HMDB0031652	allyl alcohol	N/A	N/A	3	Increased Levels of ALT|Increased activation of ALT|Increased localization of ALT	N/A	N/A	N/A	N/A
HMDB0003993	Alpha-Carotene	2	Diabetes mellitus type 1|Obesity	N/A	N/A	N/A	N/A	N/A	N/A
HMDB0000729	Alpha-Hydroxyisobutyric acid	3	Colorectal cancer|Lung Cancer|Eosinophilic esophagitis	N/A	N/A	N/A	N/A	N/A	N/A
HMDB0000019	alpha-Ketoisovaleric acid	2	Colorectal cancer|Maple syrup urine disease	N/A	N/A	N/A	N/A	N/A	N/A
HMDB0001388	Alpha-Linolenic acid	6	Hypertension|Essential hypertension|Major depressive disorder|Isovaleric acidemia|Colorectal cancer|Thyroid cancer	N/A	N/A	N/A	N/A	1	cholestatic liver injury
HMDB0001893	alpha-Tocopherol	6	Thyroid cancer |Abetalipoproteinemia|Cerebrotendinous xanthomatosis|Vitamin E deficiency|Parkinsons disease|Colorectal cancer	N/A	N/A	N/A	N/A	N/A	N/A
HMDB0000510	Aminoadipic acid	9	Alpha-aminoadipic aciduria|2-Ketoadipic acidemia|Ulcerative colitis|Crohns disease|Metastatic melanoma|Colorectal cancer|Eosinophilic esophagitis|Schizophrenia|Alpha-aminoadipic and alpha-ketoadipic aciduria	N/A	N/A	N/A	N/A	1	non-alcoholic fatty liver disease
HMDB0001147	aminomalonic acid	N/A	N/A	3	Liver cancer|Liver tumor|Hepatocellular carcinoma	N/A	N/A	N/A	N/A
HMDB0000053	Androstenedione	13	Polycystic ovary syndrome|Cushings Syndrome|Schizophrenia|Adrenal hyperplasia, congenital, due to 3-beta-hydroxysteroid dehydrogenase 2 deficiency|11-beta-Hydroxylase deficiency|21-Hydroxylase deficiency|Adrenal insufficiency, congenital, with 46,XY sex reversal, partial or complete|Congenital Adrenal Hyperplasia, due to 21-Hydroxylase-Deficiency|X-linked ichthyosis|Lipoid Congenital Adrenal Hype…	N/A	N/A	N/A	N/A	N/A	N/A
HMDB0000031	Androsterone	2	Schizophrenia|Hirsutism	N/A	N/A	N/A	N/A	N/A	N/A
HMDB0002212	Arachidic acid	2	Schizophrenia|Colorectal cancer	N/A	N/A	N/A	N/A	N/A	N/A
HMDB0001043	Arachidonic acid	7	Bladder infections|Colorectal cancer|Essential hypertension|Schizophrenia|Gestational diabetes|Hypertension|Isovaleric acidemia	16	Liver cancer|Liver tumor|Hepatocellular carcinoma|Necrosis of liver|Cell death of liver cells|Apoptosis of liver cells|Increased Levels of LDH|Apoptosis of hepatocytes|Quantity of glutathione in liver|Cell death of hepatocytes|Cell death of kidney cells|Increased release of LDH|Cell death of kidney cell lines|Reperfusion injury of heart|Damage of heart|Quantity of reactive oxygen species in liver	N/A	N/A	1	cholestatic liver injury
HMDB0006455	Arachidonyl carnitine	N/A	N/A	N/A	N/A	N/A	N/A	1	non-alcoholic fatty liver disease
HMDB0003148	Argininic acid	2	Cirrhosis|Uremia	N/A	N/A	N/A	N/A	N/A	N/A
HMDB0000052	Argininosuccinic acid	3	Argininemia|Argininosuccinic aciduria|Argininosuccinyl-CoA lyase deficiency	N/A	N/A	N/A	N/A	N/A	N/A
HMDB0000044	Ascorbic acid	5	Traumatic brain injury|Canavan disease|Hyperoxalemia|Meningitis|Eosinophilic esophagitis	36	Necrosis of liver|Cell death of liver cells|Apoptosis of liver cells|Apoptosis of hepatocytes|Failure of kidney|Increased Levels of Alkaline Phosphatase|Increased activation of alkaline phosphatase|Quantity of glutathione in liver|Cell death of hepatocytes|Myocardial infarction|Cell death of kidney cells|Disorder of coronary artery|Necrosis of renal tubule|Damage of kidney|Arrhythmia|Coronary art…	N/A	N/A	1	hyperalgesia
HMDB0028744	Asparaginyl-Valine	1	Colorectal cancer	N/A	N/A	N/A	N/A	1	non-alcoholic fatty liver disease
HMDB0002335	Aspartyl-L-proline	N/A	N/A	N/A	N/A	N/A	N/A	1	renal injury
HMDB0001539	Asymmetric dimethylarginine	6	Autosomal dominant polycystic kidney disease|Colorectal cancer|Essential hypertension|Kidney disease|Uremia|Duchenne Muscular Dystrophy	N/A	N/A	N/A	N/A	1	non-alcoholic fatty liver disease
HMDB0000784	Azelaic acid	3	Stomach cancer|Colorectal cancer|Eosinophilic esophagitis	N/A	N/A	N/A	N/A	1	non-alcoholic fatty liver disease
HMDB0000561	B-Carotene	3	Endometrial cancer|Obesity|Diabetes mellitus type 1	6	Increased Levels of LDH|Quantity of glutathione in liver|Myocardial infarction|Disorder of coronary artery|Coronary artery disease|Increased leakage of LDH	N/A	N/A	N/A	N/A
HMDB0000944	Behenic acid	2	Colorectal cancer|Obesity	N/A	N/A	N/A	N/A	N/A	N/A
HMDB0001870	Benzoic acid	5	Schizophrenia|Colorectal cancer|Metastatic melanoma|Perillyl alcohol administration for cancer treatment|Eosinophilic esophagitis	7	Damage of kidney|Injury of kidney|Damage of nephron|Damage of renal tubule|Damage of renal cortex|Injury of renal tubule|Injury of proximal tubule cells	N/A	N/A	N/A	N/A
HMDB0000056	beta-Alanine	14	Gaba-transaminase deficiency|Hyper beta-alaninemia|Methylmalonate semialdehyde dehydrogenase deficiency|Colorectal cancer|Crohns disease|Ulcerative colitis|Perillyl alcohol administration for cancer treatment|Pancreatic cancer|Periodontal disease|Alzheimers disease|Frontotemporal dementia|Lewy body disease|Dihydropyrimidine dehydrogenase deficiency|Eosinophilic esophagitis	N/A	N/A	N/A	N/A	N/A	N/A
HMDB0033844	beta-Cryptoxanthin	2	Diabetes mellitus type 1|Obesity	N/A	N/A	N/A	N/A	N/A	N/A
HMDB0000043	Betaine	24	Chronic renal failure|Continuous ambulatory peritoneal dialysis|Hemodialysis|Colorectal cancer|Schizophrenia|Early preeclampsia|Pregnancy|Late-onset preeclampsia|Hypermethioninemia|Crohns disease|Ulcerative colitis|Perillyl alcohol administration for cancer treatment|Pancreatic cancer|Periodontal disease|Alzheimers disease|Frontotemporal dementia|Lewy body disease|Lung Cancer|Argininosuccinic aci…	15	Necrosis of liver|Cell death of liver cells|Apoptosis of liver cells|Apoptosis of hepatocytes|Liver Damage|Quantity of glutathione in liver|Cell death of hepatocytes|Hepatic steatosis|Hepatic injury|Nonalcoholic fatty liver disease|Nonalcoholic steatohepatitis|Viral hepatitis|Infection by Hepatitis C virus|Steatohepatitis|Inflammation of liver	N/A	N/A	2	non-alcoholic fatty liver disease|pulmonary arterial hypertension
HMDB0001252	Betaine aldehyde	N/A	N/A	N/A	N/A	N/A	N/A	1	non-alcoholic fatty liver disease
HMDB0000852	beta-Sitosterol	3	Short bowel syndrome|Colorectal cancer|Sitosterolemia	N/A	N/A	N/A	N/A	N/A	N/A
HMDB0000054	Bilirubin	17	Cerebral vasospasm|Colorectal cancer|Crohns disease|Gallbladder disease|Growth hormone deficiency|Primary hypomagnesemia|Crigler-Najjar syndrome type I|Anemia, congenital dyserythropoietic, type II|Bile Acid Synthesis Defect, Congenital, 1|Cholestasis, progressive familial intrahepatic, 1|Citrullinemia type II, neonatal-onset|Donohue Syndrome|Glucose-6-phosphate dehydrogenase deficiency|Infantile…	24	Increased Levels of LDH|Disorder of coronary artery|Increased release of LDH|Hepatic steatosis|Cholestasis|Coronary artery disease|Nonalcoholic fatty liver disease|Failure of liver|Chronic viral hepatitis|Viral hepatitis|Infection by Hepatitis C virus|Chronic hepatitis C|Fibrosis of liver|Inflammation of liver|HIV-HCV co-infection|Cirrhosis|Primary biliary cirrhosis|Crigler-Najjar syndrome type 1…	N/A	N/A	1	non-alcoholic fatty liver disease
HMDB0001008	Biliverdin	1	Colorectal cancer	1	Liver Damage	N/A	N/A	1	non-alcoholic fatty liver disease
HMDB0000030	Biotin	8	Acute Lymphoblastic Leukemia|Colorectal cancer|Dementia|Epilepsy|Head injury|Motor neuron disease|Multiple sclerosis|Eosinophilic esophagitis	N/A	N/A	N/A	N/A	1	hepatic injury
HMDB0003543	Butanal	2	Ulcerative colitis|Crohns disease	N/A	N/A	N/A	N/A	N/A	N/A
HMDB0000039	Butyric acid	14	Crohns disease|Ulcerative colitis|Colorectal cancer|Irritable bowel syndrome|Nonalcoholic fatty liver disease|Celiac disease|Autism|Pervasive developmental disorder not otherwise specified|Bladder infections|Diverticular disease|Rheumatoid arthritis|Enteritis|AIDS|Eosinophilic esophagitis	2	Increased Levels of Alkaline Phosphatase|Increased activation of alkaline phosphatase	N/A	N/A	N/A	N/A
HMDB0002013	Butyrylcarnitine	7	Very Long Chain Acyl-CoA Dehydrogenase Deficiency|Short Chain Acyl-Coa Dehydrogenase Deficiency|Pregnancy|Celiac disease|Obesity|Glutaric aciduria II|Eosinophilic esophagitis	N/A	N/A	N/A	N/A	N/A	N/A
HMDB0001964	Caffeic acid	1	Colorectal cancer	2	Liver Damage|Hepatic injury	N/A	N/A	N/A	N/A
HMDB0003550	Calcidiol	4	Adrenal hyperplasia, congenital, due to 3-beta-hydroxysteroid dehydrogenase 2 deficiency|Anephric patients|Nephrotic syndrome|Bartter Syndrome, Type 4A, Neonatal, with Sensorineural Deafness	4	Failure of kidney|Increased Levels of Alkaline Phosphatase|Increased activation of alkaline phosphatase|Chronic renal failure	N/A	N/A	1	retinoid disruption
HMDB0002869	Campesterol	2	Colorectal cancer|Sitosterolemia	N/A	N/A	N/A	N/A	N/A	N/A
HMDB0000511	Capric acid	5	Colorectal cancer|Metastatic melanoma|Cystic fibrosis|Perillyl alcohol administration for cancer treatment|Eosinophilic esophagitis	N/A	N/A	N/A	N/A	N/A	N/A
HMDB0000535	Caproic acid	10	Ulcerative colitis|Irritable bowel syndrome|Nonalcoholic fatty liver disease|Celiac disease|Autism|Pervasive developmental disorder not otherwise specified|Crohns disease|Colorectal cancer|Perillyl alcohol administration for cancer treatment|Medium Chain Acyl-CoA Dehydrogenase Deficiency	1	Proliferation of peroxisomes in liver	N/A	N/A	N/A	N/A
HMDB0000482	Caprylic acid	4	Colorectal cancer|Crohns disease|Ulcerative colitis|Perillyl alcohol administration for cancer treatment	N/A	N/A	N/A	N/A	N/A	N/A
HMDB0000832	Capryloylglycine	1	Medium Chain Acyl-CoA Dehydrogenase Deficiency	N/A	N/A	N/A	N/A	N/A	N/A
HMDB0004949	Ceramide (d18:1/16:0)	1	Colorectal cancer	N/A	N/A	N/A	N/A	N/A	N/A
HMDB0039540	Cerebronic acid	N/A	N/A	N/A	N/A	N/A	N/A	1	cholestatic liver injury
HMDB0000518	Chenodeoxycholic acid	5	Cystic fibrosis|Biliary atresia|Cirrhosis|Hepatocellular carcinoma|Primary biliary cirrhosis	6	Increased Levels of Alkaline Phosphatase|Increased activation of alkaline phosphatase|Cell death of kidney cells|Apoptosis of kidney cell lines|Cell death of kidney cell lines|Increased Levels of Bilirubin	N/A	N/A	N/A	N/A
HMDB0000637	Chenodeoxycholic acid glycine conjugate	2	Biliary atresia|Colorectal cancer	9	Necrosis of liver|Cell death of liver cells|Apoptosis of liver cells|Apoptosis of hepatocytes|Cell death of hepatocytes|Cholestasis|Intrahepatic cholestasis|Intrahepatic cholestasis of pregnancy|Generation of reactive oxygen species in liver	N/A	N/A	N/A	N/A
HMDB0002208	Cholestane-3,7,12,24,25-pentol	N/A	N/A	N/A	N/A	N/A	N/A	1	acute colitis
HMDB0000067	Cholesterol	33	Abetalipoproteinemia|Acute myelogenous leukemia|Cerebrotendinous xanthomatosis|Cholelithiasis|Colorectal cancer|Schizophrenia|Gallbladder disease|Stomach cancer|Hypercholesterolemia|Hyperlipoproteinemia|Inflammatory bowel disease|Multiple sclerosis|Oculocerebrorenal syndrome|Prostate cancer|Smith-Lemli-Opitz syndrome|Primary hypomagnesemia|Cholesteryl ester storage disease|Cystinosis|Antley-Bixle…	41	Liver cancer|Liver tumor|Hepatocellular carcinoma|Necrosis of liver|Cell death of liver cells|Increased Levels of LDH|Failure of kidney|Liver Damage|Myocardial infarction|Disorder of coronary artery|Increased release of LDH|Hepatic steatosis|Cholestasis|Damage of kidney|Chronic renal failure|Coronary artery disease|Nonalcoholic fatty liver disease|End stage renal disease|Acute myocardial infarcti…	5	Decreased sperm quantity and/or quality in the adult testis|Decreased Fertility|Hepatotoxicity|Reproductive failure|Reduced Reproductive Success	1	non-alcoholic fatty liver disease
HMDB0000619	Cholic acid	8	Cystic fibrosis|Biliary atresia|Colorectal cancer|Crohns disease|Ulcerative colitis|Cirrhosis|Primary biliary cirrhosis|Eosinophilic esophagitis	15	Necrosis of liver|Cell death of liver cells|Increased Levels of Alkaline Phosphatase|Liver Damage|Increased activation of alkaline phosphatase|Cell death of hepatocytes|Cholestasis|Hepatic injury|Intrahepatic cholestasis|Fibrosis of liver|Increased Levels of Bilirubin|Childhood cholestasis|Progressive familial intrahepatic cholestasis type 1|Progressive familial intrahepatic cholestasis type 2|In…	N/A	N/A	2	cholestatic liver injury| acute colitis
HMDB0000097	Choline	18	Early preeclampsia|Pregnancy|Spina Bifida|Multi-infarct dementia|Alzheimers disease|Irritable bowel syndrome|Ulcerative colitis|Crohns disease|Diverticular disease|Rheumatoid arthritis|Colorectal cancer|Perillyl alcohol administration for cancer treatment|Pancreatic cancer|Periodontal disease|Frontotemporal dementia|Lewy body disease|Lung Cancer|Eosinophilic esophagitis	12	Necrosis of liver|Cell death of liver cells|Liver Damage|Hepatic steatosis|Hepatic injury|Arrhythmia|Nonalcoholic fatty liver disease|Apoptosis of liver cell lines|Nonalcoholic steatohepatitis|Steatohepatitis|Inflammation of liver|Steatosis of liver cell lines	N/A	N/A	N/A	N/A
HMDB0000072	cis-Aconitic acid	7	Alzheimers disease|Frontotemporal dementia|Lewy body disease|Lung Cancer|Eosinophilic esophagitis|Schizophrenia|Amish lethal microcephaly	N/A	N/A	N/A	N/A	N/A	N/A
HMDB0000094	Citric acid	28	Hyperoxalemia|Pancreatic cancer|Schizophrenia|Early preeclampsia|Pregnancy|Late-onset preeclampsia|Canavan disease|2-Ketoglutarate dehydrogenase complex deficiency|Irritable bowel syndrome|Crohns disease|Ulcerative colitis|Alzheimers disease|Frontotemporal dementia|Lewy body disease|Paraquat poisoning|Lung Cancer|Rhabdomyolysis|Diabetes mellitus type 1|Argininosuccinic aciduria|Propionic acidemia…	6	Failure of kidney|Damage of kidney|Chronic renal failure|End stage renal disease|Injury of kidney|Acute kidney injury	N/A	N/A	2	carcinogenesis| renal carcinogenesis
HMDB0000904	Citrulline	25	Intestinal failure|Epilepsy|Alzheimers disease|Argininosuccinic aciduria|Fumarase deficiency|N-acetylglutamate synthetase deficiency|Citrullinemia type I|Citrullinemia type II, adult-onset|Pearson Syndrome|Citrullinemia type II, neonatal-onset|Cutis laxa, autosomal recessive, type IIIA|Myopathy, lactic acidosis, and sideroblastic anemia 1|Phosphoenolpyruvate Carboxykinase Deficiency 1, Cytosolic|…	5	Pulmonary Hypertension|Congenital heart disease|Atrioventricular septal defect and common atrioventricular junction|Primum atrial septal defect|Ventricular septal defect	N/A	N/A	N/A	N/A
HMDB0000643	Coproporphyrin I	7	Acute intermittent porphyria|Hereditary coproporphyria|Liver disease|Porphyria|Variegate porphyria|Porphyria cutanea tarda|Protoporphyria, Erythropoietic	N/A	N/A	N/A	N/A	1	cancer
HMDB0000570	Coproporphyrin III	5	Acute intermittent porphyria|Hereditary coproporphyria|Liver disease|Porphyria|Porphyria cutanea tarda	N/A	N/A	N/A	N/A	1	cancer
HMDB0001547	Corticosterone	1	Depersonalization disorder	6	Enlargement of heart|Increased Levels of Alkaline Phosphatase|Increased activation of alkaline phosphatase|Hypertrophy of heart|Hepatic steatosis|Fibrosis of heart	1	Decreased sperm quantity or quality in the adult, Decreased fertility	N/A	N/A
HMDB0000063	Cortisol	24	Adrenal hyperplasia, congenital, due to 3-beta-hydroxysteroid dehydrogenase 2 deficiency|3-Hydroxy-3-methylglutaryl-CoA lyase deficiency|Anorexia nervosa|Benign gynecological diseases|Bipolar disorder|Corticosterone methyl oxidase I deficiency|Schizophrenia|Rheumatoid arthritis|Stress|Tic disorder|ACTH deficiency, isolated|Adrenal hypoplasia|Congenital Adrenal Hyperplasia, due to 17-Hydroxylase-D…	21	Increased Levels of LDH|Increased Levels of Alkaline Phosphatase|Increased activation of alkaline phosphatase|Myocardial infarction|Arrhythmia|Acute myocardial infarction|Failure of heart|Nephrosis|Cardiotoxicity|Remodeling of left ventricle|Increased activation of LDH|Dysfunction of heart|Ventricular dysfunction|Acute rheumatic carditis|Decreased Levels of Potassium|Left ventricular dysfunction|…	N/A	N/A	N/A	N/A
HMDB0002802	Cortisone	3	Depersonalization disorder|Ovarian cancer|Rheumatoid arthritis	3	Liver cancer|Liver tumor|Hepatocellular carcinoma	4	Increased seizure|Increased agitation|Increased depression|Increased hypertension	N/A	N/A
HMDB0000064	Creatine	20	Cirrhosis|Pancreatic cancer|Colorectal cancer|Schizophrenia|Early preeclampsia|Pregnancy|Late-onset preeclampsia|Hypermethioninemia|Cerebral creatine deficiency syndrome 3|Irritable bowel syndrome|Crohns disease|Ulcerative colitis|Alzheimers disease|Frontotemporal dementia|Lewy body disease|Cystic fibrosis|Lung Cancer|Rhabdomyolysis|Eosinophilic esophagitis|Cerebral creatine deficiency syndrome 1	5	Dysfunction of kidney|Increased Levels of Creatinine|Nephritis|Dysfunction of liver|Interstitial nephritis	N/A	N/A	1	non-alcoholic fatty liver disease
HMDB0000562	Creatinine	39	Hyperoxalemia|Canavan disease|Isovaleric acidemia|Chronic renal failure|Pancreatic cancer|Stomach cancer|Early preeclampsia|Pregnancy|Late-onset preeclampsia|Primary hypomagnesemia|Lesch-Nyhan syndrome|21-Hydroxylase deficiency|Bartter Syndrome, Type 4A, Neonatal, with Sensorineural Deafness|Bartter Syndrome, Type 2, Antenatal|Pseudohypoaldosteronism, type I, autosomal dominant|Bartter Syndrome, …	13	Failure of kidney|Damage of kidney|Chronic renal failure|Nephritis|Nephrosis|Injury of kidney|Acute renal failure|Familial nephrotic syndrome|Gentamicin-induced renal injury|Glomerulonephritis|IgA nephropathy|Ischemic acute renal failure|Acute kidney injury	1	Occurrence in Kidney toxicity	2	renal injury| renal carcinogenesis
HMDB0002084	cyanide	N/A	N/A	6	Failure of kidney|Tachycardia|Chronic renal failure|Arrhythmia|End stage renal disease|Calcific uremic arteriolopathy	N/A	N/A	N/A	N/A
HMDB0000607	Cyanocobalamin	3	Homozygous sickle cell disease|Pregnancy|Vitamin B12 deficiency	9	Liver cancer|Liver tumor|Myocardial infarction|Disorder of coronary artery|Chronic viral hepatitis|Viral hepatitis|Infection by Hepatitis C virus|Chronic hepatitis C|Inflammation of liver	N/A	N/A	N/A	N/A
HMDB0000058	Cyclic AMP	7	Headache|Idiopathic polyneuritis|Hypoxic-ischemic encephalopathy|Meningitis|Crohns disease|Ulcerative colitis|Chronic renal failure	12	Enlargement of heart|Proliferation of liver cells|Hypertrophy of heart|Proliferation of biliary epithelial cells|Proliferation of cholangiocytes|Proliferation of hepatic stellate cells|Hypertrophy of cardiomyocytes|Ventricular hypertrophy|Hyperplasia of cholangiocytes|Mitogenecity of hepatic stellate cells|Hypertrophy of ventricular myocytes|Migration of hepatic stellate cells	1	Reduced Reproductive Success	N/A	N/A
HMDB0001314	Cyclic GMP	1	Headache	9	Cell death of heart cells|Cell death of cardiomyocytes|Myocardial infarction|Apoptosis of heart cells|Apoptosis of cardiomyocytes|Acute myocardial infarction|Proliferation of heart cells|Proliferation of cardiac fibroblasts|Transformation of cardiac fibroblasts	N/A	N/A	N/A	N/A
HMDB0000731	Cysteine-S-sulfate	3	Sulfite oxidase deficiency, ISOLATED|Eosinophilic esophagitis|Molybdenum cofactor deficiency	N/A	N/A	N/A	N/A	N/A	N/A
HMDB0000089	Cytidine	7	Canavan disease|Colorectal cancer|Crohns disease|Ulcerative colitis|Alzheimers disease|Frontotemporal dementia|Lewy body disease	N/A	N/A	N/A	N/A	N/A	N/A
HMDB0000630	Cytosine	3	Crohns disease|Ulcerative colitis|Colorectal cancer	N/A	N/A	N/A	N/A	N/A	N/A
HMDB0000606	D-2-Hydroxyglutaric acid	3	D-2-hydroxyglutaric aciduria|D, L-2-hydroxyglutaric aciduria|Spondyloenchondrodysplasia	N/A	N/A	N/A	N/A	N/A	N/A
HMDB0000568	D-Arabitol	4	Ribose-5-phosphate isomerase deficiency|Invasive candidiasis|Colorectal cancer|Eosinophilic esophagitis	N/A	N/A	N/A	N/A	N/A	N/A
HMDB0240209	D-chiro-inositol	N/A	N/A	N/A	N/A	N/A	N/A	1	non-alcoholic fatty liver disease
HMDB0011623	Decanal	3	Perillyl alcohol administration for cancer treatment|Celiac disease|Uremia	N/A	N/A	N/A	N/A	N/A	N/A
HMDB0000077	Dehydroepiandrosterone	7	Adrenal hyperplasia, congenital, due to 3-beta-hydroxysteroid dehydrogenase 2 deficiency|Aromatase deficiency|21-Hydroxylase deficiency|Antley-Bixler syndrome with genital anomalies and disordered steroidogenesis|Adrenal insufficiency, congenital, with 46,XY sex reversal, partial or complete|Lipoid Congenital Adrenal Hyperplasia|Rheumatoid arthritis	9	Increased Levels of Alkaline Phosphatase|Increased activation of alkaline phosphatase|Pulmonary Hypertension|Dysfunction of heart|Ventricular dysfunction|Diastolic dysfunction of right ventricle|Systolic dysfunction of right ventricle|Diastolic dysfunction|Proliferation of peroxisomes in liver	N/A	N/A	N/A	N/A
HMDB0001032	Dehydroepiandrosterone sulfate	13	11-beta-Hydroxylase deficiency|Adrenal hyperplasia, congenital, due to 3-beta-hydroxysteroid dehydrogenase 2 deficiency|Alzheimers disease|Colorectal cancer|Schizophrenia|Lung Cancer|Polycystic ovary syndrome|Rheumatoid arthritis|Congenital Adrenal Hyperplasia, due to 17-Hydroxylase-Deficiency|Aromatase deficiency|Lipoid Congenital Adrenal Hyperplasia|X-linked ichthyosis|Hirsutism	N/A	N/A	N/A	N/A	N/A	N/A
HMDB0000101	Deoxyadenosine	4	Adenosine deaminase deficiency|Adenylosuccinate lyase deficiency|Colorectal cancer|Eosinophilic esophagitis	N/A	N/A	N/A	N/A	N/A	N/A
HMDB0001532	Deoxyadenosine triphosphate	1	Adenosine deaminase deficiency	N/A	N/A	N/A	N/A	N/A	N/A
HMDB0000626	Deoxycholic acid	5	Cystic fibrosis|Irritable bowel syndrome|Ulcerative colitis|Colorectal cancer|Primary biliary cirrhosis	11	Necrosis of liver|Cell death of liver cells|Apoptosis of liver cells|Increased Levels of LDH|Apoptosis of hepatocytes|Increased Levels of Alkaline Phosphatase|Increased activation of alkaline phosphatase|Cell death of hepatocytes|Increased release of LDH|Increased Levels of Bilirubin|Increased concentration of bilirubin	N/A	N/A	N/A	N/A
HMDB0000631	Deoxycholic acid glycine conjugate	3	Hepatocellular carcinoma|Cirrhosis|Colorectal cancer	3	Liver cancer|Liver tumor|Hepatocellular carcinoma	N/A	N/A	N/A	N/A
HMDB0000016	Deoxycorticosterone	1	Congenital Adrenal Hyperplasia, due to 17-Hydroxylase-Deficiency	1	Fibrosis of heart	N/A	N/A	N/A	N/A
HMDB0000014	Deoxycytidine	3	Crohns disease|Ulcerative colitis|Colorectal cancer	N/A	N/A	N/A	N/A	1	non-alcoholic fatty liver disease
HMDB0000085	Deoxyguanosine	2	Colorectal cancer|Purine nucleoside phosphorylase deficiency	N/A	N/A	N/A	N/A	1	non-alcoholic fatty liver disease
HMDB0000071	Deoxyinosine	3	Colorectal cancer|Purine nucleoside phosphorylase deficiency |Eosinophilic esophagitis	N/A	N/A	N/A	N/A	1	non-alcoholic fatty liver disease
HMDB0000569	Deoxypyridinoline	4	Cirrhosis|Growth hormone deficiency|Multiple myeloma|Congestive heart failure	N/A	N/A	N/A	N/A	N/A	N/A
HMDB0000012	Deoxyuridine	5	Thymidine phosphorylase deficiency|Colorectal cancer|Crohns disease|Ulcerative colitis|Eosinophilic esophagitis	N/A	N/A	N/A	N/A	N/A	N/A
HMDB0001191	Deoxyuridine triphosphate	1	Prostate cancer	N/A	N/A	N/A	N/A	N/A	N/A
HMDB0001373	Dephospho-CoA	N/A	N/A	N/A	N/A	N/A	N/A	1	non-alcoholic fatty liver disease
HMDB0000660	D-Fructose	3	Colorectal cancer|Diabetes mellitus type 2|Eosinophilic esophagitis	N/A	N/A	N/A	N/A	N/A	N/A
HMDB0007218	DG(18:1(9Z)/18:1(9Z)/0:0)	N/A	N/A	N/A	N/A	N/A	N/A	1	non-alcoholic fatty liver disease
HMDB0056197	DG(18:1n9/0:0/18:1n9)	N/A	N/A	N/A	N/A	N/A	N/A	1	cholestatic liver injury
HMDB0033704	D-galactose	N/A	N/A	3	Liver cancer|Liver tumor|Hepatocellular carcinoma	N/A	N/A	N/A	N/A
HMDB0000143	D-Galactose	6	Galactose-1-phosphate uridyltransferase deficiency|Galactosemia type 1|Patent Ductus Venosus|Galactosemia|Colorectal cancer|Eosinophilic esophagitis	N/A	N/A	N/A	N/A	N/A	N/A
HMDB0000122	D-Glucose	51	Growth hormone deficiency|Acute myelogenous leukemia|Hyperlipoproteinemia|3-Methyl-crotonyl-glycinuria|Addisons Disease|Early preeclampsia|Pregnancy|Late-onset preeclampsia|Glucagon deficiency|Primary hypomagnesemia|3-Hydroxy-3-methylglutaryl-CoA lyase deficiency|3-Hydroxy-3-Methylglutaryl-CoA Synthase Deficiency|Short/branched chain acyl-CoA dehydrogenase deficiency|21-Hydroxylase deficiency|3-H…	48	Liver cancer|Liver tumor|Hepatocellular carcinoma|Increased Levels of LDH|Enlargement of heart|Failure of kidney|Liver Damage|Cell death of heart cells|Cell death of cardiomyocytes|Hypertrophy of heart|Cell proliferation of kidney cell lines|Apoptosis of heart cells|Cell death of kidney cells|Disorder of coronary artery|Increased release of LDH|Apoptosis of cardiomyocytes|Hepatic steatosis|Hepati…	1	Gestational diabetes mellitus	5	cholestatic liver injury|hyperalgesia| renal carcinogenesis|kidney injury|encephalopathy
HMDB0003976	D-Glucuronic acid 1-phosphate	N/A	N/A	N/A	N/A	N/A	N/A	1	renal injury
HMDB0002961	Dihydrotestosterone	4	Alcoholism|Major depressive disorder|Adrenal insufficiency, congenital, with 46,XY sex reversal, partial or complete|X-linked ichthyosis	5	Increased Levels of Alkaline Phosphatase|Increased activation of alkaline phosphatase|Damage of kidney|Injury of kidney|Reperfusion injury of kidney	2	Malformation, cryptorchidism|Short male AGD	1	oxidative stress
HMDB0000079	Dihydrothymine	3	Dihydropyrimidinase deficiency|Beta-ureidopropionase deficiency|Eosinophilic esophagitis	N/A	N/A	N/A	N/A	N/A	N/A
HMDB0000076	Dihydrouracil	5	Colorectal cancer|Dihydropyrimidine dehydrogenase deficiency|Hypertension|Cerebral infarction|Liver disease	N/A	N/A	N/A	N/A	N/A	N/A
HMDB0001473	Dihydroxyacetone phosphate	4	Alzheimers disease|Frontotemporal dementia|Transaldolase deficiency|Lewy body disease	N/A	N/A	N/A	N/A	N/A	N/A
HMDB0000087	Dimethylamine	12	Pregnancy|Autosomal dominant polycystic kidney disease|Bladder infections|Diabetes mellitus type 2|Diabetes mellitus type 1|Kidney disease|Rhabdomyolysis|Uremia|Eosinophilic esophagitis|Duchenne Muscular Dystrophy|Early preeclampsia|Late-onset preeclampsia	N/A	N/A	N/A	N/A	1	cancer
HMDB0000092	Dimethylglycine	6	Kidney disease|Colorectal cancer|Crohns disease|Ulcerative colitis|Eosinophilic esophagitis|Dimethylglycine Dehydrogenase Deficiency	N/A	N/A	N/A	N/A	N/A	N/A
HMDB0001311	D-Lactic acid	4	Diabetes mellitus type 2|Schizophrenia|D-Lactic Acidosis|D-Lactic Acidosis and Short Bowel Syndrome	N/A	N/A	N/A	N/A	N/A	N/A
HMDB0000169	D-Mannose	2	Colorectal cancer|Eosinophilic esophagitis	3	Liver cancer|Liver tumor|Hepatocellular carcinoma	N/A	N/A	N/A	N/A
HMDB0002183	Docosahexaenoic acid	8	Thyroid cancer |Colorectal cancer|Major depressive disorder|Essential hypertension|Hypertension|Isovaleric acidemia|Rhizomelic chondrodysplasia punctata|Stroke	3	Hepatic steatosis|Nonalcoholic fatty liver disease|Inflammation of liver	N/A	N/A	1	cholestatic liver injury
HMDB0006528	Docosapentaenoic acid (22n-3)	2	Colorectal cancer|Isovaleric acidemia	N/A	N/A	N/A	N/A	N/A	N/A
HMDB0001976	Docosapentaenoic acid (22n-6)	3	Thyroid cancer |Colorectal cancer|Isovaleric acidemia	N/A	N/A	N/A	N/A	1	non-alcoholic fatty liver disease
HMDB0002823	Docosatrienoic acid	1	Colorectal cancer	N/A	N/A	N/A	N/A	1	non-alcoholic fatty liver disease
HMDB0000638	Dodecanoic acid	3	Colorectal cancer|Metastatic melanoma|Cystic fibrosis	2	Increased Levels of LDH|Increased release of LDH	N/A	N/A	N/A	N/A
HMDB0000073	Dopamine	11	Dopamine Beta-Hydroxylase Deficiency|Hypothyroidism|Alzheimers disease|Cerebral infarction|Bacterial meningitis|Encephalitis|Vitiligo|Aromatic L-amino acid decarboxylase deficiency|Eosinophilic esophagitis|Schizophrenia|Dopamine-serotonin Vesicular Transport Defect	10	Increased Levels of LDH|Cell death of kidney cells|Apoptosis of kidney cell lines|Increased release of LDH|Failure of heart|Cell death of kidney cell lines|Acute heart failure|Acute decompensated heart failure|Diastolic heart failure|Diastolic dysfunction	1	Obesity	N/A	N/A
HMDB0001229	Dopaquinone	N/A	N/A	N/A	N/A	N/A	N/A	1	hyperalgesia
HMDB0003411	D-Proline	1	Autosomal dominant polycystic kidney disease	N/A	N/A	N/A	N/A	N/A	N/A
HMDB0000283	D-Ribose	3	Colorectal cancer|Ribose-5-phosphate isomerase deficiency|Eosinophilic esophagitis	N/A	N/A	N/A	N/A	N/A	N/A
HMDB0002917	D-Xylitol	3	Ribose-5-phosphate isomerase deficiency|Colorectal cancer|Hepatocellular carcinoma	N/A	N/A	N/A	N/A	N/A	N/A
HMDB0000098	D-Xylose	8	Small intestinal malabsorption|Kidney disease|Small bowel bacterial overgrowth syndrome|Crohns disease|AIDS|Colorectal cancer|Lung Cancer|Eosinophilic esophagitis	N/A	N/A	N/A	N/A	N/A	N/A
HMDB0001999	Eicosapentaenoic acid	5	Colorectal cancer|Major depressive disorder|Essential hypertension|Hypertension|Isovaleric acidemia	N/A	N/A	N/A	N/A	1	cholestatic liver injury
HMDB0000573	Elaidic acid	1	Colorectal cancer	N/A	N/A	N/A	N/A	N/A	N/A
HMDB0006101	Enterolactone	2	Perillyl alcohol administration for cancer treatment|Colorectal cancer	2	Increased Levels of Alkaline Phosphatase|Increased activation of alkaline phosphatase	N/A	N/A	N/A	N/A
HMDB0000365	Epiandrosterone	2	Schizophrenia|Colorectal cancer	N/A	N/A	N/A	N/A	N/A	N/A
HMDB0000068	Epinephrine	8	Addisons Disease|Subarachnoid hemorrhage|Pheochromocytoma|Head injury|Cerebral infarction|Bacterial meningitis|Encephalitis|Schizophrenia	14	Enlargement of heart|Increased Levels of Alkaline Phosphatase|Proliferation of liver cells|Increased activation of alkaline phosphatase|Myocardial infarction|Tachycardia|Arrhythmia|Dilated cardiomyopathy|Proliferation of hepatic stellate cells|Idiopathic dilated cardiomyopathy|Ventricular fibrillation|Cardiac fibrillation|Ventricular tachycardia|Pulmonary embolism	N/A	N/A	N/A	N/A
HMDB0000900	Ergocalciferol	1	Anephric patients	N/A	N/A	N/A	N/A	N/A	N/A
HMDB0000878	Ergosterol	1	Colorectal cancer	N/A	N/A	N/A	N/A	N/A	N/A
HMDB0000613	Erythronic acid	1	Colorectal cancer	N/A	N/A	N/A	N/A	1	non-alcoholic fatty liver disease
HMDB0000151	Estradiol	8	Menstrual cycle|Adrenal hyperplasia, congenital, due to 3-beta-hydroxysteroid dehydrogenase 2 deficiency|Aromatase deficiency|Congenital Adrenal Hyperplasia, due to 17-Hydroxylase-Deficiency|X-linked ichthyosis|Lipoid Congenital Adrenal Hyperplasia|Proprotein Convertase 1/3 Deficiency|Benign gynecological diseases	45	Liver cancer|Liver tumor|Hepatocellular carcinoma|Necrosis of liver|Cell death of liver cells|Apoptosis of liver cells|Enlargement of heart|Apoptosis of hepatocytes|Increased Levels of Alkaline Phosphatase|Increased activation of alkaline phosphatase|Cell death of heart cells|Cell death of cardiomyocytes|Cell death of hepatocytes|Hypertrophy of heart|Cell proliferation of kidney cell lines|Apopto…	2	Decreased sperm quantity / quality in the adult, Decreased fertility|Decreased fertility, Reduced number of oocytes ovulated	N/A	N/A
HMDB0000153	Estriol	3	Pregnancy|Diabetes mellitus type 2|Aromatase deficiency	N/A	N/A	N/A	N/A	N/A	N/A
HMDB0000145	Estrone	3	Menstrual cycle|Aromatase deficiency|X-linked ichthyosis	9	Increased Levels of Alkaline Phosphatase|Liver Damage|Disorder of coronary artery|Proliferation of biliary epithelial cells|Coronary artery disease|Proliferation of cholangiocytes|Increased Levels of Bilirubin|Increased localization of alkaline phosphatase|Hepatotoxicity	N/A	N/A	N/A	N/A
HMDB0001425	Estrone sulfate	2	Obesity|X-linked ichthyosis	N/A	N/A	N/A	N/A	N/A	N/A
HMDB0010325	Ethyl glucuronide	2	Colorectal cancer|Diabetes mellitus type 2	N/A	N/A	N/A	N/A	N/A	N/A
HMDB0013231	Ethylamine	1	Uremia	N/A	N/A	N/A	N/A	N/A	N/A
HMDB0000622	Ethylmalonic acid	8	Anorexia nervosa|Malonyl-Coa decarboxylase deficiency|Eosinophilic esophagitis|Ethylmalonic encephalopathy|Short Chain Acyl-Coa Dehydrogenase Deficiency|Medium Chain Acyl-CoA Dehydrogenase Deficiency|3-Hydroxy-3-Methylglutaryl-CoA Synthase Deficiency|Isobutyryl-CoA Dehydrogenase Deficiency	N/A	N/A	N/A	N/A	N/A	N/A
HMDB0001248	FAD	2	Anorexia nervosa|Colorectal cancer	N/A	N/A	N/A	N/A	N/A	N/A
HMDB0000121	Folic acid	7	Folate deficiency|Rheumatoid arthritis|Hereditary folate malabsorption|Dimethylglycine Dehydrogenase Deficiency|Alzheimers disease|Fibromyalgia|Bladder infections	27	Failure of kidney|Myocardial infarction|Cell death of kidney cells|Apoptosis of kidney cell lines|Disorder of coronary artery|Necrosis of renal tubule|Damage of kidney|Chronic renal failure|Apoptosis of kidney cells|End stage renal disease|Acute myocardial infarction|Nephritis|Failure of heart|Cell death of kidney cell lines|Apoptosis of tubular cells|Interstitial fibrosis of kidney|Decreased exc…	N/A	N/A	N/A	N/A
HMDB0000142	Formic acid	14	Methanol poisoning|Formic acid intoxication|Pancreatic cancer|Early preeclampsia|Pregnancy|Late-onset preeclampsia|Irritable bowel syndrome|Diverticular disease|Rheumatoid arthritis|Methyl formate exposure|Lung Cancer|Diabetes mellitus type 1|Autosomal dominant polycystic kidney disease|Eosinophilic esophagitis	N/A	N/A	N/A	N/A	N/A	N/A
HMDB0004089	Formylanthranilic acid	N/A	N/A	N/A	N/A	N/A	N/A	1	hyperalgesia
HMDB0000124	Fructose 6-phosphate	3	Alzheimers disease|Frontotemporal dementia|Lewy body disease	N/A	N/A	N/A	N/A	N/A	N/A
HMDB0001265	Fucose 1-phosphate	N/A	N/A	N/A	N/A	N/A	N/A	1	non-alcoholic fatty liver disease
HMDB0000134	Fumaric acid	11	Colorectal cancer|Alzheimers disease|Irritable bowel syndrome|Diverticular disease|Rheumatoid arthritis|Lung Cancer|Eosinophilic esophagitis|Fumarase deficiency|2-Ketoglutarate dehydrogenase complex deficiency|Amish lethal microcephaly|Lipoyltransferase 1 Deficiency	3	Liver cancer|Liver tumor|Hepatocellular carcinoma	N/A	N/A	N/A	N/A
HMDB0000639	Galactaric acid	1	Eosinophilic esophagitis	N/A	N/A	N/A	N/A	N/A	N/A
HMDB0000107	Galactitol	3	Alzheimers disease|Irritable bowel syndrome|Galactosemia	N/A	N/A	N/A	N/A	N/A	N/A
HMDB0000565	Galactonic acid	1	Galactosemia	N/A	N/A	N/A	N/A	N/A	N/A
HMDB0000112	gamma-Aminobutyric acid	21	Alzheimers disease|Hepatic encephalopathy|Gaba-transaminase deficiency|Tuberculous meningitis|Meningitis|Epilepsy|Febrile seizures|Pyridoxine-dependent epilepsy|Hyperekplexia|Irritable bowel syndrome|Colorectal cancer|Crohns disease|Ulcerative colitis|Perillyl alcohol administration for cancer treatment|Pancreatic cancer|Periodontal disease|Frontotemporal dementia|Lewy body disease|Hyper beta-ala…	5	Cell proliferation of kidney cell lines|Dysfunction of kidney|Fibrosis of kidney|Atrophy of renal tubule|Fibrosis of renal tubule	3	Increase seizure|Increased hippocampal hyperdepolarization |Increased epilepsy	N/A	N/A
HMDB0011170	gamma-Glutamylisoleucine	1	Colorectal cancer	N/A	N/A	N/A	N/A	1	non-alcoholic fatty liver disease
HMDB0011171	gamma-Glutamylleucine	1	Colorectal cancer	N/A	N/A	N/A	N/A	1	non-alcoholic fatty liver disease
HMDB0029154	gamma-Glutamyllysine	N/A	N/A	N/A	N/A	N/A	N/A	1	non-alcoholic fatty liver disease
HMDB0003073	Gamma-Linolenic acid	3	Colorectal cancer|Isovaleric acidemia|Lung Cancer	3	Liver cancer|Liver tumor|Hepatocellular carcinoma	N/A	N/A	N/A	N/A
HMDB0004062	Gentisate aldehyde	N/A	N/A	N/A	N/A	N/A	N/A	1	hyperalgesia
HMDB0000663	Glucaric acid	1	Eosinophilic esophagitis	N/A	N/A	N/A	N/A	N/A	N/A
HMDB0000625	Gluconic acid	3	Schizophrenia|Colorectal cancer|Eosinophilic esophagitis	N/A	N/A	N/A	N/A	N/A	N/A
HMDB0001514	Glucosamine	1	Colorectal cancer	8	Cell death of heart cells|Cell death of cardiomyocytes|Apoptosis of heart cells|Apoptosis of cardiomyocytes|Cell viability of cardiomyocytes|Hypertrophy of kidney cells|Apoptosis of ventricular myocytes|Survival of ventricular myocytes	N/A	N/A	N/A	N/A
HMDB0001254	Glucosamine 6-phosphate	N/A	N/A	N/A	N/A	N/A	N/A	2	non-alcoholic fatty liver disease|hyperalgesia
HMDB0001401	Glucose 6-phosphate	5	Colorectal cancer|Alzheimers disease|Frontotemporal dementia|Lewy body disease|Eosinophilic esophagitis	N/A	N/A	N/A	N/A	N/A	N/A
HMDB0004973	Glucosylceramide (d18:1/20:0)	N/A	N/A	N/A	N/A	N/A	N/A	1	non-alcoholic fatty liver disease
HMDB0004975	Glucosylceramide (d18:1/24:1(15Z))	N/A	N/A	N/A	N/A	N/A	N/A	1	non-alcoholic fatty liver disease
HMDB0000620	Glutaconic acid	1	Glutaric aciduria I	N/A	N/A	N/A	N/A	N/A	N/A
HMDB0029156	Glutamylphenylalanine	N/A	N/A	N/A	N/A	N/A	N/A	1	oxidative stress
HMDB0000661	Glutaric acid	13	Glutaric aciduria I|Glutaryl-CoA dehydrogenase deficiency (GDHD)|Irritable bowel syndrome|Ulcerative colitis|Colorectal cancer|Anorexia nervosa|Eosinophilic esophagitis|Fumarase deficiency|Malonyl-Coa decarboxylase deficiency|3-Hydroxy-3-methylglutaryl-CoA lyase deficiency|Short Chain Acyl-Coa Dehydrogenase Deficiency|3-Hydroxy-3-Methylglutaryl-CoA Synthase Deficiency|Glutaric aciduria type III	N/A	N/A	N/A	N/A	N/A	N/A
HMDB0000125	Glutathione	5	Canavan disease|Schizophrenia|Gamma-glutamyl transpeptidase deficiency|Traumatic brain injury|Multiple sclerosis	23	Liver cancer|Liver tumor|Hepatocellular carcinoma|Necrosis of liver|Cell death of liver cells|Apoptosis of liver cells|Apoptosis of hepatocytes|Failure of kidney|Liver Damage|Proliferation of liver cells|Quantity of glutathione in liver|Cell death of hepatocytes|Proliferation of hepatocytes|Hepatic injury|Chronic renal failure|Apoptosis of liver cell lines|Failure of liver|End stage renal disease…	1	Hepatotoxicity	2	oxidative stress|non-alcoholic fatty liver disease
HMDB0001051	Glyceraldehyde	4	Bladder infections|Crohns disease|Ulcerative colitis|Fanconi syndrome	N/A	N/A	N/A	N/A	N/A	N/A
HMDB0000139	Glyceric acid	10	Schizophrenia|Irritable bowel syndrome|Colorectal cancer|Crohns disease|Ulcerative colitis|Primary hyperoxaluria|Primary hyperoxaluria II|D-Glyceric acidura|Eosinophilic esophagitis|D-Glyceric acidemia	N/A	N/A	N/A	N/A	N/A	N/A
HMDB0000131	Glycerol	11	Glycerol kinase deficiency|Diabetes mellitus type 2|Schizophrenia|Early preeclampsia|Pregnancy|Late-onset preeclampsia|Crohns disease|Ulcerative colitis|Irritable bowel syndrome|Colorectal cancer|Eosinophilic esophagitis	9	Failure of kidney|Cell death of kidney cells|Necrosis of renal tubule|Damage of kidney|Apoptosis of kidney cells|Increased Levels of Creatinine|Apoptosis of tubular cells|Acute renal failure|Increased Levels of Blood Urea Nitrogen	N/A	N/A	N/A	N/A
HMDB0000126	Glycerol 3-phosphate	4	Colorectal cancer|Alzheimers disease|Frontotemporal dementia|Lewy body disease	3	Liver cancer|Liver tumor|Hepatocellular carcinoma	N/A	N/A	N/A	N/A
HMDB0000086	Glycerophosphocholine	6	Kidney cancer|Multi-infarct dementia|Alzheimers disease|Perillyl alcohol administration for cancer treatment|Pancreatic cancer|Periodontal disease	3	Liver cancer|Liver tumor|Hepatocellular carcinoma	N/A	N/A	2	oxidative stress and mitochondrial dysfunction |cholestatic liver injury
HMDB0000123	Glycine	46	D-Glyceric acidemia|Refractory localization-related epilepsy|Juvenile myoclonic epilepsy|Alzheimers disease|D-Glyceric acidura|Early preeclampsia|Pregnancy|Late-onset preeclampsia|3-Methyl-crotonyl-glycinuria|Sarcosinemia|N-acetylglutamate synthetase deficiency|Histidinemia|Obesity|Neu-Laxova Syndrome 1|Hyperglycinemia, lactic acidosis, and seizures|Pyridoxamine 5-prime-phosphate oxidase deficien…	14	Liver cancer|Liver tumor|Hepatocellular carcinoma|Necrosis of liver|Cell death of liver cells|Apoptosis of liver cells|Apoptosis of hepatocytes|Liver Damage|Cell death of hepatocytes|Increased Levels of Albumin|Increased synthesis of albumin|Necrosis of renal tubule|Hepatic injury|Necrosis of proximal tubule	N/A	N/A	3	oxidative stress and mitochondrial dysfunction | non-alcoholic fatty liver disease|encephalopathy
HMDB0000138	Glycocholic acid	17	Hepatobiliary diseases|Celiac disease|Biliary atresia|Choledochal cysts|Intrahepatic biliary hypoplasia|Neonatal hepatitis|Alpha-1-antitrypsin deficiency|Cystic fibrosis|Galactosemia type 1|Chronic active hepatitis|Glycogen storage disease|Acute liver failure|Portal vein obstruction|Wilsons disease|Colorectal cancer|Crohns disease|Ulcerative colitis	6	Liver cancer|Liver tumor|Hepatocellular carcinoma|Cholestasis|Intrahepatic cholestasis|Intrahepatic cholestasis of pregnancy	N/A	N/A	N/A	N/A
HMDB0000115	Glycolic acid	14	Ethylene glycol poisoning|Hemodialysis|Branched-chain Keto Acid Dehydrogenase Kinase Deficiency|Transurethral resection of the prostate|Colorectal cancer|Lung Cancer|Biliary atresia|Eosinophilic esophagitis|Schizophrenia|Fumarase deficiency|D-2-hydroxyglutaric aciduria|Primary hyperoxaluria I|Glycolic aciduria|Glutaric acidemia type 2	N/A	N/A	N/A	N/A	N/A	N/A
HMDB0000708	Glycoursodeoxycholic acid	1	Colorectal cancer	N/A	N/A	N/A	N/A	N/A	N/A
HMDB0028848	Glycyl-Phenylalanine	1	Colorectal cancer	N/A	N/A	N/A	N/A	N/A	N/A
HMDB0000721	Glycylproline	4	Colorectal cancer|Prolidase deficiency|Alzheimers disease|Eosinophilic esophagitis	N/A	N/A	N/A	N/A	2	renal injury| non-alcoholic fatty liver disease
HMDB0000119	Glyoxylic acid	3	Transurethral resection of the prostate|Bladder infections|Primary hyperoxaluria I	N/A	N/A	N/A	N/A	N/A	N/A
HMDB0001842	Guanidine	3	Cirrhosis|Chronic renal failure|Uremia	N/A	N/A	N/A	N/A	N/A	N/A
HMDB0003157	Guanidinosuccinic acid	3	Cirrhosis|Chronic renal failure|Uremia	N/A	N/A	N/A	N/A	N/A	N/A
HMDB0000128	Guanidoacetic acid	9	Chronic renal failure|Uremia|Cerebral creatine deficiency syndrome 2|Cerebral creatine deficiency syndrome 3|Cerebral creatine deficiency syndrome 1|Crohns disease|Ulcerative colitis|Eosinophilic esophagitis|Schizophrenia	N/A	N/A	N/A	N/A	N/A	N/A
HMDB0000133	Guanosine	5	Colorectal cancer|Crohns disease|Ulcerative colitis|Purine nucleoside phosphorylase deficiency |Eosinophilic esophagitis	4	Cell death of kidney cells|Necrosis of renal tubule|Apoptosis of kidney cells|Apoptosis of tubular cells	N/A	N/A	N/A	N/A
HMDB0003290	Gulonic acid	N/A	N/A	N/A	N/A	N/A	N/A	1	non-alcoholic fatty liver disease
HMDB0002354	Hawkinsin	1	Hawkinsinuria	N/A	N/A	N/A	N/A	N/A	N/A
HMDB0003178	Heme	1	Colorectal cancer	2	Liver Damage|Damage of kidney	N/A	N/A	N/A	N/A
HMDB0002259	Heptadecanoic acid	2	Colorectal cancer|Schizophrenia	N/A	N/A	N/A	N/A	N/A	N/A
HMDB0031475	Heptanal	5	Celiac disease|Crohns disease|Uremia|Ulcerative colitis|Nonalcoholic fatty liver disease	N/A	N/A	N/A	N/A	N/A	N/A
HMDB0000666	Heptanoic acid	6	Autism|Colorectal cancer|Crohns disease|Irritable bowel syndrome|Ulcerative colitis|Pervasive developmental disorder not otherwise specified	N/A	N/A	N/A	N/A	N/A	N/A
HMDB0002356	Hexacosanoic acid	9	Adrenomyeloneuropathy|Adrenoleukodystrophy, neonatal|Rhizomelic chondrodysplasia punctata|Peroxisomal biogenesis defect|Peroxisomal disorders, new type, liver|Adrenoleukodystrophy|D-Bifunctional protein deficiency|Pseudoneonatal adrenoleukodystrophy|Mental retardation, enteropathy, deafness, peripheral neuropathy, ichthyosis, and keratoderma	N/A	N/A	N/A	N/A	N/A	N/A
HMDB0005994	Hexanal	6	Uremia|Ulcerative colitis|Celiac disease|Nonalcoholic fatty liver disease|Crohns disease|Perillyl alcohol administration for cancer treatment	N/A	N/A	N/A	N/A	N/A	N/A
HMDB0000705	Hexanoylcarnitine	6	Very Long Chain Acyl-CoA Dehydrogenase Deficiency|Glutaric aciduria II|Obesity|Crohns disease|Ulcerative colitis|Colorectal cancer	3	Liver cancer|Liver tumor|Hepatocellular carcinoma	N/A	N/A	1	non-alcoholic fatty liver disease
HMDB0000714	Hippuric acid	15	Uremia|Crohns disease|Ulcerative colitis|Paraquat poisoning|Lung Cancer|Diabetes mellitus type 1|Argininosuccinic aciduria|Propionic acidemia|Tyrosinemia I|Phenylketonuria|Maple syrup urine disease|Eosinophilic esophagitis|Colorectal cancer|Schizophrenia|Obesity	N/A	N/A	N/A	N/A	2	renal fibrosis |encephalopathy
HMDB0000870	Histamine	6	Nephrotic syndrome|Hemodialysis|Kidney disease|Continuous ambulatory peritoneal dialysis|Colorectal cancer|Eosinophilic esophagitis	11	Necrosis of liver|Cell death of liver cells|Apoptosis of liver cells|Apoptosis of hepatocytes|Cell death of hepatocytes|Tachycardia|Arrhythmia|Proliferation of biliary epithelial cells|Proliferation of cholangiocytes|Proliferation of heart cells|Proliferation of cardiac fibroblasts	N/A	N/A	N/A	N/A
HMDB0000679	Homocitrulline	3	Colorectal cancer|Eosinophilic esophagitis|Hyperlysinemia I, familial	N/A	N/A	N/A	N/A	N/A	N/A
HMDB0000742	Homocysteine	23	Creutzfeldt-Jakob disease|Sickle cell anemia|Multiple sclerosis|Stroke|Peripheral neuropathy|Chronic renal failure|Continuous ambulatory peritoneal dialysis|Hemodialysis|Homocystinuria|Parkinsons disease|Amyotrophic lateral sclerosis|Progressive supranuclear palsy|Uremia|Sulfite oxidase deficiency, ISOLATED|Methylenetetrahydrofolate reductase deficiency|Molybdenum cofactor deficiency|Cystathionin…	3	Failure of kidney|Chronic renal failure|End stage renal disease	N/A	N/A	N/A	N/A
HMDB0000130	Homogentisic acid	4	Crohns disease|Ulcerative colitis|Alkaptonuria|Eosinophilic esophagitis	6	Necrosis of liver|Cell death of liver cells|Apoptosis of liver cells|Apoptosis of hepatocytes|Cell death of hepatocytes|Failure of liver	N/A	N/A	N/A	N/A
HMDB0000670	Homo-L-arginine	2	Cirrhosis|Hyperargininemia	N/A	N/A	N/A	N/A	N/A	N/A
HMDB0000118	Homovanillic acid	23	Hypothyroidism|Narcolepsy|Growth hormone deficiency|Schizophrenia|Epilepsy|Panic disorder|Olivopontocerebral atrophy|Hereditary spastic paraplegia|Autism|Parkinsons disease|Friedreichs ataxia|Major depressive disorder|Aromatic L-amino acid decarboxylase deficiency|Celiac disease|Sepiapterin reductase deficiency|Pyridoxamine 5-prime-phosphate oxidase deficiency|Parkinsonian syndrome|Urocanase defi…	N/A	N/A	N/A	N/A	1	hyperalgesia
HMDB0000595	Hydrogen carbonate	25	21-Hydroxylase deficiency|2-Ketoglutarate dehydrogenase complex deficiency|3-Hydroxy-3-methylglutaryl-CoA lyase deficiency|Carnitine palmitoyltransferase I deficiency|Hawkinsinuria|Ketoacidosis|Fanconi syndrome|Renal tubular acidosis, distal, RTA type 1|Leighs syndrome, subacute necrotizing encephalopathy, SNE|Bartter Syndrome, Type 2, Antenatal|Bartter Syndrome, Type 4A, Neonatal, with Sensorine…	2	Failure of kidney|Acute renal failure	N/A	N/A	N/A	N/A
HMDB0006961	Hydroxyacetone	1	Autosomal dominant polycystic kidney disease	N/A	N/A	N/A	N/A	N/A	N/A
HMDB0013127	Hydroxybutyrylcarnitine	5	Colorectal cancer|Ketosis|3-Hydroxyacyl-CoA dehydrogenase deficiency|3-Hydroxyisobutyryl-coa hydrolase deficiency|Short-chain L-3-hydroxyacyl-CoA dehydrogenase deficiency	3	Liver cancer|Liver tumor|Hepatocellular carcinoma	N/A	N/A	1	non-alcoholic fatty liver disease
HMDB0000755	Hydroxyphenyllactic acid	4	Supradiaphragmatic malignancy|Colorectal cancer|Phenylketonuria|Eosinophilic esophagitis	N/A	N/A	N/A	N/A	1	non-alcoholic fatty liver disease
HMDB0000700	Hydroxypropionic acid	6	Stomach cancer|Branched-chain Keto Acid Dehydrogenase Kinase Deficiency|Colorectal cancer|Biotinidase deficiency|Eosinophilic esophagitis|Propionic acidemia	N/A	N/A	N/A	N/A	N/A	N/A
HMDB0000760	Hyocholic acid	2	Colorectal cancer|Primary biliary cirrhosis	N/A	N/A	N/A	N/A	N/A	N/A
HMDB0000733	Hyodeoxycholic acid	1	Primary biliary cirrhosis	N/A	N/A	N/A	N/A	N/A	N/A
HMDB0000965	Hypotaurine	N/A	N/A	N/A	N/A	N/A	N/A	1	non-alcoholic fatty liver disease
HMDB0000157	Hypoxanthine	26	Lesch-Nyhan syndrome|Canavan disease|Thymidine treatment|Uremia|Xanthinuria type 1|Degenerative disc disease|Hydrocephalus|3-Methyl-crotonyl-glycinuria|Irritable bowel syndrome|Colorectal cancer|Crohns disease|Ulcerative colitis|Rheumatoid arthritis|Perillyl alcohol administration for cancer treatment|Pancreatic cancer|Periodontal disease|Alzheimers disease|Frontotemporal dementia|Lewy body disea…	1	Cirrhosis	N/A	N/A	N/A	N/A
HMDB0002024	Imidazoleacetic acid	N/A	N/A	N/A	N/A	N/A	N/A	1	hyperalgesia
HMDB0002320	Imidazolelactic acid	N/A	N/A	N/A	N/A	N/A	N/A	1	non-alcoholic fatty liver disease
HMDB0003320	Indole-3-carboxylic acid	2	Colorectal cancer|Metastatic melanoma	N/A	N/A	N/A	N/A	N/A	N/A
HMDB0006779	Indole-5,6-quinone	N/A	N/A	N/A	N/A	N/A	N/A	1	hyperalgesia
HMDB0000197	Indoleacetic acid	9	Uremia|Anorexia nervosa|Autism|Major depressive disorder|Colorectal cancer|Appendicitis|Irritable bowel syndrome|Eosinophilic esophagitis|Tryptophanuria with dwarfism	1	Cell proliferation of kidney cell lines	N/A	N/A	1	colitis
HMDB0013240	Indoleacetyl glutamine	1	Colorectal cancer	6	Liver cancer|Liver tumor|Hepatocellular carcinoma|Damage of heart|Degeneration of cardiomyocytes|Damage of cardiac muscle	N/A	N/A	N/A	N/A
HMDB0000734	Indoleacrylic acid	N/A	N/A	N/A	N/A	N/A	N/A	1	cholestatic liver injury
HMDB0000671	Indolelactic acid	1	Colorectal cancer	N/A	N/A	N/A	N/A	N/A	N/A
HMDB0060484	Indolepyruvate	N/A	N/A	N/A	N/A	N/A	N/A	1	hyperalgesia
HMDB0010319	Indoxyl glucuronide	1	Uremia	N/A	N/A	N/A	N/A	N/A	N/A
HMDB0000682	Indoxyl sulfate	3	Uremia|Colorectal cancer|Eosinophilic esophagitis	11	Failure of kidney|Cell proliferation of kidney cell lines|Cell death of kidney cells|Apoptosis of kidney cell lines|Chronic renal failure|End stage renal disease|Cell death of kidney cell lines|Interstitial fibrosis of kidney|Proliferation of kidney cells|Fibrosis of kidney|Proliferation of tubular cells	N/A	N/A	N/A	N/A
HMDB0040221	Isoamyl butyrate	1	Nonalcoholic fatty liver disease	N/A	N/A	N/A	N/A	N/A	N/A
HMDB0011174	Isoleucylproline	1	Asthma	N/A	N/A	N/A	N/A	N/A	N/A
HMDB0031068	Isopalmitic acid	1	Colorectal cancer	N/A	N/A	N/A	N/A	N/A	N/A
HMDB0006478	Iso-Valeraldehyde	6	Hepatic encephalopathy|Ulcerative colitis|Nonalcoholic fatty liver disease|Celiac disease|Crohns disease|Perillyl alcohol administration for cancer treatment	N/A	N/A	N/A	N/A	N/A	N/A
HMDB0000695	Ketoleucine	6	Maple syrup urine disease|Branched-chain Keto Acid Dehydrogenase Kinase Deficiency|Colorectal cancer|Gout|Rheumatoid arthritis|Eosinophilic esophagitis	N/A	N/A	N/A	N/A	N/A	N/A
HMDB0000715	Kynurenic acid	10	Uremia|Malaria|Anemia|Tuberculous meningitis|Convulsion|Schizophrenia|Crohns disease|Ulcerative colitis|Eosinophilic esophagitis|Colorectal cancer	N/A	N/A	N/A	N/A	2	acute kidney injury| renal fibrosis
HMDB0000694	L-2-Hydroxyglutaric acid	4	L-2-Hydroxyglutaric aciduria|D, L-2-hydroxyglutaric aciduria|Eosinophilic esophagitis|D-2-hydroxyglutaric aciduria	N/A	N/A	N/A	N/A	N/A	N/A
HMDB0000201	L-Acetylcarnitine	9	Very Long Chain Acyl-CoA Dehydrogenase Deficiency|Colorectal cancer|3-Methyl-crotonyl-glycinuria|Obesity|Short-chain L-3-hydroxyacyl-CoA dehydrogenase deficiency|3-Hydroxyacyl-CoA dehydrogenase deficiency|Crohns disease|Ulcerative colitis|Eosinophilic esophagitis	N/A	N/A	N/A	N/A	3	pulmonary arterial hypertension|peripheral neuropathy|hyperalgesia
HMDB0000161	L-Alanine	40	Dengue fever|Epilepsy|Heart failure|Early preeclampsia|Pregnancy|Late-onset preeclampsia|N-acetylglutamate synthetase deficiency|Histidinemia|Glucagon deficiency|Dihydrolipoamide Dehydrogenase Deficiency|Pyruvate dehydrogenase phosphatase deficiency|Pearson Syndrome|Coenzyme Q10 deficiency, primary, 5|Pyruvate carboxylase deficiency|Mitochondrial pyruvate carrier deficiency|Lipoyltransferase 1 De…	N/A	N/A	N/A	N/A	3	oxidative stress| hepatic injury| liver injury
HMDB0000517	L-Arginine	37	Intestinal failure|Alzheimers disease|Heart failure|Argininemia|Chronic renal failure|Colorectal cancer|Early preeclampsia|Pregnancy|Late-onset preeclampsia|Lysinuric protein intolerance|N-acetylglutamate synthetase deficiency|Citrullinemia type I|Obesity|Pearson Syndrome|Citrullinemia type II, neonatal-onset|Cutis laxa, autosomal recessive, type IIIA|Duchenne Muscular Dystrophy|Myopathy, lactic …	26	Necrosis of liver|Cell death of liver cells|Apoptosis of liver cells|Increased Levels of LDH|Apoptosis of hepatocytes|Failure of kidney|Increased Levels of Alkaline Phosphatase|Liver Damage|Cell death of hepatocytes|Increased release of LDH|Hepatic injury|Chronic renal failure|Arrhythmia|Increased Levels of Creatinine|End stage renal disease|Chronic viral hepatitis|Viral hepatitis|Interstitial fi…	N/A	N/A	N/A	N/A
HMDB0000168	L-Asparagine	18	Epilepsy|Uremia|Colorectal cancer|Early preeclampsia|Pregnancy|Late-onset preeclampsia|Fumarase deficiency|Leukemia|Schizophrenia|Alzheimers disease|Celiac disease|Crohns disease|Ulcerative colitis|Gout|Frontotemporal dementia|Lewy body disease|Cystic fibrosis|Eosinophilic esophagitis	1	Cardiotoxicity	N/A	N/A	1	non-alcoholic fatty liver disease
HMDB0000191	L-Aspartic acid	17	Epilepsy|Cirrhosis|Alzheimers disease|Dicarboxylic aminoaciduria|Growth hormone deficiency|Schizophrenia|Irritable bowel syndrome|Ulcerative colitis|Colorectal cancer|Crohns disease|Gout|Perillyl alcohol administration for cancer treatment|Pancreatic cancer|Periodontal disease|Frontotemporal dementia|Lewy body disease|Eosinophilic esophagitis	N/A	N/A	N/A	N/A	1	non-alcoholic fatty liver disease
HMDB0000099	L-Cystathionine	9	Folate deficiency|Vitamin B12 deficiency|Alzheimers disease|Autism|Hypermethioninemia|Crohns disease|Ulcerative colitis|Cystathioninuria|Eosinophilic esophagitis	N/A	N/A	N/A	N/A	N/A	N/A
HMDB0000574	L-Cysteine	12	AIDS|Alzheimers disease|Uremia|Sulfite oxidase deficiency, ISOLATED|Multiple sclerosis|Stroke|Peripheral neuropathy|Dementia|Colorectal cancer|Autism|Eosinophilic esophagitis|Cystinylglycinuria	3	Necrosis of liver|Cell death of liver cells|Cell death of hepatocytes	N/A	N/A	N/A	N/A
HMDB0000192	L-Cystine	13	Juvenile myoclonic epilepsy|Acute seizures|Refractory localization-related epilepsy|Alzheimers disease|Colorectal cancer|Schizophrenia|Parkinsons disease|Cystinuria|Eosinophilic esophagitis|Molybdenum cofactor deficiency|Fumarase deficiency|Hyperdibasic aminoaciduria I|Hyperlysinuria	2	Nephritis|Infantile nephropathic cystinosis	N/A	N/A	1	oxidative stress
HMDB0000181	L-Dopa	4	Alzheimers disease|Sepiapterin reductase deficiency|Eosinophilic esophagitis|Aromatic L-amino acid decarboxylase deficiency	N/A	N/A	N/A	N/A	1	hyperalgesia
HMDB0002140	leucovorin	N/A	N/A	8	Liver cancer|Liver tumor|Hepatocellular carcinoma|Cardiotoxicity|Liver metastasis|BCLC stage C advanced hepatocellular carcinoma|Metastatic malignant colorectal neoplasm to the liver|Unresectable liver cholangiocarcinoma	N/A	N/A	N/A	N/A
HMDB0001085	Leukotriene B4	7	Aseptic meningitis|Cardiopulmonary bypass|Glutathione synthetase deficiency|Hydrocephalus|Meningitis|SjÃ¶gren-Larsson syndrome|Leukotriene C4-Synthesis Deficiency	3	Nephritis|Glomerulonephritis|Acute poststreptococcal glomerulonephritis	N/A	N/A	N/A	N/A
HMDB0000148	L-Glutamic acid	24	Epilepsy|Schizophrenia|Alzheimers disease|Heart failure|Stomach cancer|N-acetylglutamate synthetase deficiency|Dicarboxylic aminoaciduria|Lipoyltransferase 1 Deficiency|Anoxia|Leukemia|Rett syndrome|Irritable bowel syndrome|Colorectal cancer|Autism|Crohns disease|Ulcerative colitis|Obesity|Diverticular disease|Sepsis|Perillyl alcohol administration for cancer treatment|Pancreatic cancer|Periodont…	16	Liver cancer|Liver tumor|Hepatocellular carcinoma|Increased Levels of LDH|Increased Levels of Alkaline Phosphatase|Increased activation of alkaline phosphatase|Cell death of kidney cells|Increased release of LDH|Hepatic steatosis|Nonalcoholic fatty liver disease|Increased Levels of Creatinine|Failure of heart|Cell death of kidney cell lines|Increased Levels of Potassium|Hydronephrosis|Microvesicu…	5	Impairment in learning and memory|Increased seizure|Increased hippocampal hyperdepolarization|Increased epilepsy|Neurodegeneration	2	non-alcoholic fatty liver disease| colitis
HMDB0000641	L-Glutamine	26	Epilepsy|Schizophrenia|Carbamoyl Phosphate Synthetase Deficiency|Colorectal cancer|Early preeclampsia|Pregnancy|Late-onset preeclampsia|Fumarase deficiency|N-acetylglutamate synthetase deficiency|Obesity|Glutamine deficiency, congenital|Lipoyltransferase 1 Deficiency|Phosphoenolpyruvate Carboxykinase Deficiency 1, Cytosolic|Alzheimers disease|Leukemia|Propionic acidemia|Irritable bowel syndrome|U…	4	Quantity of glutathione in liver|Damage of heart|Degeneration of cardiomyocytes|Damage of cardiac muscle	N/A	N/A	1	colitis
HMDB0000177	L-Histidine	26	Dengue fever|Epilepsy|Alzheimers disease|Colorectal cancer|Schizophrenia|Fumarase deficiency|Obesity|Histidinemia|Leukemia|Pyridoxamine 5-prime-phosphate oxidase deficiency|Celiac disease|Autism|Crohns disease|Ulcerative colitis|Perillyl alcohol administration for cancer treatment|Pancreatic cancer|Periodontal disease|Frontotemporal dementia|Lewy body disease|Autosomal dominant polycystic kidney …	2	Damage of kidney|Injury of kidney	N/A	N/A	2	non-alcoholic fatty liver disease|encephalopathy
HMDB0000719	L-Homoserine	4	Colorectal cancer|Crohns disease|Ulcerative colitis|Eosinophilic esophagitis	N/A	N/A	N/A	N/A	N/A	N/A
HMDB0000673	Linoleic acid	12	Gestational diabetes|Cirrhosis|Hypertension|Essential hypertension|Perillyl alcohol administration for cancer treatment|Lung Cancer|Schizophrenia|Isovaleric acidemia|Colorectal cancer|Bladder infections|Ulcerative colitis|Thyroid cancer	7	Liver cancer|Liver tumor|Hepatocellular carcinoma|Enlargement of heart|Hypertrophy of heart|Increased release of ALT|Increased Levels of ALT	N/A	N/A	N/A	N/A
HMDB0006469	Linoleyl carnitine	3	Pregnancy| Obesity| Glutaric aciduria II	N/A	N/A	N/A	N/A	N/A	N/A
HMDB0000265	Liothyronine	5	Anorexia nervosa|Adrenal hyperplasia, congenital, due to 3-beta-hydroxysteroid dehydrogenase 2 deficiency|Proprotein Convertase 1/3 Deficiency|Hyperthyroidism|Hypothyroidism	23	Necrosis of liver|Increased Levels of LDH|Enlargement of heart|Failure of kidney|Increased Levels of Alkaline Phosphatase|Proliferation of liver cells|Increased activation of alkaline phosphatase|Hypertrophy of heart|Increased release of LDH|Proliferation of hepatocytes|Hepatic steatosis|Acute tubular necrosis|Hypertrophy of cardiomyocytes|Steatohepatitis|Fibrosis of liver|Acute renal failure|Inf…	4	Increased seizure|Increased agitation|Increased depression|Increased hypertension	N/A	N/A
HMDB0000172	L-Isoleucine	24	Epilepsy|Alzheimers disease|Heart failure|Maple syrup urine disease|Colorectal cancer|Early preeclampsia|Pregnancy|Saccharopinuria|Dihydrolipoamide Dehydrogenase Deficiency|Branched-chain Keto Acid Dehydrogenase Kinase Deficiency|Lipoyltransferase 1 Deficiency|Leukemia|Schizophrenia|Crohns disease|Ulcerative colitis|Irritable bowel syndrome|Autism|Perillyl alcohol administration for cancer treatm…	2	Increased Levels of Albumin|Increased synthesis of albumin	N/A	N/A	N/A	N/A
HMDB0000761	Lithocholic acid	4	Cystic fibrosis|Biliary atresia|Colorectal cancer|Primary biliary cirrhosis	7	Increased Levels of Alkaline Phosphatase|Liver Damage|Increased activation of alkaline phosphatase|Cholestasis|Intrahepatic cholestasis|Accumulation of bile acid|Obstruction of bile duct	N/A	N/A	N/A	N/A
HMDB0000684	L-Kynurenine	10	Schizophrenia|Nicotinamide Adenine Dinucleotide Deficiency|Hydrocephalus|Intraventricular hemorrhage|CNS tumors|CNS infections|Crohns disease|Ulcerative colitis|Eosinophilic esophagitis|Tryptophanuria with dwarfism	N/A	N/A	N/A	N/A	1	non-alcoholic fatty liver disease
HMDB0000190	L-Lactic acid	77	Hepatic and biliary malignancies|Diabetes mellitus type 1|Ethanol intoxication|Chronic progressive external ophthalmoplegia and Kearns-Sayre syndrome|Pancreatic cancer|Schizophrenia|Early preeclampsia|Pregnancy|Late-onset preeclampsia|Sulfite oxidase deficiency, ISOLATED|2-Ketoglutarate dehydrogenase complex deficiency|3-Hydroxy-3-methylglutaryl-CoA lyase deficiency|3-Hydroxy-3-Methylglutaryl-CoA…	N/A	N/A	N/A	N/A	N/A	N/A
HMDB0000687	L-Leucine	27	Epilepsy|Maple syrup urine disease|Heart failure|Phenylketonuria|Schizophrenia|Early preeclampsia|Pregnancy|Late-onset preeclampsia|Fumarase deficiency|Dihydrolipoamide Dehydrogenase Deficiency|Branched-chain Keto Acid Dehydrogenase Kinase Deficiency|Lipoyltransferase 1 Deficiency|Leukemia|Alzheimers disease|Epilepsy, early-onset, vitamin B6-dependent|Crohns disease|Ulcerative colitis|Colorectal …	2	Increased Levels of Albumin|Increased synthesis of albumin	N/A	N/A	1	kidney injury
HMDB0000182	L-Lysine	33	Refractory localization-related epilepsy|Alzheimers disease|Schizophrenia|Pregnancy|Lysinuric protein intolerance|Fumarase deficiency|Histidinemia|Citrullinemia type II, neonatal-onset|Pyruvate carboxylase deficiency|Lipoyltransferase 1 Deficiency|Leukemia|L-2-Hydroxyglutaric aciduria|Crohns disease|Ulcerative colitis|Irritable bowel syndrome|Colorectal cancer|Autism|Perillyl alcohol administrati…	4	Increased Levels of Alkaline Phosphatase|Increased Levels of Albumin|Increased synthesis of albumin|Increased production of alkaline phosphatase	N/A	N/A	N/A	N/A
HMDB0000696	L-Methionine	27	Epilepsy|Heart failure|Homocystinuria|Colorectal cancer|Early preeclampsia|Pregnancy|Late-onset preeclampsia|Fumarase deficiency|Tyrosinemia|Methylenetetrahydrofolate reductase deficiency|Hypermethioninemia|Methionine adenosyltransferase deficiency|Obesity|Homocystinuria-megaloblastic anemia due to defect in cobalamin metabolism, cblG complementation type|Citrullinemia type II, neonatal-onset|Cob…	11	Liver Damage|Quantity of glutathione in liver|Increased Levels of Albumin|Increased synthesis of albumin|Hepatic steatosis|Hepatic injury|Nonalcoholic fatty liver disease|Nonalcoholic steatohepatitis|Steatohepatitis|Inflammation of liver|Steatosis of liver cell lines	N/A	N/A	N/A	N/A
HMDB0000791	L-Octanoylcarnitine	9	Celiac disease|Very Long Chain Acyl-CoA Dehydrogenase Deficiency|Pregnancy|Glutaric aciduria II|Ulcerative colitis|Crohns disease|Colorectal cancer|Medium Chain Acyl-CoA Dehydrogenase Deficiency|Obesity	N/A	N/A	N/A	N/A	1	hyperalgesia
HMDB0000222	L-Palmitoylcarnitine	6	Celiac disease|Very Long Chain Acyl-CoA Dehydrogenase Deficiency|Obesity|Cirrhosis|Colorectal cancer|Eosinophilic esophagitis	N/A	N/A	N/A	N/A	N/A	N/A
HMDB0000159	L-Phenylalanine	31	Epilepsy|Dengue fever|Myocardial infarction|Maple syrup urine disease|Bacterial infections|Viral infection|Phenylketonuria|Alzheimers disease|Early preeclampsia|Pregnancy|Late-onset preeclampsia|Obesity|Pterin-4a carbinolamine dehydratase deficiency|Guanosine triphosphate cyclohydrolase deficiency|6-Pyruvoyltetrahydropterin synthase deficiency|Hypothyroidism|Leukemia|Schizophrenia|Irritable bowel…	10	Liver cancer|Liver tumor|Hepatocellular carcinoma|Necrosis of liver|Liver Damage|Increased Levels of Albumin|Increased synthesis of albumin|Hepatic steatosis|Damage of kidney|Macrovesicular hepatic steatosis	N/A	N/A	1	hyperalgesia
HMDB0000162	L-Proline	30	Hemodialysis|Glutathione synthetase deficiency|Early preeclampsia|Pregnancy|Late-onset preeclampsia|Obesity|Hyperprolinemia, type I|Dihydrolipoamide Dehydrogenase Deficiency|Hyperprolinemia, type II|Pyruvate carboxylase deficiency|Cutis laxa, autosomal recessive, type IIIA|Dicarboxylic aminoaciduria|Mitochondrial pyruvate carrier deficiency|Lipoyltransferase 1 Deficiency|Alzheimers disease|Colore…	2	Increased Levels of Albumin|Increased synthesis of albumin	N/A	N/A	1	hepatic injury
HMDB0000187	L-Serine	30	Refractory localization-related epilepsy|Juvenile myoclonic epilepsy|Alzheimers disease|Heart failure|Schizophrenia|Lung Cancer|Early preeclampsia|Pregnancy|Late-onset preeclampsia|Sarcosinemia|Fumarase deficiency|Obesity|Neu-Laxova Syndrome 1|Phosphoserine Aminotransferase Deficiency|Phosphoserine Phosphatase Deficiency|Leukemia|3-Phosphoglycerate dehydrogenase deficiency|Serine deficiency syndr…	3	Liver cancer|Liver tumor|Hepatocellular carcinoma	N/A	N/A	1	hepatic injury
HMDB0062620	L-threonic Acid	1	Colorectal cancer	N/A	N/A	N/A	N/A	1	non-alcoholic fatty liver disease
HMDB0000167	L-Threonine	24	Epilepsy|Heart failure|Early preeclampsia|Pregnancy|Late-onset preeclampsia|Fumarase deficiency|Obesity|Pyridoxamine 5-prime-phosphate oxidase deficiency|Leukemia|Schizophrenia|Irritable bowel syndrome|Ulcerative colitis|Colorectal cancer|Crohns disease|Autism|Rheumatoid arthritis|Perillyl alcohol administration for cancer treatment|Pancreatic cancer|Periodontal disease|Frontotemporal dementia|Le…	5	Liver cancer|Liver tumor|Hepatocellular carcinoma|Increased Levels of Albumin|Increased synthesis of albumin	N/A	N/A	N/A	N/A
HMDB0000929	L-Tryptophan	27	Epilepsy|Schizophrenia|Alzheimers disease|Colorectal cancer|Ovarian cancer|Obesity|Nicotinamide Adenine Dinucleotide Deficiency|Hartnup disease|Leukemia|Olivopontocerebral atrophy|Hereditary spastic paraplegia|Hypothyroidism|Friedreichs ataxia|Celiac disease|Irritable bowel syndrome|Ulcerative colitis|Autism|Crohns disease|Rheumatoid arthritis|Perillyl alcohol administration for cancer treatment|…	6	Liver cancer|Liver tumor|Hepatocellular carcinoma|Increased Levels of Albumin|Increased synthesis of albumin|Hepatic steatosis	N/A	N/A	2	oxidative stress and mitochondrial dysfunction | acute kidney injury
HMDB0000158	L-Tyrosine	29	Epilepsy|Myocardial infarction|Viral infection|Schizophrenia|Alzheimers disease|Colorectal cancer|Early preeclampsia|Pregnancy|Late-onset preeclampsia|Fumarase deficiency|Tyrosinemia|Tyrosinemia I|Hypermethioninemia|Hawkinsinuria|Obesity|Citrullinemia type II, neonatal-onset|Hypothyroidism|Leukemia|Irritable bowel syndrome|Ulcerative colitis|Autism|Crohns disease|Perillyl alcohol administration f…	3	Liver cancer|Liver tumor|Hepatocellular carcinoma	1	Increase Papillomas/carcinomas (squamous cells)	1	liver injury
HMDB0003233	Lutein	2	Diabetes mellitus type 1|Obesity	N/A	N/A	N/A	N/A	N/A	N/A
HMDB0000883	L-Valine	33	Phenylketonuria|Epilepsy|Maple syrup urine disease|Alzheimers disease|Schizophrenia|Early preeclampsia|Pregnancy|Late-onset preeclampsia|Hypervalinemia|Obesity|Dihydrolipoamide Dehydrogenase Deficiency|Branched-chain Keto Acid Dehydrogenase Kinase Deficiency|Lipoyltransferase 1 Deficiency|Cachexia|Leukemia|Crohns disease|Ulcerative colitis|Irritable bowel syndrome|Colorectal cancer|Autism|Diverti…	3	Liver cancer|Liver tumor|Hepatocellular carcinoma	N/A	N/A	1	kidney injury
HMDB0060256	L-Xylonate	1	Colorectal cancer	N/A	N/A	N/A	N/A	1	non-alcoholic fatty liver disease
HMDB0003000	Lycopene	3	Diabetes mellitus type 1|Obesity|Endometrial cancer	1	Necrosis of liver	N/A	N/A	N/A	N/A
HMDB0010379	LysoPC(14:0/0:0)	1	Ovarian cancer	3	Liver cancer|Liver tumor|Hepatocellular carcinoma	N/A	N/A	N/A	N/A
HMDB0010382	LysoPC(16:0)	5	Pregnancy|Cirrhosis|Schizophrenia|Hepatocellular carcinoma|Eosinophilic esophagitis	N/A	N/A	N/A	N/A	2	cholestatic liver injury| acute colitis
HMDB0010383	LysoPC(16:1(9Z)/0:0)	2	Pregnancy|Eosinophilic esophagitis	N/A	N/A	N/A	N/A	1	cholestatic liver injury
HMDB0012108	LysoPC(17:0)	2	Pregnancy|Eosinophilic esophagitis	N/A	N/A	N/A	N/A	N/A	N/A
HMDB0010384	LysoPC(18:0)	6	Pregnancy|Cirrhosis|Schizophrenia|Hepatocellular carcinoma|Obesity|Eosinophilic esophagitis	N/A	N/A	N/A	N/A	2	hyperalgesia| acute colitis
HMDB0010385	LysoPC(18:1(11Z))	3	Pregnancy|Schizophrenia|Obesity	N/A	N/A	N/A	N/A	N/A	N/A
HMDB0002815	LysoPC(18:1(9Z))	4	Pregnancy|Cirrhosis|Colorectal cancer|Obesity	N/A	N/A	N/A	N/A	1	acute colitis
HMDB0010386	LysoPC(18:2(9Z,12Z))	5	Pregnancy|Cirrhosis|Schizophrenia|Obesity|Eosinophilic esophagitis	N/A	N/A	N/A	N/A	1	cholestatic liver injury
HMDB0010388	LysoPC(18:3(9Z,12Z,15Z))	N/A	N/A	N/A	N/A	N/A	N/A	1	cholestatic liver injury
HMDB0010394	LysoPC(20:3(8Z,11Z,14Z))	1	Pregnancy	N/A	N/A	N/A	N/A	1	cholestatic liver injury
HMDB0010395	LysoPC(20:4(5Z,8Z,11Z,14Z))	3	Pregnancy|Obesity|Eosinophilic esophagitis	N/A	N/A	N/A	N/A	2	cholestatic liver injury| acute colitis
HMDB0010396	LysoPC(20:4(8Z,11Z,14Z,17Z))	2	Pregnancy|Obesity	N/A	N/A	N/A	N/A	N/A	N/A
HMDB0011129	LysoPE(0:0/18:0)	N/A	N/A	N/A	N/A	N/A	N/A	1	cholestatic liver injury
HMDB0011503	LysoPE(16:0/0:0)	3	Colorectal cancer|Ulcerative colitis|Iron deficiency	N/A	N/A	N/A	N/A	N/A	N/A
HMDB0011505	LysoPE(18:1(11Z)/0:0)	N/A	N/A	N/A	N/A	N/A	N/A	1	cholestatic liver injury
HMDB0240597	LysoPI (18:2)	N/A	N/A	N/A	N/A	N/A	N/A	1	cholestatic liver injury
HMDB0240261	LysoPI(18:0/0:0)	N/A	N/A	N/A	N/A	N/A	N/A	1	cholestatic liver injury
HMDB0028960	Lysyl-Serine	N/A	N/A	N/A	N/A	N/A	N/A	1	non-alcoholic fatty liver disease
HMDB0000176	Maleic acid	1	Eosinophilic esophagitis	N/A	N/A	N/A	N/A	N/A	N/A
HMDB0000744	Malic acid	5	Colorectal cancer|Schizophrenia|Temporomandibular joint disorder|Cystic fibrosis|Deafness, Onychodystrophy, Osteodystrophy, Mental Retardation, and Seizures Syndrome	3	Liver cancer|Liver tumor|Hepatocellular carcinoma	N/A	N/A	N/A	N/A
HMDB0006112	Malondialdehyde	6	Schizophrenia|Guillain-BarrÃ© syndrome|Multiple sclerosis|Parkinsons disease|Smoking|Uremia	6	Failure of kidney|Cholestasis|Chronic renal failure|End stage renal disease|Cirrhosis|Obstruction of bile duct	N/A	N/A	1	oxidative stress and mitochondrial dysfunction
HMDB0000691	Malonic acid	6	Early preeclampsia|Pregnancy|Malonyl-Coa decarboxylase deficiency|Colorectal cancer|Eosinophilic esophagitis|Combined malonic and methylmalonic aciduria	N/A	N/A	N/A	N/A	N/A	N/A
HMDB0062496	Malonyl-Carnitin	2	Pregnancy|Late-onset preeclampsia	N/A	N/A	N/A	N/A	N/A	N/A
HMDB0001389	melatonin	N/A	N/A	17	Necrosis of liver|Cell death of liver cells|Apoptosis of liver cells|Apoptosis of hepatocytes|Liver Damage|Cell death of hepatocytes|Increased Levels of Albumin|Cell death of kidney cells|Disorder of coronary artery|Damage of kidney|Hepatic injury|Coronary artery disease|Failure of liver|Bile duct proliferation|Damage of renal tubule|Activation of hepatic stellate cells|Increased localization of …	N/A	N/A	N/A	N/A
HMDB0004063	Metanephrine	1	Pheochromocytoma	N/A	N/A	N/A	N/A	N/A	N/A
HMDB0029965	Methyl beta-D-glucopyranoside	N/A	N/A	N/A	N/A	N/A	N/A	1	non-alcoholic fatty liver disease
HMDB0000164	Methylamine	5	Uremia|Crohns disease|Ulcerative colitis|Diverticular disease|Eosinophilic esophagitis	N/A	N/A	N/A	N/A	N/A	N/A
HMDB0002274	Methylcobalamin	1	Fibromyalgia	N/A	N/A	N/A	N/A	N/A	N/A
HMDB0001522	Methylguanidine	4	Chronic renal failure|Uremia|Pancreatic cancer|Eosinophilic esophagitis	N/A	N/A	N/A	N/A	N/A	N/A
HMDB0002820	Methylimidazoleacetic acid	4	Perillyl alcohol administration for cancer treatment|Pancreatic cancer|Periodontal disease|Mastocytosis	N/A	N/A	N/A	N/A	N/A	N/A
HMDB0000202	Methylmalonic acid	14	Vitamin B12 deficiency|Malonyl-Coa decarboxylase deficiency|Methylmalonic aciduria mitochondrial encephelopathy Leigh-like|Methylmalonic aciduria, cblA type|Methylmalonic aciduria, cblB type|Mitochondrial encephalomyopaththy with elevanted methylmalonic acid, SUCLA2|Alzheimers disease|Cobalamin malabsorption|Eosinophilic esophagitis|Propionic acidemia|Fumarase deficiency|Transcobalamin II deficie…	N/A	N/A	N/A	N/A	N/A	N/A
HMDB0000227	Mevalonic acid	2	Smith-Lemli-Opitz syndrome|Mevalonic aciduria	5	Liver cancer|Liver tumor|Hepatocellular carcinoma|Growth of hepatocellular carcinoma|Initiation of growth of hepatocellular carcinoma	1	Decreased Fertility	N/A	N/A
HMDB0000211	myo-Inositol	6	Ribose-5-phosphate isomerase deficiency|Schizophrenia|Alzheimers disease|Colorectal cancer|Cachexia|Eosinophilic esophagitis	3	Liver cancer|Liver tumor|Hepatocellular carcinoma	N/A	N/A	1	renal carcinogenesis
HMDB0000213	Myo-inositol 1-phosphate	1	Colorectal cancer	N/A	N/A	N/A	N/A	N/A	N/A
HMDB0000806	Myristic acid	2	Schizophrenia|Colorectal cancer	3	Liver cancer|Liver tumor|Hepatocellular carcinoma	N/A	N/A	N/A	N/A
HMDB0061384	N-(3-acetamidopropyl)pyrrolidin-2-one	1	Non-Hodgkins lymphoma	N/A	N/A	N/A	N/A	1	non-alcoholic fatty liver disease
HMDB0029416	N(G)-monomethyl-D-arginine	N/A	N/A	20	Failure of kidney|Increased Levels of Albumin|Tachycardia|Disorder of coronary artery|Necrosis of renal tubule|Damage of kidney|Arrhythmia|Acute tubular necrosis|Injury of kidney|Acute renal failure|Damage of nephron|Necrosis of proximal tubule|Vasodilation of renal artery|Damage of renal tubule|Increased permeation of albumin|Injury of collecting tubule|Necrosis of proximal convoluted tubule|Nec…	N/A	N/A	N/A	N/A
HMDB0002172	N1,N12-Diacetylspermine	1	Leukemia	N/A	N/A	N/A	N/A	1	oxidative stress
HMDB0001276	N1-Acetylspermidine	3	Perillyl alcohol administration for cancer treatment|Thyroid cancer |Leukemia	N/A	N/A	N/A	N/A	N/A	N/A
HMDB0004193	N1-Methyl-2-pyridone-5-carboxamide	3	Colorectal cancer|Pellagra|Uremia	N/A	N/A	N/A	N/A	N/A	N/A
HMDB0004194	N1-Methyl-4-pyridone-3-carboxamide	1	Uremia	N/A	N/A	N/A	N/A	N/A	N/A
HMDB0061880	N-Acetyl-beta-alanine	N/A	N/A	N/A	N/A	N/A	N/A	1	non-alcoholic fatty liver disease
HMDB0001367	N-Acetyl-glucosamine 1-phosphate	N/A	N/A	N/A	N/A	N/A	N/A	1	non-alcoholic fatty liver disease
HMDB0001138	N-Acetylglutamic acid	3	Colorectal cancer|Prostate cancer|Eosinophilic esophagitis	N/A	N/A	N/A	N/A	1	hyperalgesia
HMDB0006029	N-Acetylglutamine	3	Autosomal dominant polycystic kidney disease|Colorectal cancer|Eosinophilic esophagitis	N/A	N/A	N/A	N/A	1	liver injury
HMDB0032055	N-Acetylhistidine	1	Colorectal cancer	N/A	N/A	N/A	N/A	N/A	N/A
HMDB0061684	N-Acetylisoleucine	1	Colorectal cancer	N/A	N/A	N/A	N/A	1	non-alcoholic fatty liver disease
HMDB0000812	N-Acetyl-L-aspartic acid	5	Canavan disease|Schizophrenia|Obesity|Colorectal cancer|Eosinophilic esophagitis	N/A	N/A	N/A	N/A	2	hyperalgesia| non-alcoholic fatty liver disease
HMDB0001890	N-acetyl-L-cysteine	N/A	N/A	54	Liver tumor|Necrosis of liver|Cell death of liver cells|Apoptosis of liver cells|Increased Levels of LDH|Apoptosis of hepatocytes|Failure of kidney|Liver Damage|Proliferation of liver cells|Cell death of heart cells|Cell death of cardiomyocytes|Quantity of glutathione in liver|Cell death of hepatocytes|Myocardial infarction|Tachycardia|Apoptosis of heart cells|Cell death of kidney cells|Apoptosis…	N/A	N/A	N/A	N/A
HMDB0011756	N-Acetylleucine	1	Colorectal cancer	N/A	N/A	N/A	N/A	1	non-alcoholic fatty liver disease
HMDB0011745	N-Acetyl-L-methionine	1	Colorectal cancer	N/A	N/A	N/A	N/A	N/A	N/A
HMDB0000512	N-Acetyl-L-phenylalanine	1	Colorectal cancer	N/A	N/A	N/A	N/A	1	non-alcoholic fatty liver disease
HMDB0000866	N-Acetyl-L-tyrosine	5	Preterm birth|Colorectal cancer|Aromatic L-amino acid decarboxylase deficiency|Tyrosinemia I|Autosomal dominant polycystic kidney disease	N/A	N/A	N/A	N/A	N/A	N/A
HMDB0001129	N-Acetylmannosamine	1	Colorectal cancer	N/A	N/A	N/A	N/A	1	non-alcoholic fatty liver disease
HMDB0240343	N-Acetylmethionine sulfoxide	N/A	N/A	N/A	N/A	N/A	N/A	1	non-alcoholic fatty liver disease
HMDB0060493	N-Acetylmuramate	1	Colorectal cancer	N/A	N/A	N/A	N/A	N/A	N/A
HMDB0000230	N-Acetylneuraminic acid	5	Irritable bowel syndrome|Ulcerative colitis|Colorectal cancer|Salla disease|Sialidosis, normosomatic type	3	Liver cancer|Liver tumor|Hepatocellular carcinoma	N/A	N/A	2	oxidative stress| non-alcoholic fatty liver disease
HMDB0003357	N-Acetylornithine	1	Eosinophilic esophagitis	N/A	N/A	N/A	N/A	1	pulmonary arterial hypertension
HMDB0001238	N-Acetylserotonin	1	Schizophrenia	N/A	N/A	N/A	N/A	N/A	N/A
HMDB0062557	N-Acetylthreonine	1	Colorectal cancer	N/A	N/A	N/A	N/A	1	non-alcoholic fatty liver disease
HMDB0013713	N-acetyltryptophan	1	Colorectal cancer	N/A	N/A	N/A	N/A	N/A	N/A
HMDB0000902	NAD	2	Pellagra|Nicotinamide Adenine Dinucleotide Deficiency	9	Enlargement of heart|Liver Damage|Cell death of heart cells|Cell death of cardiomyocytes|Hypertrophy of heart|Tachycardia|Arrhythmia|Fibrosis of heart|Interstitial fibrosis of heart	N/A	N/A	N/A	N/A
HMDB0001487	NADH	1	Nicotinamide Adenine Dinucleotide Deficiency	N/A	N/A	N/A	N/A	N/A	N/A
HMDB0000217	NADP	1	Pellagra	N/A	N/A	N/A	N/A	N/A	N/A
HMDB0000221	NADPH	N/A	N/A	2	Dysfunction of liver|Onset of permeability transition of hepatocytes	N/A	N/A	N/A	N/A
HMDB0000845	Neopterin	12	AIDS|Uremia|Multiple sclerosis|Hydrocephalus|CNS tumors|CNS infections|Sepiapterin reductase deficiency|Parkinsons disease|Urocanase deficiency|Crohns disease|Ulcerative colitis|Pterin-4a carbinolamine dehydratase deficiency	9	Necrosis of liver|Cell death of liver cells|Apoptosis of liver cells|Apoptosis of hepatocytes|Failure of kidney|Cell death of hepatocytes|Chronic renal failure|End stage renal disease|Nephrosis	N/A	N/A	N/A	N/A
HMDB0002368	Nervonic acid	2	Isovaleric acidemia|Colorectal cancer	N/A	N/A	N/A	N/A	N/A	N/A
HMDB0001406	Niacinamide	5	Uremia|Crohns disease|Ulcerative colitis|Diverticular disease|Colorectal cancer	16	Liver cancer|Liver tumor|Hepatocellular carcinoma|Enlargement of heart|Cell death of heart cells|Cell death of cardiomyocytes|Quantity of glutathione in liver|Hypertrophy of heart|Apoptosis of heart cells|Cell death of kidney cells|Apoptosis of cardiomyocytes|Increased Levels of Creatinine|Cell death of kidney cell lines|Hypertrophy of cardiomyocytes|Increased clearance of creatinine|Glomerular e…	N/A	N/A	1	hepatic injury
HMDB0000855	Nicotinamide riboside	1	Autosomal dominant polycystic kidney disease	N/A	N/A	N/A	N/A	1	non-alcoholic fatty liver disease
HMDB0000229	Nicotinamide ribotide	1	Sodium nitrate consumption	N/A	N/A	N/A	N/A	1	non-alcoholic fatty liver disease
HMDB0001488	Nicotinic acid	4	Alcoholism|Colorectal cancer|Crohns disease|Ulcerative colitis	3	Myocardial infarction|Disorder of coronary artery|Coronary artery disease	N/A	N/A	N/A	N/A
HMDB0094696	N-Methyl proline	1	Colorectal cancer	N/A	N/A	N/A	N/A	1	non-alcoholic fatty liver disease
HMDB0002393	N-methyl-D-aspartate	N/A	N/A	5	Increased Levels of LDH|Cell death of kidney cells|Apoptosis of kidney cell lines|Increased release of LDH|Cell death of kidney cell lines	N/A	N/A	N/A	N/A
HMDB0003633	N-Methyltyramine	N/A	N/A	N/A	N/A	N/A	N/A	1	hyperalgesia
HMDB0059835	Nonanal	7	Autism|Celiac disease|Crohns disease|Uremia|Ulcerative colitis|Pervasive developmental disorder not otherwise specified|Nonalcoholic fatty liver disease	N/A	N/A	N/A	N/A	N/A	N/A
HMDB0011717	Nonate	1	Prostate cancer	N/A	N/A	N/A	N/A	N/A	N/A
HMDB0000216	Norepinephrine	11	Subarachnoid hemorrhage|Heat stress|Pheochromocytoma|Uremia|Dopamine Beta-Hydroxylase Deficiency|Hypothyroidism|Cerebral infarction|Bacterial meningitis|Encephalitis|Schizophrenia|Dopamine-serotonin Vesicular Transport Defect	37	Necrosis of liver|Cell death of liver cells|Apoptosis of liver cells|Enlargement of heart|Failure of kidney|Proliferation of liver cells|Cell death of heart cells|Cell death of cardiomyocytes|Hypertrophy of heart|Tachycardia|Apoptosis of heart cells|Cell death of kidney cells|Apoptosis of cardiomyocytes|Necrosis of renal tubule|Arrhythmia|Apoptosis of kidney cells|Dilated cardiomyopathy|Failure o…	1	Decreased Fertility	N/A	N/A
HMDB0000819	Normetanephrine	7	Amphetamine psychosis|Pheochromocytoma|Essential hypertension|Crohns disease|Ulcerative colitis|Aromatic L-amino acid decarboxylase deficiency|Brunner Syndrome	N/A	N/A	N/A	N/A	N/A	N/A
HMDB0005766	Norophthalmic acid	N/A	N/A	N/A	N/A	N/A	N/A	1	non-alcoholic fatty liver disease
HMDB0000207	Oleic acid	5	Gestational diabetes|Lung Cancer|Schizophrenia|Isovaleric acidemia|Colorectal cancer	15	Liver cancer|Liver tumor|Hepatocellular carcinoma|Necrosis of liver|Cell death of liver cells|Increased Levels of LDH|Liver Damage|Cell death of hepatocytes|Cell death of kidney cells|Hepatic steatosis|Hepatic injury|Cell death of kidney cell lines|Increased release of ALT|Increased activation of LDH|Increased Levels of ALT	N/A	N/A	N/A	N/A
HMDB0005065	Oleoylcarnitine	2	Colorectal cancer|Obesity	N/A	N/A	N/A	N/A	N/A	N/A
HMDB0000224	O-Phosphoethanolamine	6	Traumatic brain injury|Crohns disease|Ulcerative colitis|Colorectal cancer|Eosinophilic esophagitis|Odontohypophosphatasia	5	Liver cancer|Liver tumor|Hepatocellular carcinoma|Cell viability of kidney cells|Cell viability of proximal tubule cells	N/A	N/A	N/A	N/A
HMDB0005765	Ophthalmic acid	N/A	N/A	N/A	N/A	N/A	N/A	1	non-alcoholic fatty liver disease
HMDB0000214	Ornithine	30	Alzheimers disease|Uremia|Ornithine transcarbamylase deficiency|Colorectal cancer|Schizophrenia|Early preeclampsia|Pregnancy|Late-onset preeclampsia|Lysinuric protein intolerance|Fumarase deficiency|N-acetylglutamate synthetase deficiency|Obesity|Pearson Syndrome|Hyperornithinemia with Gyrate Atrophy|Cutis laxa, autosomal recessive, type IIIA|Myopathy, lactic acidosis, and sideroblastic anemia 1|…	N/A	N/A	N/A	N/A	2	pulmonary arterial hypertension|oxidative stress
HMDB0000226	Orotic acid	10	Canavan disease|Colorectal cancer|Crohns disease|Ulcerative colitis|Ornithine transcarbamylase deficiency|Orotic aciduria I|N-acetylglutamate synthetase deficiency|Hyperornithinemia-hyperammonemia-homocitrullinuria|Lysinuric protein intolerance|Phosphoenolpyruvate Carboxykinase Deficiency 1, Cytosolic	N/A	N/A	N/A	N/A	N/A	N/A
HMDB0000788	Orotidine	1	Orotic aciduria I	N/A	N/A	N/A	N/A	1	non-alcoholic fatty liver disease
HMDB0000223	Oxalacetic acid	1	Anoxia	N/A	N/A	N/A	N/A	N/A	N/A
HMDB0002329	Oxalic acid	5	Hemodialysis|Uremia|Primary hyperoxaluria I|Fumarase deficiency|Glycolic aciduria	8	Increased Levels of LDH|Cell death of kidney cells|Increased release of LDH|Damage of kidney|Increased Levels of Creatinine|Cell death of kidney cell lines|Injury of kidney|Increased Levels of Blood Urea Nitrogen	N/A	N/A	N/A	N/A
HMDB0003337	Oxidized glutathione	7	Alzheimers disease|Canavan disease|Schizophrenia|Frontotemporal dementia|Multiple sclerosis|Temporomandibular joint disorder|Lewy body disease	N/A	N/A	N/A	N/A	N/A	N/A
HMDB0000225	Oxoadipic acid	3	Alpha-aminoadipic aciduria|2-Ketoadipic acidemia|2-Aminoadipic aciduria	N/A	N/A	N/A	N/A	N/A	N/A
HMDB0000208	Oxoglutaric acid	12	Schizophrenia|Anoxia|Colorectal cancer|2-Ketoglutarate dehydrogenase complex deficiency|Eosinophilic esophagitis|D-2-hydroxyglutaric aciduria|Hyperinsulinism-hyperammonemia syndrome|Fumarase deficiency|Amish lethal microcephaly|Deafness, Onychodystrophy, Osteodystrophy, Mental Retardation, and Seizures Syndrome|Dihydrolipoamide Dehydrogenase Deficiency|Lipoyltransferase 1 Deficiency	N/A	N/A	N/A	N/A	1	renal carcinogenesis
HMDB0002865	Oxytocin	1	Prader-Willi syndrome	1	Myocardial infarction	N/A	N/A	N/A	N/A
HMDB0114771	PA(8:0/8:0)	N/A	N/A	N/A	N/A	N/A	N/A	1	cholestatic liver injury
HMDB0000220	Palmitic acid	5	Perillyl alcohol administration for cancer treatment|Colorectal cancer|Schizophrenia|Inflammatory bowel disease|Eosinophilic esophagitis	25	Liver cancer|Liver tumor|Hepatocellular carcinoma|Necrosis of liver|Cell death of liver cells|Apoptosis of liver cells|Apoptosis of hepatocytes|Proliferation of liver cells|Cell death of hepatocytes|Cell death of kidney cells|Proliferation of hepatocytes|Necrosis of renal tubule|Apoptosis of kidney cells|Apoptosis of liver cell lines|Apoptosis of tubular cells|Increased release of ALT|Necrosis of…	N/A	N/A	N/A	N/A
HMDB0003229	Palmitoleic acid	3	Cirrhosis|Colorectal cancer|Isovaleric acidemia	N/A	N/A	N/A	N/A	N/A	N/A
HMDB0000210	Pantothenic acid	7	Alcoholism|Irritable bowel syndrome|Colorectal cancer|Obesity|Crohns disease|Ulcerative colitis|Eosinophilic esophagitis	N/A	N/A	N/A	N/A	N/A	N/A
HMDB0000564	PC(16:0/16:0)	3	Pregnancy|Obesity|Eosinophilic esophagitis	N/A	N/A	N/A	N/A	N/A	N/A
HMDB0007973	PC(16:0/18:2(9Z,12Z))	3	Pregnancy|Schizophrenia|Obesity	N/A	N/A	N/A	N/A	N/A	N/A
HMDB0007982	PC(16:0/20:4(5Z,8Z,11Z,14Z))	2	Pregnancy|Obesity	N/A	N/A	N/A	N/A	N/A	N/A
HMDB0007984	PC(16:0/20:5(5Z,8Z,11Z,14Z,17Z))	2	Pregnancy|Obesity	N/A	N/A	N/A	N/A	N/A	N/A
HMDB0007991	PC(16:0/22:6(4Z,7Z,10Z,13Z,16Z,19Z))	2	Pregnancy|Obesity|Eosinophilic esophagitis	N/A	N/A	N/A	N/A	N/A	N/A
HMDB0008006	PC(16:1(9Z)/18:2(9Z,12Z))	2	Pregnancy|Obesity	N/A	N/A	N/A	N/A	N/A	N/A
HMDB0008015	PC(16:1(9Z)/20:4(5Z,8Z,11Z,14Z))	2	Pregnancy|Obesity	N/A	N/A	N/A	N/A	N/A	N/A
HMDB0008037	PC(18:0/18:1(11Z))	2	Pregnancy|Obesity	N/A	N/A	N/A	N/A	N/A	N/A
HMDB0008038	PC(18:0/18:1(9Z))	2	Pregnancy|Obesity	N/A	N/A	N/A	N/A	N/A	N/A
HMDB0008039	PC(18:0/18:2(9Z,12Z))	2	Pregnancy|Obesity	N/A	N/A	N/A	N/A	N/A	N/A
HMDB0008046	PC(18:0/20:3(5Z,8Z,11Z))	2	Pregnancy|Obesity	N/A	N/A	N/A	N/A	N/A	N/A
HMDB0008047	PC(18:0/20:3(8Z,11Z,14Z))	2	Pregnancy|Obesity	N/A	N/A	N/A	N/A	N/A	N/A
HMDB0008048	PC(18:0/20:4(5Z,8Z,11Z,14Z))	2	Pregnancy|Obesity	N/A	N/A	N/A	N/A	N/A	N/A
HMDB0008057	PC(18:0/22:6(4Z,7Z,10Z,13Z,16Z,19Z))	2	Pregnancy|Obesity|Eosinophilic esophagitis	N/A	N/A	N/A	N/A	N/A	N/A
HMDB0008072	PC(18:1(11Z)/18:2(9Z,12Z))	2	Pregnancy|Obesity	N/A	N/A	N/A	N/A	N/A	N/A
HMDB0008105	PC(18:1(9Z)/18:2(9Z,12Z))	2	Pregnancy|Obesity	N/A	N/A	N/A	N/A	N/A	N/A
HMDB0008138	PC(18:2(9Z,12Z)/18:2(9Z,12Z))	2	Pregnancy|Obesity	N/A	N/A	N/A	N/A	N/A	N/A
HMDB0008434	PC(20:4(5Z,8Z,11Z,14Z)/18:2(9Z,12Z))	2	Pregnancy|Obesity	N/A	N/A	N/A	N/A	N/A	N/A
HMDB0008457	PC(20:4(5Z,8Z,11Z,14Z)/P-18:1(11Z))	2	Pregnancy|Obesity	N/A	N/A	N/A	N/A	1	hyperalgesia
HMDB0000826	Pentadecanoic acid	3	Colorectal cancer|Crohns disease|Schizophrenia	N/A	N/A	N/A	N/A	N/A	N/A
HMDB0003933	Pentosidine	4	Alzheimers disease|Kidney transplantation|Uremia|Multi-infarct dementia	2	Failure of kidney|Chronic renal failure	N/A	N/A	N/A	N/A
HMDB0000209	Phenylacetic acid	9	Colorectal cancer|Crohns disease|Irritable bowel syndrome|Kidney disease|Leukemia|Phenylketonuria|Uremia|Eosinophilic esophagitis|Ulcerative colitis	N/A	N/A	N/A	N/A	N/A	N/A
HMDB0006344	Phenylacetylglutamine	2	Colorectal cancer|Eosinophilic esophagitis	N/A	N/A	N/A	N/A	1	hyperalgesia
HMDB0000821	Phenylacetylglycine	2	Heart failure|Eosinophilic esophagitis	N/A	N/A	N/A	N/A	1	phospholipidosis in the lung and liver
HMDB0000860	Phenylpropionylglycine	2	Medium Chain Acyl-CoA Dehydrogenase Deficiency|Propionic acidemia	N/A	N/A	N/A	N/A	N/A	N/A
HMDB0000205	Phenylpyruvic acid	2	Phenylketonuria|Primary biliary cirrhosis	N/A	N/A	N/A	N/A	2	hyperalgesia|oxidative stress
HMDB0001565	Phosphorylcholine	4	Lung Cancer|Multi-infarct dementia|Alzheimers disease|Colorectal cancer	N/A	N/A	N/A	N/A	N/A	N/A
HMDB0004610	Phytosphingosine	1	Colorectal cancer	N/A	N/A	N/A	N/A	1	cholestatic liver injury
HMDB0002243	Picolinic acid	4	Nicotinamide Adenine Dinucleotide Deficiency|Amyotrophic lateral sclerosis|Sporadic amyotrophic lateral sclerosis|Familial amyotrophic lateral sclerosis	N/A	N/A	N/A	N/A	1	non-alcoholic fatty liver disease
HMDB0000070	Pipecolic acid	20	Infantile Refsums disease|Rhizomelic chondrodysplasia punctata|Refsums disease|Peroxisomal disorders, new type, liver|Pyridoxine-dependent epilepsy|D-Bifunctional protein deficiency|Pseudoneonatal adrenoleukodystrophy|Traumatic brain injury|Malaria|Anemia|Tuberculous meningitis|Convulsion|Hyperlysinemia I, familial|Hyperpipecolatemia|Colorectal cancer|Perillyl alcohol administration for cancer tr…	N/A	N/A	N/A	N/A	N/A	N/A
HMDB0000245	Porphobilinogen	3	Porphyria|Acute intermittent porphyria|Protoporphyria, Erythropoietic	N/A	N/A	N/A	N/A	N/A	N/A
HMDB0000253	Pregnenolone	5	Schizophrenia|Postpartum depression|Premenstrual dysphoric disorder |Prepartum depression|Adrenal insufficiency, congenital, with 46,XY sex reversal, partial or complete	N/A	N/A	N/A	N/A	N/A	N/A
HMDB0001830	Progesterone	8	Pregnancy|Alcoholism|Major depressive disorder|Pregnene hydroxylation deficiency |Schizophrenia|Adrenal hyperplasia, congenital, due to 3-beta-hydroxysteroid dehydrogenase 2 deficiency|Antley-Bixler syndrome with genital anomalies and disordered steroidogenesis|Adrenal insufficiency, congenital, with 46,XY sex reversal, partial or complete	6	Arrhythmia|Proliferation of biliary epithelial cells|Pulmonary Hypertension|Long-QT syndrome|Primary pulmonary hypertension|Pulmonary hypertensive arterial disease	2	Increased Endometrial adenocarcinomas|Malformation, cryptorchidism	N/A	N/A
HMDB0011179	Prolylphenylalanine	1	Colorectal cancer	N/A	N/A	N/A	N/A	N/A	N/A
HMDB0000237	Propionic acid	12	Propionic acidemia|Methylmalonic acidemia|Colorectal cancer|Irritable bowel syndrome|Ulcerative colitis|Nonalcoholic fatty liver disease|Celiac disease|Crohns disease|Autism|Pervasive developmental disorder not otherwise specified|Rheumatoid arthritis|Eosinophilic esophagitis	N/A	N/A	N/A	N/A	N/A	N/A
HMDB0000824	Propionylcarnitine	6	Celiac disease|Crohns disease|Obesity|Propionic acidemia|Eosinophilic esophagitis|Ulcerative colitis	N/A	N/A	N/A	N/A	N/A	N/A
HMDB0001403	Prostaglandin D2	4	Subarachnoid hemorrhage|Hydrocephalus|Meningitis|Duchenne Muscular Dystrophy	N/A	N/A	N/A	N/A	N/A	N/A
HMDB0001220	Prostaglandin E2	3	Amyotrophic lateral sclerosis|Hydrocephalus|Meningitis	23	Liver cancer|Liver tumor|Necrosis of liver|Cell death of liver cells|Increased Levels of Alkaline Phosphatase|Liver Damage|Proliferation of liver cells|Increased activation of alkaline phosphatase|Tachycardia|Cell death of kidney cells|Apoptosis of kidney cell lines|Proliferation of hepatocytes|Hepatic injury|Arrhythmia|Apoptosis of liver cell lines|Failure of heart|Cell death of kidney cell line…	1	Reduced Reproductive Success	N/A	N/A
HMDB0001139	Prostaglandin F2a	1	Cardiac arrest	2	Increased Levels of Alkaline Phosphatase|Increased activation of alkaline phosphatase	1	Reduced Reproductive Success	N/A	N/A
HMDB0002710	prostaglandin J2	N/A	N/A	2	Proliferation of kidney cells|Proliferation of mesangial cells	N/A	N/A	N/A	N/A
HMDB0000241	Protoporphyrin IX	1	Protoporphyria, Erythropoietic	N/A	N/A	N/A	N/A	N/A	N/A
HMDB0000767	Pseudouridine	2	Canavan disease|Colorectal cancer	N/A	N/A	N/A	N/A	1	renal carcinogenesis
HMDB0001366	purine	N/A	N/A	5	Liver cancer|Liver tumor|Hepatocellular carcinoma|Increased Levels of LDH|Increased release of LDH	N/A	N/A	N/A	N/A
HMDB0001414	Putrescine	13	Uremia|Irritable bowel syndrome|Ulcerative colitis|Crohns disease|Perillyl alcohol administration for cancer treatment|Periodontal disease|Alzheimers disease|Frontotemporal dementia|Lewy body disease|Pancreatic cancer|Leukemia|Eosinophilic esophagitis|Colorectal cancer	1	Liver Regeneration	N/A	N/A	1	non-alcoholic fatty liver disease
HMDB0001545	Pyridoxal	3	Sickle cell anemia|Epilepsy, early-onset, vitamin B6-dependent|Colorectal cancer	N/A	N/A	N/A	N/A	N/A	N/A
HMDB0001431	Pyridoxamine	1	Epilepsy, early-onset, vitamin B6-dependent	N/A	N/A	N/A	N/A	1	hyperalgesia
HMDB0000239	Pyridoxine	6	Homozygous sickle cell disease|Epilepsy, early-onset, vitamin B6-dependent|Crohns disease|Ulcerative colitis|Colorectal cancer|Eosinophilic esophagitis	2	Myocardial infarction|Disorder of coronary artery	N/A	N/A	1	hyperalgesia
HMDB0000267	Pyroglutamic acid	8	Glutathione synthetase deficiency|Schizophrenia|Irritable bowel syndrome|Colorectal cancer|Ulcerative colitis|5-oxoprolinase deficiency|Autosomal dominant polycystic kidney disease|Eosinophilic esophagitis	3	Liver cancer|Liver tumor|Hepatocellular carcinoma	N/A	N/A	1	renal carcinogenesis
HMDB0062558	Pyroglutamine	N/A	N/A	N/A	N/A	N/A	N/A	1	non-alcoholic fatty liver disease
HMDB0001369	Pyrroline hydroxycarboxylic acid	3	Perillyl alcohol administration for cancer treatment|Pancreatic cancer|Periodontal disease	N/A	N/A	N/A	N/A	N/A	N/A
HMDB0000243	Pyruvic acid	32	2-Ketoglutarate dehydrogenase complex deficiency|3-Hydroxy-3-methylglutaryl-CoA lyase deficiency|Alzheimers disease|Pregnancy|Anoxia|3-Methyl-crotonyl-glycinuria|Colorectal cancer|Diabetes mellitus type 1|Schizophrenia|Frontotemporal dementia|Fructose-1,6-diphosphatase deficiency|Fumarase deficiency|Stomach cancer|Irritable bowel syndrome|Meningitis|Pyruvate dehydrogenase deficiency|Glucagon defi…	N/A	N/A	N/A	N/A	1	peripheral neuropathy
HMDB0003598	Retinyl ester	2	Idiopathic intracranial hypertension|Osteoporosis	N/A	N/A	N/A	N/A	N/A	N/A
HMDB0000508	Ribitol	3	Alzheimers disease|Colorectal cancer|Ribose-5-phosphate isomerase deficiency	3	Liver cancer|Liver tumor|Hepatocellular carcinoma	N/A	N/A	N/A	N/A
HMDB0000244	Riboflavin	5	Anorexia nervosa|Brown-Vialetto-Van Laere Syndrome 1|Alcoholism|Colorectal cancer|Eosinophilic esophagitis	3	Liver cancer|Liver tumor|Hepatocellular carcinoma	N/A	N/A	N/A	N/A
HMDB0000884	Ribothymidine	2	Colorectal cancer|Perillyl alcohol administration for cancer treatment	N/A	N/A	N/A	N/A	1	non-alcoholic fatty liver disease
HMDB0004662	S-(Hydroxymethyl)glutathione	N/A	N/A	N/A	N/A	N/A	N/A	1	non-alcoholic fatty liver disease
HMDB0000279	Saccharopine	1	Colorectal cancer	N/A	N/A	N/A	N/A	N/A	N/A
HMDB0000939	S-Adenosylhomocysteine	5	Parkinsons disease|Neurodegenerative disease|Alzheimers disease|Adenosine kinase deficiency|Eosinophilic esophagitis	1	Quantity of glutathione in liver	N/A	N/A	N/A	N/A
HMDB0001185	S-Adenosylmethionine	3	Diabetes mellitus type 2|Neurodegenerative disease|Adenosine kinase deficiency	30	Necrosis of liver|Cell death of liver cells|Apoptosis of liver cells|Apoptosis of hepatocytes|Liver Damage|Proliferation of liver cells|Quantity of glutathione in liver|Cell death of hepatocytes|Proliferation of hepatocytes|Hepatic steatosis|Cholestasis|Hepatic injury|Nonalcoholic fatty liver disease|Nonalcoholic steatohepatitis|Viral hepatitis|Infection by Hepatitis C virus|Steatohepatitis|Fibro…	N/A	N/A	1	non-alcoholic fatty liver disease
HMDB0000797	SAICAR	1	Fumarase deficiency	N/A	N/A	N/A	N/A	N/A	N/A
HMDB0001895	Salicylic acid	4	Mitochondrial complex I deficiency due to ACAD9 deficiency|Colorectal cancer|Autosomal dominant polycystic kidney disease|Eosinophilic esophagitis	7	Necrosis of liver|Cell death of liver cells|Cell death of hepatocytes|Cell proliferation of kidney cell lines|Hepatic steatosis|Inflammation of liver|Dysfunction of liver	N/A	N/A	N/A	N/A
HMDB0000840	Salicyluric acid	1	Colorectal cancer	N/A	N/A	N/A	N/A	1	non-alcoholic fatty liver disease
HMDB0000271	Sarcosine	9	Sarcosinemia|Colorectal cancer|Stomach cancer|Alzheimers disease|Frontotemporal dementia|Lewy body disease|Eosinophilic esophagitis|Prostate cancer|Dimethylglycine Dehydrogenase Deficiency	N/A	N/A	N/A	N/A	N/A	N/A
HMDB0006088	scyllo-Inositol	3	Diabetes mellitus type 2|Alcoholism|Colorectal cancer	N/A	N/A	N/A	N/A	N/A	N/A
HMDB0000792	Sebacic acid	8	3-Hydroxydicarboxylic aciduria|Iron deficiency|Ulcerative colitis|Colorectal cancer|Carnitine-acylcarnitine translocase deficiency|Eosinophilic esophagitis|Medium Chain Acyl-CoA Dehydrogenase Deficiency|3-Hydroxy-3-Methylglutaryl-CoA Synthase Deficiency	N/A	N/A	N/A	N/A	N/A	N/A
HMDB0000259	Serotonin	8	Schizophrenia|Parkinsons disease|Hypothyroidism|Sepiapterin reductase deficiency|Colorectal cancer|Eosinophilic esophagitis|Aromatic L-amino acid decarboxylase deficiency|Brunner Syndrome	12	Enlargement of heart|Liver Damage|Proliferation of liver cells|Cell death of heart cells|Cell death of cardiomyocytes|Hypertrophy of heart|Apoptosis of heart cells|Apoptosis of cardiomyocytes|Proliferation of hepatocytes|Ventricular hypertrophy|Liver Regeneration|Right ventricular hypertrophy	N/A	N/A	1	oxidative stress and mitochondrial dysfunction
HMDB0029037	Serylglutamine	N/A	N/A	N/A	N/A	N/A	N/A	1	non-alcoholic fatty liver disease
HMDB0010169	SM(d18:1/16:0)	2	Obesity|Eosinophilic esophagitis	N/A	N/A	N/A	N/A	1	cholestatic liver injury
HMDB0011697	SM(d18:1/24:0)	2	Obesity|Eosinophilic esophagitis	N/A	N/A	N/A	N/A	N/A	N/A
HMDB0059660	sn-glycero-3-Phosphoethanolamine	N/A	N/A	N/A	N/A	N/A	N/A	1	non-alcoholic fatty liver disease
HMDB0000247	Sorbitol	4	Alzheimers disease|Crohns disease|Ulcerative colitis|Colorectal cancer	8	Cell death of heart cells|Cell death of cardiomyocytes|Cell proliferation of kidney cell lines|Apoptosis of heart cells|Cell death of kidney cells|Apoptosis of kidney cell lines|Apoptosis of cardiomyocytes|Cell death of kidney cell lines	N/A	N/A	N/A	N/A
HMDB0001257	Spermidine	7	Uremia|Crohns disease|Ulcerative colitis|Alzheimers disease|Frontotemporal dementia|Lewy body disease|Leukemia	2	Enlargement of heart|Hypertrophy of heart	N/A	N/A	1	non-alcoholic fatty liver disease
HMDB0001256	Spermine	2	Uremia|Leukemia	N/A	N/A	N/A	N/A	N/A	N/A
HMDB0000269	Sphinganine	2	Colorectal cancer|Pregnancy	N/A	N/A	N/A	N/A	1	cholestatic liver injury
HMDB0000252	Sphingosine	2	Lung Cancer|Colorectal cancer	8	Proliferation of liver cells|Cell death of heart cells|Cell death of cardiomyocytes|Apoptosis of heart cells|Apoptosis of cardiomyocytes|Proliferation of hepatocytes|Reperfusion injury of heart|Damage of heart	N/A	N/A	1	hyperalgesia
HMDB0000277	Sphingosine 1-phosphate	2	Cirrhosis|Hepatocellular carcinoma	17	Necrosis of liver|Cell death of liver cells|Apoptosis of liver cells|Apoptosis of hepatocytes|Cell death of heart cells|Cell death of cardiomyocytes|Cell death of hepatocytes|Myocardial infarction|Apoptosis of heart cells|Cell death of kidney cells|Apoptosis of kidney cell lines|Apoptosis of cardiomyocytes|Damage of kidney|Cell death of kidney cell lines|Injury of kidney|Proliferation of kidney c…	N/A	N/A	N/A	N/A
HMDB0000827	Stearic acid	6	Perillyl alcohol administration for cancer treatment|Schizophrenia|Crohns disease|Iron deficiency|Colorectal cancer|Eosinophilic esophagitis	10	Liver cancer|Liver tumor|Hepatocellular carcinoma|Necrosis of liver|Cell death of liver cells|Apoptosis of liver cells|Apoptosis of hepatocytes|Proliferation of liver cells|Cell death of hepatocytes|Proliferation of hepatocytes	N/A	N/A	N/A	N/A
HMDB0062559	stearoyl sphingomyelin	1	Colorectal cancer	N/A	N/A	N/A	N/A	N/A	N/A
HMDB0000848	Stearoylcarnitine	4	Celiac disease|Pregnancy|Obesity|Colorectal cancer	3	Liver cancer|Liver tumor|Hepatocellular carcinoma	N/A	N/A	N/A	N/A
HMDB0000893	Suberic acid	9	3-Hydroxydicarboxylic aciduria|Colorectal cancer|Anorexia nervosa|Eosinophilic esophagitis|Schizophrenia|Medium Chain Acyl-CoA Dehydrogenase Deficiency|Malonyl-Coa decarboxylase deficiency|Carnitine-acylcarnitine translocase deficiency|3-Hydroxy-3-Methylglutaryl-CoA Synthase Deficiency	N/A	N/A	N/A	N/A	N/A	N/A
HMDB0000254	Succinic acid	16	Early preeclampsia|Pregnancy|Canavan disease|Alzheimers disease|Irritable bowel syndrome|Ulcerative colitis|Crohns disease|Gout|Lung Cancer|Eosinophilic esophagitis|Colorectal cancer|D-2-hydroxyglutaric aciduria|Malonyl-Coa decarboxylase deficiency|Fumarase deficiency|2-Ketoglutarate dehydrogenase complex deficiency|Lipoyltransferase 1 Deficiency	3	Liver cancer|Liver tumor|Hepatocellular carcinoma	N/A	N/A	1	colitis
HMDB0001259	succinic semialdehyde	N/A	N/A	3	Liver cancer|Liver tumor|Hepatocellular carcinoma	N/A	N/A	N/A	N/A
HMDB0000635	Succinylacetone	3	Tyrosinemia|Tyrosinemia I|Eosinophilic esophagitis	1	Dysfunction of kidney	N/A	N/A	N/A	N/A
HMDB0000258	Sucrose	7	Colorectal cancer|Crohns disease|Ulcerative colitis|Sepsis|Lung Cancer|Autosomal dominant polycystic kidney disease|Eosinophilic esophagitis	4	Reperfusion injury of heart|Damage of heart|Damage of cardiac muscle|Reperfusion injury of myocardium	N/A	N/A	N/A	N/A
HMDB0003334	Symmetric dimethylarginine	6	Autosomal dominant polycystic kidney disease|Colorectal cancer|Crohns disease|Kidney disease|Uremia|Ulcerative colitis	N/A	N/A	N/A	N/A	N/A	N/A
HMDB0000956	Tartaric acid	1	Lung Cancer	N/A	N/A	N/A	N/A	N/A	N/A
HMDB0000251	Taurine	21	Heart failure|Sulfite oxidase deficiency, ISOLATED|Epilepsy|Parkinsons disease|Leukemia|Schizophrenia|Irritable bowel syndrome|Ulcerative colitis|Colorectal cancer|Crohns disease|Gout|Rheumatoid arthritis|Perillyl alcohol administration for cancer treatment|Pancreatic cancer|Periodontal disease|Lung Cancer|Autosomal dominant polycystic kidney disease|Propionic acidemia|Maple syrup urine disease|E…	11	Necrosis of liver|Cell death of liver cells|Apoptosis of liver cells|Enlargement of heart|Liver Damage|Hepatic steatosis|Dilated cardiomyopathy|Fibrosis of liver|Apoptosis of hepatic stellate cells|Flow of bile|Peripartum cardiomyopathy	N/A	N/A	3	non-alcoholic fatty liver disease|oxidative stress| liver injury
HMDB0000932	Tauro-b-muricholic acid	N/A	N/A	N/A	N/A	N/A	N/A	1	cholestatic liver injury
HMDB0000951	Taurochenodesoxycholic acid	4	Biliary atresia|Colorectal cancer|Crohns disease|Ulcerative colitis	3	Cholestasis|Intrahepatic cholestasis|Intrahepatic cholestasis of pregnancy	N/A	N/A	N/A	N/A
HMDB0000036	Taurocholic acid	7	Hepatocellular carcinoma|Cirrhosis|Colorectal cancer|Crohns disease|Ulcerative colitis|Metastatic melanoma|Biliary atresia	10	Liver cancer|Liver tumor|Hepatocellular carcinoma|Cholestasis|Proliferation of biliary epithelial cells|Proliferation of cholangiocytes|Intrahepatic cholestasis|Intrahepatic cholestasis of pregnancy|Flow of bile|Secretion of bile salt	N/A	N/A	N/A	N/A
HMDB0000896	Taurodeoxycholic acid	4	Hepatocellular carcinoma|Cirrhosis|Colorectal cancer|Metastatic melanoma	2	Cholestasis|Proliferation of biliary epithelial cells	N/A	N/A	1	cholestatic liver injury
HMDB0000874	Tauroursodeoxycholic acid	1	Colorectal cancer	10	Necrosis of liver|Cell death of liver cells|Cell death of hepatocytes|Proliferation of biliary epithelial cells|Proliferation of cholangiocytes|Cirrhosis|Dysfunction of heart|Dysfunction of cardiomyocytes|Primary biliary cirrhosis|Cirrhosis of liver	N/A	N/A	1	cholestatic liver injury
HMDB0000234	Testosterone	13	Hypogonadism|Cadmium exposure|Prostate cancer|Schizophrenia|Adrenal hyperplasia, congenital, due to 3-beta-hydroxysteroid dehydrogenase 2 deficiency|11-beta-Hydroxylase deficiency|Aromatase deficiency|21-Hydroxylase deficiency|Congenital Adrenal Hyperplasia, due to 17-Hydroxylase-Deficiency|Adrenal insufficiency, congenital, with 46,XY sex reversal, partial or complete|Woodhouse-Sakati syndrome|X…	21	Failure of kidney|Increased Levels of Alkaline Phosphatase|Cell death of heart cells|Myocardial infarction|Apoptosis of heart cells|Damage of kidney|Chronic renal failure|Arrhythmia|Acute myocardial infarction|Nephritis|Failure of heart|Injury of kidney|Pulmonary Hypertension|Increased specific activity of alkaline phosphatase|Long-QT syndrome|Reperfusion injury of kidney|Primary pulmonary hypert…	4	Impaired fertitlity|Malformation in Male reproductive tract|Decrease in male anogenital distance|Decreased sperm quantity / quality in the adult, Decreased fertility	N/A	N/A
HMDB0002003	Tetracosanoic acid	1	Colorectal cancer	N/A	N/A	N/A	N/A	N/A	N/A
HMDB0005066	Tetradecanoylcarnitine	4	Very Long Chain Acyl-CoA Dehydrogenase Deficiency|Pregnancy|Obesity|Glutaric aciduria II	3	Liver cancer|Liver tumor|Hepatocellular carcinoma	N/A	N/A	N/A	N/A
HMDB0010357	Tetrahydroaldosterone-3-glucuronide	N/A	N/A	N/A	N/A	1	Loss of Cochlear function	N/A	N/A
HMDB0000027	Tetrahydrobiopterin	3	Septic shock|Epilepsy|Myocardial infarction	9	Enlargement of heart|Liver Damage|Hypertrophy of heart|Remodeling of left ventricle|Dysfunction of heart|Ventricular dysfunction|Oxidative stress response of heart|Left ventricular dysfunction|Damage of liver tissue	1	Hypertension	N/A	N/A
HMDB0000268	Tetrahydrocorticosterone	1	Lipoid Congenital Adrenal Hyperplasia	N/A	N/A	N/A	N/A	N/A	N/A
HMDB0000235	Thiamine	6	Hemodialysis|Friedreichs ataxia|Olivopontocerebral atrophy|Alcoholism|Hereditary spastic paraplegia|Colorectal cancer	2	Failure of heart|Chronic heart failure	N/A	N/A	N/A	N/A
HMDB0001453	Thiocyanate	4	Uremia|Ulcerative colitis|Crohns disease|Beta-mercaptolactate-cysteine Disulfiduria	N/A	N/A	N/A	N/A	N/A	N/A
HMDB0000943	Threonic acid	4	Colorectal cancer|Stomach cancer|Cystic fibrosis|Eosinophilic esophagitis	N/A	N/A	N/A	N/A	N/A	N/A
HMDB0003252	Thromboxane B2	5	Brain tumors|Hydrocephalus|Ischemia|Ischemic heart disease|Meningitis	2	Disorder of coronary artery|Coronary artery disease	N/A	N/A	N/A	N/A
HMDB0000273	Thymidine	5	Canavan disease|Degenerative disc disease|Colorectal cancer|Eosinophilic esophagitis|Thymidine phosphorylase deficiency	N/A	N/A	N/A	N/A	1	non-alcoholic fatty liver disease
HMDB0000262	Thymine	5	Thymidine treatment|Beta-ureidopropionase deficiency|Colorectal cancer|Temporomandibular joint disorder|Dihydropyrimidine dehydrogenase deficiency	N/A	N/A	N/A	N/A	1	non-alcoholic fatty liver disease
HMDB0000248	Thyroxine	10	Anorexia nervosa|Hypothyroidism|Adrenal hyperplasia, congenital, due to 3-beta-hydroxysteroid dehydrogenase 2 deficiency|Pituitary Hormone Deficiency, Combined, 1|Pendred Syndrome|Proprotein Convertase 1/3 Deficiency|Hypothyroidism, congenital, nongoitrous, 2|Diabetes Mellitus, Congenital Insulin-dependent, With Fatal Secretory Diarrhea; Immunodeficiency, Polyendocrinopathy, and Enteropathy, X-li…	9	Enlargement of heart|Myocardial infarction|Hypertrophy of heart|Tachycardia|Arrhythmia|Acute myocardial infarction|Failure of heart|Fibrosis of liver|Carbon tetrachloride-induced liver fibrosis	4	Loss of Cochlear function|Cognitive Function Decrease|Impairment in Learning and memory|Occurrence of Kidney toxicity	2	hypothyroidism/hypothyroxinemia| retinoid disruption
HMDB0000958	trans-Aconitic acid	3	Lung Cancer|Eosinophilic esophagitis|Amish lethal microcephaly	N/A	N/A	N/A	N/A	N/A	N/A
HMDB0001160	Tricosanoic acid	1	Colorectal cancer	N/A	N/A	N/A	N/A	N/A	N/A
HMDB0000910	Tridecanoic acid	2	Iron deficiency|Ulcerative colitis	N/A	N/A	N/A	N/A	N/A	N/A
HMDB0000906	Trimethylamine	15	Kidney disease|Uremia|Early preeclampsia|Pregnancy|Late-onset preeclampsia|Crohns disease|Ulcerative colitis|Irritable bowel syndrome|Diverticular disease|Perillyl alcohol administration for cancer treatment|Pancreatic cancer|Periodontal disease|Trimethylaminuria|Eosinophilic esophagitis|Dimethylglycine Dehydrogenase Deficiency	N/A	N/A	N/A	N/A	N/A	N/A
HMDB0000925	Trimethylamine N-oxide	18	Kidney disease|Uremia|Pancreatic cancer|Colorectal cancer|Celiac disease|Inflammatory bowel disease|Ulcerative colitis|Crohns disease|Trimethylaminuria|Lung Cancer|Rhabdomyolysis|Argininosuccinic aciduria|Propionic acidemia|Tyrosinemia I|Maple syrup urine disease|Eosinophilic esophagitis|Schizophrenia|Dimethylglycine Dehydrogenase Deficiency	N/A	N/A	N/A	N/A	1	encephalopathy
HMDB0000306	Tyramine	7	Cirrhosis|Celiac disease|Colorectal cancer|Ulcerative colitis|Crohns disease|Eosinophilic esophagitis|Brunner Syndrome	N/A	N/A	N/A	N/A	N/A	N/A
HMDB0000300	Uracil	13	Canavan disease|Crohns disease|Ulcerative colitis|Diverticular disease|Argininemia|Carbamoyl Phosphate Synthetase Deficiency|Hypertension|Cerebral infarction|Liver disease|Eosinophilic esophagitis|Colorectal cancer|Dihydropyrimidine dehydrogenase deficiency|Molybdenium co-factor deficiency	N/A	N/A	N/A	N/A	1	non-alcoholic fatty liver disease
HMDB0000294	Urea	12	Cirrhosis|Colorectal cancer|Primary hypomagnesemia|Bartter Syndrome, Type 2, Antenatal|Cholesteryl ester storage disease|Bartter Syndrome, Type 4B, Neonatal, With Sensorineural Deafness|Dimethylglycine Dehydrogenase Deficiency|Tuberculous meningitis|Meningitis|Eosinophilic esophagitis|Hepatocellular carcinoma|Perillyl alcohol administration for cancer treatment	3	Failure of kidney|Chronic renal failure|Acute renal failure	N/A	N/A	1	pulmonary arterial hypertension
HMDB0000026	Ureidopropionic acid	2	Dihydropyrimidinase deficiency|Colorectal cancer	N/A	N/A	N/A	N/A	N/A	N/A
HMDB0000289	Uric acid	31	Diabetes mellitus type 2|Impaired glucose tolerance|Gout|Lesch-Nyhan syndrome|Multiple sclerosis|Bacterial meningitis|Cachexia|Uremia|Stomach cancer|Schizophrenia|Sulfite oxidase deficiency, ISOLATED|Xanthinuria type 1|Molybdenum cofactor deficiency|Primary hypomagnesemia|Fructose-1,6-diphosphatase deficiency|Phosphoribosylpyrophosphate Synthetase Superactivity|Fanconi syndrome|Cerebral creatine …	11	Liver cancer|Liver tumor|Hepatocellular carcinoma|Damage of kidney|Failure of heart|Increased Levels of Potassium|Chronic heart failure|Injury of kidney|Increased efflux of K+|Damage of kidney tissue|Acute kidney injury	N/A	N/A	1	renal injury
HMDB0000296	Uridine	7	Lesch-Nyhan syndrome|Canavan disease|Colorectal cancer|Degenerative disc disease|Irritable bowel syndrome|Ulcerative colitis|Argininemia	2	Hepatic steatosis|Microvesicular hepatic steatosis	N/A	N/A	1	non-alcoholic fatty liver disease
HMDB0000301	Urocanic acid	3	Colorectal cancer|Eosinophilic esophagitis|Urocanase deficiency	N/A	N/A	N/A	N/A	N/A	N/A
HMDB0000936	Uroporphyrin I	1	Protoporphyria, Erythropoietic	N/A	N/A	N/A	N/A	N/A	N/A
HMDB0000916	Uroporphyrin III	N/A	N/A	N/A	N/A	N/A	N/A	1	cancer
HMDB0001086	Uroporphyrinogen III	N/A	N/A	N/A	N/A	1	Uroporphyria	N/A	N/A
HMDB0013128	Valerylcarnitine	5	Pregnancy|Isovaleric acidemia|Obesity|Short/branched chain acyl-CoA dehydrogenase deficiency|Eosinophilic esophagitis	N/A	N/A	N/A	N/A	N/A	N/A
HMDB0001490	Vanylglycol	14	Multi-infarct dementia|Cortical myoclonus|Aromatic L-amino acid decarboxylase deficiency|Cognitive disorders|Schizophrenia|Epilepsy|Panic disorder|Olivopontocerebral atrophy|Hereditary spastic paraplegia|Friedreichs ataxia|Major depressive disorder|Sepiapterin reductase deficiency|Parkinsons disease|Brunner Syndrome	N/A	N/A	N/A	N/A	1	hyperalgesia
HMDB0001980	Vasopressin	1	Motor neuron disease	3	Increased Levels of Potassium|Congenital heart disease|Ventricular septal defect	N/A	N/A	N/A	N/A
HMDB0000305	Vitamin A	4	Hemodialysis|Thyroid cancer |Pregnancy|Abetalipoproteinemia	6	Failure of kidney|Liver Damage|Disorder of coronary artery|Coronary artery disease|Increased Levels of ALT|Increased activation of ALT	N/A	N/A	N/A	N/A
HMDB0003555	Vitamin K1	N/A	N/A	N/A	N/A	3	Reduced fitness or even mortality|Acidosis, hypovolemic shock and organ dysfunction| Osteoporosis and vascular calcification, bone deterioration	N/A	N/A
HMDB0000292	Xanthine	17	Lesch-Nyhan syndrome|Canavan disease|Xanthinuria type 1|Xanthinuria type II|Molybdenium co-factor deficiency|Degenerative disc disease|Hydrocephalus|3-Methyl-crotonyl-glycinuria|Colorectal cancer|Crohns disease|Ulcerative colitis|Cystic fibrosis|Eosinophilic esophagitis|Molybdenum cofactor deficiency|Sulfite oxidase deficiency, ISOLATED|Adenosine kinase deficiency|Phosphoribosylpyrophosphate Synt…	5	Proliferation of liver cells|Cell death of heart cells|Cell death of cardiomyocytes|Proliferation of hepatic stellate cells|Conjugation of glutathione	N/A	N/A	N/A	N/A
HMDB0000881	Xanthurenic acid	4	Hemodialysis|Colorectal cancer|Kynureninase deficiency|Eosinophilic esophagitis	3	Liver cancer|Liver tumor|Hepatocellular carcinoma	N/A	N/A	N/A	N/A
HMDB0002789	Zeaxanthin	2	Diabetes mellitus type 1|Obesity	N/A	N/A	N/A	N/A	N/A	N/A

## Sheet: IPA pathways
HMDB_ID	Name	Pathway Count	IPA_CP	IPA_CP	IPA_CP	IPA_CP	IPA_CP	IPA_CP	IPA_CP	IPA_CP	IPA_CP	IPA_CP	IPA_CP	IPA_CP	IPA_CP	IPA_CP	IPA_CP	IPA_CP	IPA_CP	IPA_CP	IPA_CP	IPA_CP	IPA_CP	IPA_CP	IPA_CP	IPA_CP	IPA_CP	IPA_CP	IPA_CP	IPA_CP	IPA_CP	IPA_CP	IPA_CP	IPA_CP	IPA_CP	IPA_CP	IPA_CP	IPA_CP	IPA_CP	IPA_CP	IPA_CP	IPA_CP	IPA_CP	IPA_CP	IPA_CP	IPA_CP	IPA_CP	IPA_CP	IPA_CP
HMDB0000538	adenosine triphosphate	134	Sirtuin Signaling Pathway	Superpathway of Methionine Degradation	tRNA Charging	Superpathway of Citrulline Metabolism	Bile Acid Biosynthesis, Neutral Pathway	Mitochondrial Dysfunction	Leucine Degradation I	Arginine Biosynthesis IV	Phenylalanine Degradation IV (Mammalian, via Side Chain)	Folate Transformations I	Purine Nucleotides De Novo Biosynthesis II	Lysine Degradation V	TCA Cycle II (Eukaryotic)	Citrulline Biosynthesis	Gluconeogenesis I	4-hydroxybenzoate Biosynthesis	Insulin Secretion Signaling Pathway	NAD biosynthesis II (from tryptophan)	PFKFB4 Signaling Pathway	Urea Cycle	Dopamine Receptor Signaling	Superpathway of Cholesterol Biosynthesis	Oxidative Ethanol Degradation III	Histamine Degradation	Citrulline-Nitric Oxide Cycle	Cysteine Biosynthesis III (mammalia)	Neuroinflammation Signaling Pathway	Oxidative Phosphorylation	Colanic Acid Building Blocks Biosynthesis	Glycolysis I	Iron homeostasis signaling pathway	Stearate Biosynthesis I (Animals)	Hepatic Cholestasis	Superpathway of Geranylgeranyldiphosphate Biosynthesis I (via Mevalonate)	Mevalonate Pathway I	Gap Junction Signaling	Ethanol Degradation IV	Ethanol Degradation II	eNOS Signaling	Biotin-carboxyl Carrier Protein Assembly	UDP-N-acetyl-D-galactosamine Biosynthesis II	NAD Salvage Pathway II	2-oxobutanoate Degradation I	Pyrimidine Ribonucleotides De Novo Biosynthesis	Uridine-5'-phosphate Biosynthesis	Salvage Pathways of Pyrimidine Deoxyribonucleotides	Sphingosine and Sphingosine-1-phosphate Metabolism
HMDB0000902	NAD+	80	Sirtuin Signaling Pathway	Superpathway of Methionine Degradation	Bile Acid Biosynthesis, Neutral Pathway	Mitochondrial Dysfunction	Tryptophan Degradation III (Eukaryotic)	Leucine Degradation I	Phenylalanine Degradation IV (Mammalian, via Side Chain)	Folate Transformations I	Purine Nucleotides De Novo Biosynthesis II	Lysine Degradation V	TCA Cycle II (Eukaryotic)	Gluconeogenesis I	Noradrenaline and Adrenaline Degradation	Androgen Biosynthesis	4-hydroxybenzoate Biosynthesis	Valine Degradation I	NAD biosynthesis II (from tryptophan)	Lysine Degradation II	Isoleucine Degradation I	Mineralocorticoid Biosynthesis	L-DOPA Degradation	Oxidative Ethanol Degradation III	Histamine Degradation	Purine Nucleotides Degradation II (Aerobic)	Glucocorticoid Biosynthesis	Dopamine Degradation	AMPK Signaling	Oxidative Phosphorylation	Colanic Acid Building Blocks Biosynthesis	Glycolysis I	Ascorbate Recycling (Cytosolic)	Ketogenesis	Ketolysis	Î²-alanine Degradation I	4-aminobutyrate Degradation I	Glutamate Degradation III (via 4-aminobutyrate)	4-hydroxyproline Degradation I	Arginine Degradation I (Arginase Pathway)	Putrescine Degradation III	Ethanol Degradation IV	Ethanol Degradation II	NAD Salvage Pathway II	2-oxobutanoate Degradation I	Adenosine Nucleotides Degradation II	The Visual Cycle	D-glucuronate Degradation I	Tryptophan Degradation X (Mammalian, via Tryptamine)
HMDB0001341	ADP	75	Sirtuin Signaling Pathway	Superpathway of Methionine Degradation	Superpathway of Citrulline Metabolism	Mitochondrial Dysfunction	Leucine Degradation I	Arginine Biosynthesis IV	Folate Transformations I	Purine Nucleotides De Novo Biosynthesis II	Lysine Degradation V	TCA Cycle II (Eukaryotic)	Citrulline Biosynthesis	Gluconeogenesis I	PFKFB4 Signaling Pathway	Urea Cycle	Superpathway of Cholesterol Biosynthesis	Histamine Degradation	AMPK Signaling	Oxidative Phosphorylation	Colanic Acid Building Blocks Biosynthesis	Glycolysis I	Iron homeostasis signaling pathway	Superpathway of Geranylgeranyldiphosphate Biosynthesis I (via Mevalonate)	Mevalonate Pathway I	Biotin-carboxyl Carrier Protein Assembly	UDP-N-acetyl-D-galactosamine Biosynthesis II	NAD Salvage Pathway II	2-oxobutanoate Degradation I	Pyrimidine Ribonucleotides De Novo Biosynthesis	Uridine-5'-phosphate Biosynthesis	Salvage Pathways of Pyrimidine Deoxyribonucleotides	Sphingosine and Sphingosine-1-phosphate Metabolism	Î³-glutamyl Cycle	Calcium Signaling	Acetyl-CoA Biosynthesis III (from Citrate)	Inosine-5'-phosphate Biosynthesis II	5-aminoimidazole Ribonucleotide Biosynthesis I	Cancer Drug Resistance By Drug Efflux	Sucrose Degradation V (Mammalian)	Salvage Pathways of Pyrimidine Ribonucleotides	Folate Polyglutamylation	Glutathione Biosynthesis	Proline Biosynthesis I	NAD Phosphorylation and Dephosphorylation	Superpathway of Inositol Phosphate Compounds	Diphthamide Biosynthesis	L-glutamine Biosynthesis II (tRNA-dependent)	Synaptogenesis Signaling Pathway
HMDB0001487	NADH	75	Sirtuin Signaling Pathway	Superpathway of Methionine Degradation	Bile Acid Biosynthesis, Neutral Pathway	Mitochondrial Dysfunction	Tryptophan Degradation III (Eukaryotic)	Leucine Degradation I	Phenylalanine Degradation IV (Mammalian, via Side Chain)	Folate Transformations I	Purine Nucleotides De Novo Biosynthesis II	Lysine Degradation V	TCA Cycle II (Eukaryotic)	Gluconeogenesis I	Noradrenaline and Adrenaline Degradation	Androgen Biosynthesis	4-hydroxybenzoate Biosynthesis	Valine Degradation I	Lysine Degradation II	Isoleucine Degradation I	Mineralocorticoid Biosynthesis	L-DOPA Degradation	Oxidative Ethanol Degradation III	Histamine Degradation	Purine Nucleotides Degradation II (Aerobic)	Glucocorticoid Biosynthesis	Dopamine Degradation	White Adipose Tissue Browning Pathway	Oxidative Phosphorylation	Colanic Acid Building Blocks Biosynthesis	Glycolysis I	Ascorbate Recycling (Cytosolic)	Ketogenesis	Ketolysis	Î²-alanine Degradation I	4-aminobutyrate Degradation I	Glutamate Degradation III (via 4-aminobutyrate)	4-hydroxyproline Degradation I	Arginine Degradation I (Arginase Pathway)	Putrescine Degradation III	Ethanol Degradation IV	Ethanol Degradation II	2-oxobutanoate Degradation I	Adenosine Nucleotides Degradation II	The Visual Cycle	D-glucuronate Degradation I	Tryptophan Degradation X (Mammalian, via Tryptamine)	Superpathway of Serine and Glycine Biosynthesis I	Aspartate Degradation II
HMDB0000148	L-glutamic acid	67	Sirtuin Signaling Pathway	Superpathway of Methionine Degradation	tRNA Charging	Superpathway of Citrulline Metabolism	Leucine Degradation I	Arginine Biosynthesis IV	Phenylalanine Degradation IV (Mammalian, via Side Chain)	Purine Nucleotides De Novo Biosynthesis II	Lysine Degradation V	Citrulline Biosynthesis	4-hydroxybenzoate Biosynthesis	Valine Degradation I	NAD biosynthesis II (from tryptophan)	Lysine Degradation II	Isoleucine Degradation I	L-DOPA Degradation	Histamine Degradation	Neuroinflammation Signaling Pathway	Proline Biosynthesis II (from Arginine)	(S)-reticuline Biosynthesis II	Arginine Degradation VI (Arginase 2 Pathway)	Î²-alanine Degradation I	4-aminobutyrate Degradation I	Glutamate Degradation III (via 4-aminobutyrate)	4-hydroxyproline Degradation I	Arginine Degradation I (Arginase Pathway)	Gap Junction Signaling	UDP-N-acetyl-D-glucosamine Biosynthesis II	Pyrimidine Ribonucleotides De Novo Biosynthesis	Uridine-5'-phosphate Biosynthesis	Î³-glutamyl Cycle	Calcium Signaling	Tyrosine Degradation I	Superpathway of Serine and Glycine Biosynthesis I	Aspartate Degradation II	Glutathione-mediated Detoxification	5-aminoimidazole Ribonucleotide Biosynthesis I	Folate Polyglutamylation	Glutathione Biosynthesis	Proline Biosynthesis I	Asparagine Biosynthesis I	Dopamine-DARPP32 Feedback in cAMP Signaling	L-cysteine Degradation I	Glutamate Degradation II	L-cysteine Degradation III	Serine Biosynthesis	L-glutamine Biosynthesis II (tRNA-dependent)
HMDB0000217	nicotinamide adenine dinucleotide phosphate	64	Superpathway of Citrulline Metabolism	Bile Acid Biosynthesis, Neutral Pathway	Mitochondrial Dysfunction	Tryptophan Degradation III (Eukaryotic)	Arginine Biosynthesis IV	Folate Transformations I	Lysine Degradation V	Citrulline Biosynthesis	Gluconeogenesis I	Androgen Biosynthesis	NAD biosynthesis II (from tryptophan)	Lysine Degradation II	PFKFB4 Signaling Pathway	Mineralocorticoid Biosynthesis	Superpathway of Cholesterol Biosynthesis	Oxidative Ethanol Degradation III	Citrulline-Nitric Oxide Cycle	Glucocorticoid Biosynthesis	Proline Biosynthesis II (from Arginine)	Arginine Degradation VI (Arginase 2 Pathway)	Colanic Acid Building Blocks Biosynthesis	Stearate Biosynthesis I (Animals)	Ascorbate Recycling (Cytosolic)	Superpathway of Geranylgeranyldiphosphate Biosynthesis I (via Mevalonate)	Mevalonate Pathway I	NAD Salvage Pathway II	Sphingosine and Sphingosine-1-phosphate Metabolism	The Visual Cycle	Estrogen Biosynthesis	D-glucuronate Degradation I	Tryptophan Degradation X (Mammalian, via Tryptamine)	Morphine Biosynthesis	Tryptophan Degradation to 2-amino-3-carboxymuconate Semialdehyde	Proline Biosynthesis I	NAD Phosphorylation and Dephosphorylation	Retinol Biosynthesis	Vitamin-C Transport	Antioxidant Action of Vitamin C	Uracil Degradation II (Reductive)	Palmitate Biosynthesis I (Animals)	Methylglyoxal Degradation III	Heme Degradation	Pregnenolone Biosynthesis	Ceramide Biosynthesis	Phosphatidylglycerol Biosynthesis II (Non-plastidic)	CDP-diacylglycerol Biosynthesis I	dTMP De Novo Biosynthesis
HMDB0000221	NADPH	64	Superpathway of Citrulline Metabolism	Bile Acid Biosynthesis, Neutral Pathway	Mitochondrial Dysfunction	Tryptophan Degradation III (Eukaryotic)	Arginine Biosynthesis IV	Folate Transformations I	Lysine Degradation V	Citrulline Biosynthesis	Gluconeogenesis I	Androgen Biosynthesis	Insulin Secretion Signaling Pathway	NAD biosynthesis II (from tryptophan)	Lysine Degradation II	PFKFB4 Signaling Pathway	Mineralocorticoid Biosynthesis	Superpathway of Cholesterol Biosynthesis	Oxidative Ethanol Degradation III	Citrulline-Nitric Oxide Cycle	Glucocorticoid Biosynthesis	Proline Biosynthesis II (from Arginine)	Arginine Degradation VI (Arginase 2 Pathway)	Colanic Acid Building Blocks Biosynthesis	Stearate Biosynthesis I (Animals)	Ascorbate Recycling (Cytosolic)	Superpathway of Geranylgeranyldiphosphate Biosynthesis I (via Mevalonate)	Mevalonate Pathway I	Sphingosine and Sphingosine-1-phosphate Metabolism	The Visual Cycle	Estrogen Biosynthesis	D-glucuronate Degradation I	Tryptophan Degradation X (Mammalian, via Tryptamine)	Morphine Biosynthesis	Tryptophan Degradation to 2-amino-3-carboxymuconate Semialdehyde	Proline Biosynthesis I	NAD Phosphorylation and Dephosphorylation	Retinol Biosynthesis	Vitamin-C Transport	Antioxidant Action of Vitamin C	Uracil Degradation II (Reductive)	Palmitate Biosynthesis I (Animals)	Methylglyoxal Degradation III	Heme Degradation	Pregnenolone Biosynthesis	Ceramide Biosynthesis	Phosphatidylglycerol Biosynthesis II (Non-plastidic)	CDP-diacylglycerol Biosynthesis I	dTMP De Novo Biosynthesis
HMDB0001423	coenzyme A	47	Superpathway of Methionine Degradation	Bile Acid Biosynthesis, Neutral Pathway	Tryptophan Degradation III (Eukaryotic)	Leucine Degradation I	Phenylalanine Degradation IV (Mammalian, via Side Chain)	Lysine Degradation V	TCA Cycle II (Eukaryotic)	4-hydroxybenzoate Biosynthesis	Valine Degradation I	Lysine Degradation II	Isoleucine Degradation I	Superpathway of Cholesterol Biosynthesis	Serotonin and Melatonin Biosynthesis	Oxidative Ethanol Degradation III	Heme Biosynthesis II	Stearate Biosynthesis I (Animals)	Ketogenesis	Ketolysis	Î²-alanine Degradation I	Superpathway of Geranylgeranyldiphosphate Biosynthesis I (via Mevalonate)	Mevalonate Pathway I	Putrescine Degradation III	Ethanol Degradation IV	Ethanol Degradation II	UDP-N-acetyl-D-galactosamine Biosynthesis II	UDP-N-acetyl-D-glucosamine Biosynthesis II	2-oxobutanoate Degradation I	Morphine Biosynthesis	Glutaryl-CoA Degradation	Acetyl-CoA Biosynthesis III (from Citrate)	Fatty Acid Î²-oxidation I	Glutathione-mediated Detoxification	Threonine Degradation II	Spermine and Spermidine Degradation I	Palmitate Biosynthesis I (Animals)	Acetyl-CoA Biosynthesis I (Pyruvate Dehydrogenase Complex)	Coenzyme A Biosynthesis	Tetrapyrrole Biosynthesis II	Ceramide Biosynthesis	Phosphatidylglycerol Biosynthesis II (Non-plastidic)	CDP-diacylglycerol Biosynthesis I	2-amino-3-carboxymuconate Semialdehyde Degradation to Glutaryl-CoA	2-ketoglutarate Dehydrogenase Complex	Acetate Conversion to Acetyl-CoA	Î³-linolenate Biosynthesis II (Animals)	Branched-chain Î±-keto acid Dehydrogenase Complex	Fatty Acid Activation
HMDB0000045	AMP	46	tRNA Charging	Superpathway of Citrulline Metabolism	Bile Acid Biosynthesis, Neutral Pathway	Arginine Biosynthesis IV	Phenylalanine Degradation IV (Mammalian, via Side Chain)	Purine Nucleotides De Novo Biosynthesis II	Gluconeogenesis I	4-hydroxybenzoate Biosynthesis	NAD biosynthesis II (from tryptophan)	Urea Cycle	Nitric Oxide Signaling in the Cardiovascular System	Oxidative Ethanol Degradation III	Citrulline-Nitric Oxide Cycle	Purine Nucleotides Degradation II (Aerobic)	AMPK Signaling	Glycolysis I	Stearate Biosynthesis I (Animals)	Ethanol Degradation IV	Ethanol Degradation II	Biotin-carboxyl Carrier Protein Assembly	NAD Salvage Pathway II	Cellular Effects of Sildenafil (Viagra)	Adenosine Nucleotides Degradation II	Fatty Acid Î²-oxidation I	Relaxin Signaling	Asparagine Biosynthesis I	G-Protein Coupled Receptor Signaling	L-glutamine Biosynthesis II (tRNA-dependent)	Sperm Motility	Insulin Receptor Signaling	NAD Biosynthesis from 2-amino-3-carboxymuconate Semialdehyde	Lipoate Biosynthesis and Incorporation II	Acetate Conversion to Acetyl-CoA	Selenocysteine Biosynthesis II (Archaea and Eukaryotes)	Î³-linolenate Biosynthesis II (Animals)	Cardiac Î²-adrenergic Signaling	Molybdenum Cofactor Biosynthesis	tRNA Splicing	Adenine and Adenosine Salvage VI	Adenine and Adenosine Salvage I	Fatty Acid Activation	Gustation Pathway	Leptin Signaling in Obesity	cAMP-mediated signaling	Lipoate Salvage and Modification	Thiamin Salvage III
HMDB0000058	cyclic AMP	44	Insulin Secretion Signaling Pathway	PFKFB4 Signaling Pathway	FXR/RXR Activation	Nitric Oxide Signaling in the Cardiovascular System	Dopamine Receptor Signaling	Hepatic Cholestasis	Gap Junction Signaling	eNOS Signaling	Cellular Effects of Sildenafil (Viagra)	Protein Kinase A Signaling	Relaxin Signaling	Endothelin-1 Signaling	Dopamine-DARPP32 Feedback in cAMP Signaling	Cardiac Hypertrophy Signaling (Enhanced)	TR/RXR Activation	G-Protein Coupled Receptor Signaling	Î±-Adrenergic Signaling	Adrenomedullin signaling pathway	Hepatic Fibrosis Signaling Pathway	Synaptogenesis Signaling Pathway	Sperm Motility	Insulin Receptor Signaling	Sertoli Cell-Sertoli Cell Junction Signaling	RAR Activation	Synaptic Long Term Potentiation	GPCR-Mediated Integration of Enteroendocrine Signaling Exemplified by an L Cell	Cardiac Î²-adrenergic Signaling	Colorectal Cancer Metastasis Signaling	Corticotropin Releasing Hormone Signaling	Cardiac Hypertrophy Signaling	Endocannabinoid Neuronal Synapse Pathway	CXCR4 Signaling	PPARÎ±/RXRÎ± Activation	Axonal Guidance Signaling	P2Y Purigenic Receptor Signaling Pathway	Gustation Pathway	Leptin Signaling in Obesity	cAMP-mediated signaling	CDK5 Signaling	CREB Signaling in Neurons	G Beta Gamma Signaling	Molecular Mechanisms of Cancer	Renin-Angiotensin Signaling	Netrin Signaling
HMDB0000208	2-oxoglutaric acid	40	Sirtuin Signaling Pathway	Superpathway of Methionine Degradation	Superpathway of Citrulline Metabolism	Leucine Degradation I	Arginine Biosynthesis IV	Phenylalanine Degradation IV (Mammalian, via Side Chain)	Lysine Degradation V	TCA Cycle II (Eukaryotic)	Citrulline Biosynthesis	4-hydroxybenzoate Biosynthesis	Insulin Secretion Signaling Pathway	Valine Degradation I	Lysine Degradation II	Isoleucine Degradation I	L-DOPA Degradation	Proline Biosynthesis II (from Arginine)	(S)-reticuline Biosynthesis II	Arginine Degradation VI (Arginase 2 Pathway)	Î²-alanine Degradation I	4-aminobutyrate Degradation I	Glutamate Degradation III (via 4-aminobutyrate)	4-hydroxyproline Degradation I	Arginine Degradation I (Arginase Pathway)	Tyrosine Degradation I	Morphine Biosynthesis	Superpathway of Serine and Glycine Biosynthesis I	Aspartate Degradation II	L-cysteine Degradation I	Glutamate Degradation II	L-carnitine Biosynthesis	L-cysteine Degradation III	Serine Biosynthesis	2-ketoglutarate Dehydrogenase Complex	Histidine Degradation VI	Alanine Biosynthesis II	Alanine Degradation III	Aspartate Biosynthesis	Glutamate Biosynthesis II	Glutamate Degradation X	4-hydroxyphenylpyruvate Biosynthesis
HMDB0001206	acetyl-coenzyme A	33	Sirtuin Signaling Pathway	Tryptophan Degradation III (Eukaryotic)	Leucine Degradation I	TCA Cycle II (Eukaryotic)	4-hydroxybenzoate Biosynthesis	Insulin Secretion Signaling Pathway	Isoleucine Degradation I	PFKFB4 Signaling Pathway	Superpathway of Cholesterol Biosynthesis	Serotonin and Melatonin Biosynthesis	Oxidative Ethanol Degradation III	AMPK Signaling	Ketogenesis	Ketolysis	Î²-alanine Degradation I	Superpathway of Geranylgeranyldiphosphate Biosynthesis I (via Mevalonate)	Mevalonate Pathway I	Putrescine Degradation III	Ethanol Degradation IV	Ethanol Degradation II	Biotin-carboxyl Carrier Protein Assembly	UDP-N-acetyl-D-galactosamine Biosynthesis II	UDP-N-acetyl-D-glucosamine Biosynthesis II	Morphine Biosynthesis	Glutaryl-CoA Degradation	Acetyl-CoA Biosynthesis III (from Citrate)	Fatty Acid Î²-oxidation I	Glutathione-mediated Detoxification	Threonine Degradation II	Spermine and Spermidine Degradation I	Acetyl-CoA Biosynthesis I (Pyruvate Dehydrogenase Complex)	Acetate Conversion to Acetyl-CoA	LXR/RXR Activation
HMDB0000123	glycine	24	tRNA Charging	Bile Acid Biosynthesis, Neutral Pathway	Phenylalanine Degradation IV (Mammalian, via Side Chain)	Folate Transformations I	Purine Nucleotides De Novo Biosynthesis II	Heme Biosynthesis II	Glycine Betaine Degradation	Î³-glutamyl Cycle	Glycine Degradation (Creatine Biosynthesis)	Superpathway of Serine and Glycine Biosynthesis I	Glutathione-mediated Detoxification	Threonine Degradation II	5-aminoimidazole Ribonucleotide Biosynthesis I	Folate Polyglutamylation	Glutathione Biosynthesis	Dopamine-DARPP32 Feedback in cAMP Signaling	L-carnitine Biosynthesis	Tetrapyrrole Biosynthesis II	dTMP De Novo Biosynthesis	Leukotriene Biosynthesis	Glycine Biosynthesis III	Glutamate Receptor Signaling	Glycine Cleavage Complex	Glycine Biosynthesis II
HMDB0000517	L-arginine	22	tRNA Charging	Superpathway of Citrulline Metabolism	Arginine Biosynthesis IV	Citrulline Biosynthesis	Urea Cycle	Nitric Oxide Signaling in the Cardiovascular System	Citrulline-Nitric Oxide Cycle	Proline Biosynthesis II (from Arginine)	Arginine Degradation VI (Arginase 2 Pathway)	Arginine Degradation I (Arginase Pathway)	eNOS Signaling	Cellular Effects of Sildenafil (Viagra)	Glycine Degradation (Creatine Biosynthesis)	Relaxin Signaling	Endothelin-1 Signaling	Adrenomedullin signaling pathway	Sertoli Cell-Sertoli Cell Junction Signaling	Corticotropin Releasing Hormone Signaling	nNOS Signaling in Skeletal Muscle Cells	Inhibition of Angiogenesis by TSP1	nNOS Signaling in Neurons	PI3K/AKT Signaling
HMDB0001498	1,4,5-IP3	21	Nitric Oxide Signaling in the Cardiovascular System	Neuroinflammation Signaling Pathway	Calcium Signaling	Superpathway of Inositol Phosphate Compounds	G-Protein Coupled Receptor Signaling	Î±-Adrenergic Signaling	Adrenomedullin signaling pathway	D-myo-inositol (1,4,5)-Trisphosphate Biosynthesis	Superpathway of D-myo-inositol (1,4,5)-trisphosphate Metabolism	Synaptic Long Term Potentiation	Synaptic Long Term Depression	1D-myo-inositol Hexakisphosphate Biosynthesis II (Mammalian)	D-myo-inositol-5-phosphate Metabolism	D-myo-inositol (1,3,4)-trisphosphate Biosynthesis	CXCR4 Signaling	PPARÎ±/RXRÎ± Activation	Fc Epsilon RI Signaling	Phospholipases	Axonal Guidance Signaling	PDGF Signaling	Huntington's Disease Signaling
HMDB0004249	phosphatidylinositol-3,4,5-triphosphate	21	Neuroinflammation Signaling Pathway	Type II Diabetes Mellitus Signaling	Cancer Drug Resistance By Drug Efflux	Relaxin Signaling	Cardiac Hypertrophy Signaling (Enhanced)	TR/RXR Activation	Superpathway of Inositol Phosphate Compounds	G-Protein Coupled Receptor Signaling	Insulin Receptor Signaling	Sertoli Cell-Sertoli Cell Junction Signaling	RAR Activation	3-phosphoinositide Biosynthesis	Fc Epsilon RI Signaling	Huntington's Disease Signaling	G Beta Gamma Signaling	Molecular Mechanisms of Cancer	PI3K/AKT Signaling	Glucocorticoid Receptor Signaling	Prostate Cancer Signaling	Human Embryonic Stem Cell Pluripotency	Acute Phase Response Signaling
HMDB0000243	pyruvic acid	20	Sirtuin Signaling Pathway	Superpathway of Methionine Degradation	Gluconeogenesis I	Insulin Secretion Signaling Pathway	PFKFB4 Signaling Pathway	White Adipose Tissue Browning Pathway	Glycolysis I	Glycine Betaine Degradation	4-hydroxyproline Degradation I	Type II Diabetes Mellitus Signaling	Glutathione-mediated Detoxification	L-cysteine Degradation I	L-cysteine Degradation III	Acetyl-CoA Biosynthesis I (Pyruvate Dehydrogenase Complex)	Alanine Biosynthesis II	Alanine Degradation III	Methylglyoxal Degradation VI	Glycine Biosynthesis III	Pyruvate Fermentation to Lactate	Methylglyoxal Degradation I
HMDB0001185	S-adenosylmethionine	19	Superpathway of Methionine Degradation	Noradrenaline and Adrenaline Degradation	Catecholamine Biosynthesis	L-DOPA Degradation	Serotonin and Melatonin Biosynthesis	Histamine Degradation	Cysteine Biosynthesis III (mammalia)	(S)-reticuline Biosynthesis II	Dopamine Degradation	Glycine Degradation (Creatine Biosynthesis)	Methionine Degradation I (to Homocysteine)	Arsenate Detoxification I (Glutaredoxin)	Diphthamide Biosynthesis	Lipoate Biosynthesis and Incorporation II	Spermidine Biosynthesis I	Spermine Biosynthesis	Ubiquinol-10 Biosynthesis (Eukaryotic)	Nicotine Degradation II	S-adenosyl-L-methionine Biosynthesis
HMDB0001314	cyclic GMP	18	Nitric Oxide Signaling in the Cardiovascular System	White Adipose Tissue Browning Pathway	Gap Junction Signaling	eNOS Signaling	Cellular Effects of Sildenafil (Viagra)	Relaxin Signaling	Endothelin-1 Signaling	Dopamine-DARPP32 Feedback in cAMP Signaling	Cardiac Hypertrophy Signaling (Enhanced)	Adrenomedullin signaling pathway	Sperm Motility	Sertoli Cell-Sertoli Cell Junction Signaling	Synaptic Long Term Depression	Corticotropin Releasing Hormone Signaling	Axonal Guidance Signaling	Netrin Signaling	Inhibition of Angiogenesis by TSP1	Phototransduction Pathway
HMDB0000142	formic acid	17	Tryptophan Degradation III (Eukaryotic)	Folate Transformations I	NAD biosynthesis II (from tryptophan)	Superpathway of Cholesterol Biosynthesis	Estrogen Biosynthesis	Tryptophan Degradation to 2-amino-3-carboxymuconate Semialdehyde	Folate Polyglutamylation	Histidine Degradation VI	Tetrahydrobiopterin Biosynthesis II	Tetrahydrobiopterin Biosynthesis I	Cholesterol Biosynthesis I	Cholesterol Biosynthesis II (via 24,25-dihydrolanosterol)	Cholesterol Biosynthesis III (via Desmosterol)	Formaldehyde Oxidation II (Glutathione-dependent)	Superpathway of Melatonin Degradation	Melatonin Degradation III	Zymosterol Biosynthesis
HMDB0000641	L-glutamine	16	tRNA Charging	Superpathway of Citrulline Metabolism	Phenylalanine Degradation IV (Mammalian, via Side Chain)	Purine Nucleotides De Novo Biosynthesis II	Citrulline Biosynthesis	NAD biosynthesis II (from tryptophan)	UDP-N-acetyl-D-glucosamine Biosynthesis II	Pyrimidine Ribonucleotides De Novo Biosynthesis	Uridine-5'-phosphate Biosynthesis	5-aminoimidazole Ribonucleotide Biosynthesis I	Asparagine Biosynthesis I	L-glutamine Biosynthesis II (tRNA-dependent)	NAD Biosynthesis from 2-amino-3-carboxymuconate Semialdehyde	Pyrimidine Ribonucleotides Interconversion	Glutamine Biosynthesis I	Glutamate Receptor Signaling
HMDB0000125	glutathione	15	Mitochondrial Dysfunction	Ascorbate Recycling (Cytosolic)	Î³-glutamyl Cycle	Glutathione-mediated Detoxification	Cancer Drug Resistance By Drug Efflux	Glutathione Biosynthesis	Vitamin-C Transport	Antioxidant Action of Vitamin C	Arsenate Detoxification I (Glutaredoxin)	Leukotriene Biosynthesis	Formaldehyde Oxidation II (Glutathione-dependent)	Glutathione Redox Reactions I	Glutathione Redox Reactions II	Methylglyoxal Degradation I	Iron homeostasis signaling pathway
HMDB0000904	citrulline	15	Sirtuin Signaling Pathway	Superpathway of Citrulline Metabolism	Arginine Biosynthesis IV	Citrulline Biosynthesis	Urea Cycle	Nitric Oxide Signaling in the Cardiovascular System	Citrulline-Nitric Oxide Cycle	Proline Biosynthesis II (from Arginine)	eNOS Signaling	Adrenomedullin signaling pathway	Citrulline Degradation	nNOS Signaling in Skeletal Muscle Cells	Inhibition of Angiogenesis by TSP1	nNOS Signaling in Neurons	PI3K/AKT Signaling
HMDB0000939	S-adenosylhomocysteine	15	Superpathway of Methionine Degradation	Noradrenaline and Adrenaline Degradation	Catecholamine Biosynthesis	L-DOPA Degradation	Serotonin and Melatonin Biosynthesis	Histamine Degradation	Cysteine Biosynthesis III (mammalia)	(S)-reticuline Biosynthesis II	Dopamine Degradation	Glycine Degradation (Creatine Biosynthesis)	Methionine Degradation I (to Homocysteine)	Arsenate Detoxification I (Glutaredoxin)	Diphthamide Biosynthesis	Ubiquinol-10 Biosynthesis (Eukaryotic)	Nicotine Degradation II
HMDB0000191	L-aspartic acid	14	Sirtuin Signaling Pathway	tRNA Charging	Superpathway of Citrulline Metabolism	Arginine Biosynthesis IV	Purine Nucleotides De Novo Biosynthesis II	Urea Cycle	Citrulline-Nitric Oxide Cycle	Pyrimidine Ribonucleotides De Novo Biosynthesis	Uridine-5'-phosphate Biosynthesis	Aspartate Degradation II	Inosine-5'-phosphate Biosynthesis II	Asparagine Biosynthesis I	Glutamate Degradation II	Aspartate Biosynthesis
HMDB0000574	L-cysteine	13	Superpathway of Methionine Degradation	tRNA Charging	Cysteine Biosynthesis III (mammalia)	Iron homeostasis signaling pathway	Î³-glutamyl Cycle	Taurine Biosynthesis	Glutathione Biosynthesis	L-cysteine Degradation I	L-cysteine Degradation III	Serotonin Degradation	Coenzyme A Biosynthesis	Molybdenum Cofactor Biosynthesis	Cysteine Biosynthesis/Homocysteine Degradation
HMDB0000595	bicarbonate	12	Superpathway of Methionine Degradation	Leucine Degradation I	Gluconeogenesis I	Valine Degradation I	Hepatic Cholestasis	Biotin-carboxyl Carrier Protein Assembly	2-oxobutanoate Degradation I	Pyrimidine Ribonucleotides De Novo Biosynthesis	Uridine-5'-phosphate Biosynthesis	Cellular Effects of Sildenafil (Viagra)	Sperm Motility	Methylmalonyl Pathway
HMDB0000134	fumaric acid	12	Sirtuin Signaling Pathway	Superpathway of Citrulline Metabolism	Arginine Biosynthesis IV	Purine Nucleotides De Novo Biosynthesis II	TCA Cycle II (Eukaryotic)	Urea Cycle	Citrulline-Nitric Oxide Cycle	Oxidative Phosphorylation	Tyrosine Degradation I	Inosine-5'-phosphate Biosynthesis II	Glutamate Degradation II	Hepatic Fibrosis Signaling Pathway
HMDB0000187	L-serine	12	Superpathway of Methionine Degradation	tRNA Charging	Folate Transformations I	Cysteine Biosynthesis III (mammalia)	Glycine Betaine Degradation	Superpathway of Serine and Glycine Biosynthesis I	Folate Polyglutamylation	Serine Biosynthesis	Ceramide Biosynthesis	dTMP De Novo Biosynthesis	Selenocysteine Biosynthesis II (Archaea and Eukaryotes)	Cysteine Biosynthesis/Homocysteine Degradation
HMDB0001043	arachidonic acid	11	Eicosanoid Signaling	Protein Kinase A Signaling	Cancer Drug Resistance By Drug Efflux	Endothelin-1 Signaling	Synaptic Long Term Depression	Colorectal Cancer Metastasis Signaling	Endocannabinoid Neuronal Synapse Pathway	Leukotriene Biosynthesis	Fc Epsilon RI Signaling	Netrin Signaling	Prostanoid Biosynthesis
HMDB0001220	prostaglandin E2	11	Neuroinflammation Signaling Pathway	Eicosanoid Signaling	Protein Kinase A Signaling	Cancer Drug Resistance By Drug Efflux	Endothelin-1 Signaling	Colorectal Cancer Metastasis Signaling	Renin-Angiotensin Signaling	Osteoarthritis Pathway	Prostanoid Biosynthesis	PXR/RXR Activation	Xenobiotic Metabolism Signaling
HMDB0000158	L-tyrosine	11	tRNA Charging	4-hydroxybenzoate Biosynthesis	Catecholamine Biosynthesis	Dopamine Receptor Signaling	(S)-reticuline Biosynthesis II	Protein Kinase A Signaling	Tyrosine Degradation I	Phenylalanine Degradation I (Aerobic)	L-dopachrome Biosynthesis	4-hydroxyphenylpyruvate Biosynthesis	Tyrosine Biosynthesis IV
HMDB0000067	cholesterol	10	Bile Acid Biosynthesis, Neutral Pathway	Superpathway of Cholesterol Biosynthesis	Hepatic Fibrosis Signaling Pathway	Synaptogenesis Signaling Pathway	Pregnenolone Biosynthesis	Cholesterol Biosynthesis I	Cholesterol Biosynthesis II (via 24,25-dihydrolanosterol)	Cholesterol Biosynthesis III (via Desmosterol)	LXR/RXR Activation	Hepatic Cholestasis
HMDB0000122	D-glucose	10	Insulin Secretion Signaling Pathway	PFKFB4 Signaling Pathway	FXR/RXR Activation	Type II Diabetes Mellitus Signaling	Vitamin-C Transport	Insulin Receptor Signaling	Glucose and Glucose-1-phosphate Degradation	PPARÎ±/RXRÎ± Activation	RAR Activation	TR/RXR Activation
HMDB0000214	L-ornithine	10	Superpathway of Citrulline Metabolism	Arginine Biosynthesis IV	Citrulline Biosynthesis	Urea Cycle	Nitric Oxide Signaling in the Cardiovascular System	Proline Biosynthesis II (from Arginine)	Arginine Degradation VI (Arginase 2 Pathway)	Arginine Degradation I (Arginase Pathway)	Glycine Degradation (Creatine Biosynthesis)	Citrulline Degradation
HMDB0000254	succinic acid	10	Sirtuin Signaling Pathway	TCA Cycle II (Eukaryotic)	Oxidative Phosphorylation	Ketolysis	4-aminobutyrate Degradation I	Glutamate Degradation III (via 4-aminobutyrate)	Morphine Biosynthesis	L-carnitine Biosynthesis	Hepatic Fibrosis Signaling Pathway	GABA Receptor Signaling
HMDB0000073	dopamine	9	Mitochondrial Dysfunction	Catecholamine Biosynthesis	Dopamine Receptor Signaling	(S)-reticuline Biosynthesis II	Dopamine Degradation	Gap Junction Signaling	Dopamine-DARPP32 Feedback in cAMP Signaling	CDK5 Signaling	Hepatic Fibrosis / Hepatic Stellate Cell Activation
HMDB0000161	L-alanine	9	tRNA Charging	Tryptophan Degradation III (Eukaryotic)	NAD biosynthesis II (from tryptophan)	Iron homeostasis signaling pathway	Tryptophan Degradation to 2-amino-3-carboxymuconate Semialdehyde	Alanine Biosynthesis II	Alanine Degradation III	Molybdenum Cofactor Biosynthesis	Glycine Biosynthesis III
HMDB0000305	vitamin A	9	The Visual Cycle	Retinol Biosynthesis	RAR Activation	Aryl Hydrocarbon Receptor Signaling	Retinoate Biosynthesis I	Retinoate Biosynthesis II	Hepatic Cholestasis	LPS/IL-1 Mediated Inhibition of RXR Function	PXR/RXR Activation
HMDB0000050	adenosine	9	Superpathway of Methionine Degradation	Cysteine Biosynthesis III (mammalia)	Purine Nucleotides Degradation II (Aerobic)	Adenosine Nucleotides Degradation II	Methionine Degradation I (to Homocysteine)	Purine Ribonucleosides Degradation to Ribose-1-phosphate	Adenine and Adenosine Salvage VI	Adenine and Adenosine Salvage I	Adenine and Adenosine Salvage III
HMDB0000696	L-methionine	9	Superpathway of Methionine Degradation	tRNA Charging	Folate Transformations I	Cysteine Biosynthesis III (mammalia)	Glycine Betaine Degradation	Methionine Degradation I (to Homocysteine)	Methionine Salvage II (Mammalian)	Lipoate Biosynthesis and Incorporation II	S-adenosyl-L-methionine Biosynthesis
HMDB0001008	biliverdine	8	Iron homeostasis signaling pathway	Heme Degradation	IL-10 Signaling	Hepatic Cholestasis	Inflammasome pathway	Iron homeostasis signaling pathway	Mitochondrial Dysfunction	PPARÎ±/RXRÎ± Activation
HMDB0001852	tretinoin	8	FXR/RXR Activation	White Adipose Tissue Browning Pathway	Hepatic Cholestasis	PXR/RXR Activation	RAR Activation	Aryl Hydrocarbon Receptor Signaling	Retinoate Biosynthesis I	Retinoate Biosynthesis II
HMDB0000027	5,6,7,8-tetrahydrobiopterin	8	Catecholamine Biosynthesis	Dopamine Receptor Signaling	Serotonin and Melatonin Biosynthesis	Phenylalanine Degradation I (Aerobic)	Serotonin Receptor Signaling	Tetrahydrobiopterin Biosynthesis II	Tetrahydrobiopterin Biosynthesis I	Tyrosine Biosynthesis IV
HMDB0000124	fructose-6-phosphate	8	Gluconeogenesis I	PFKFB4 Signaling Pathway	Colanic Acid Building Blocks Biosynthesis	Glycolysis I	UDP-N-acetyl-D-galactosamine Biosynthesis II	UDP-N-acetyl-D-glucosamine Biosynthesis II	N-acetylglucosamine Degradation II	Pentose Phosphate Pathway
HMDB0000216	norepinephrine	8	Noradrenaline and Adrenaline Degradation	Catecholamine Biosynthesis	White Adipose Tissue Browning Pathway	Gap Junction Signaling	Cardiac Hypertrophy Signaling (Enhanced)	Î±-Adrenergic Signaling	Cardiac Î²-adrenergic Signaling	Cardiac Hypertrophy Signaling
HMDB0000223	oxalacetic acid	8	Sirtuin Signaling Pathway	TCA Cycle II (Eukaryotic)	Gluconeogenesis I	Insulin Secretion Signaling Pathway	Aspartate Degradation II	Acetyl-CoA Biosynthesis III (from Citrate)	Glutamate Degradation II	Aspartate Biosynthesis
HMDB0001197	FADH2	7	Mitochondrial Dysfunction	Tryptophan Degradation III (Eukaryotic)	Valine Degradation I	Isoleucine Degradation I	Oxidative Phosphorylation	Glutaryl-CoA Degradation	FXR/RXR Activation
HMDB0001248	adenine-riboflavin dinucleotide	7	Mitochondrial Dysfunction	Tryptophan Degradation III (Eukaryotic)	Valine Degradation I	Isoleucine Degradation I	Oxidative Phosphorylation	Glutaryl-CoA Degradation	Flavin Biosynthesis IV (Mammalian)
HMDB0003337	glutathione disulfide	7	Mitochondrial Dysfunction	Ascorbate Recycling (Cytosolic)	Vitamin-C Transport	Antioxidant Action of Vitamin C	Arsenate Detoxification I (Glutaredoxin)	Glutathione Redox Reactions I	Glutathione Redox Reactions II
HMDB0000895	acetylcholine	7	Insulin Secretion Signaling Pathway	Nitric Oxide Signaling in the Cardiovascular System	AMPK Signaling	eNOS Signaling	Calcium Signaling	GPCR-Mediated Integration of Enteroendocrine Signaling Exemplified by an L Cell	nNOS Signaling in Skeletal Muscle Cells
HMDB0001473	dihydroxyacetone phosphate	7	Gluconeogenesis I	Glycolysis I	Sucrose Degradation V (Mammalian)	Glycerol Degradation I	Phosphatidylglycerol Biosynthesis II (Non-plastidic)	CDP-diacylglycerol Biosynthesis I	Glycerol-3-phosphate Shuttle
HMDB0000742	L-homocysteine	7	Superpathway of Methionine Degradation	Folate Transformations I	Cysteine Biosynthesis III (mammalia)	Glycine Betaine Degradation	Methionine Degradation I (to Homocysteine)	Methionine Salvage II (Mammalian)	Cysteine Biosynthesis/Homocysteine Degradation
HMDB0000162	L-proline	7	tRNA Charging	Superpathway of Citrulline Metabolism	Citrulline Biosynthesis	Proline Biosynthesis II (from Arginine)	Arginine Degradation VI (Arginase 2 Pathway)	Proline Biosynthesis I	Proline Degradation
HMDB0000929	L-tryptophan	7	tRNA Charging	Tryptophan Degradation III (Eukaryotic)	NAD biosynthesis II (from tryptophan)	Serotonin and Melatonin Biosynthesis	Tryptophan Degradation X (Mammalian, via Tryptamine)	Tryptophan Degradation to 2-amino-3-carboxymuconate Semialdehyde	Serotonin Receptor Signaling
HMDB0000294	urea	7	Sirtuin Signaling Pathway	Superpathway of Citrulline Metabolism	Citrulline Biosynthesis	Urea Cycle	Nitric Oxide Signaling in the Cardiovascular System	Arginine Degradation VI (Arginase 2 Pathway)	Arginine Degradation I (Arginase Pathway)
HMDB0000234	testosterone	6	Androgen Biosynthesis	Iron homeostasis signaling pathway	Estrogen Biosynthesis	Estrogen-Dependent Breast Cancer Signaling	Prostate Cancer Signaling	Hepatic Cholestasis
HMDB0000253	pregnenolone	6	Androgen Biosynthesis	Mineralocorticoid Biosynthesis	Glucocorticoid Biosynthesis	PXR/RXR Activation	Pregnenolone Biosynthesis	LPS/IL-1 Mediated Inhibition of RXR Function
HMDB0001375	3-hydroxy-3-methylglutaryl-coenzyme A	6	Leucine Degradation I	Superpathway of Cholesterol Biosynthesis	Ketogenesis	Superpathway of Geranylgeranyldiphosphate Biosynthesis I (via Mevalonate)	Mevalonate Pathway I	LXR/RXR Activation
HMDB0000068	epinephrine	6	Noradrenaline and Adrenaline Degradation	Catecholamine Biosynthesis	Cardiac Hypertrophy Signaling (Enhanced)	Î±-Adrenergic Signaling	GPCR-Mediated Integration of Enteroendocrine Signaling Exemplified by an L Cell	Cardiac Hypertrophy Signaling
HMDB0000181	levodopa	6	Catecholamine Biosynthesis	L-DOPA Degradation	Dopamine Receptor Signaling	(S)-reticuline Biosynthesis II	Protein Kinase A Signaling	L-dopachrome Biosynthesis
HMDB0001275	propionyl-coenzyme A	6	Superpathway of Methionine Degradation	Bile Acid Biosynthesis, Neutral Pathway	Valine Degradation I	Isoleucine Degradation I	2-oxobutanoate Degradation I	Methylmalonyl Pathway
HMDB0000990	acetaldehyde	5	Androgen Biosynthesis	Oxidative Ethanol Degradation III	Ethanol Degradation IV	Ethanol Degradation II	Hepatic Fibrosis Signaling Pathway
HMDB0001358	retinaldehyde	5	The Visual Cycle	Retinol Biosynthesis	RAR Activation	Aryl Hydrocarbon Receptor Signaling	Phototransduction Pathway
HMDB0003178	heme	5	Heme Biosynthesis II	Iron homeostasis signaling pathway	Heme Degradation	Heme Biosynthesis from Uroporphyrinogen-III I	IL-10 Signaling
HMDB0000259	5-hydroxytryptamine	5	Serotonin and Melatonin Biosynthesis	Gap Junction Signaling	Calcium Signaling	Serotonin Degradation	Serotonin Receptor Signaling
HMDB0000060	acetoacetic acid	5	Leucine Degradation I	Ketogenesis	Ketolysis	Tyrosine Degradation I	Acetone Degradation I (to Methylglyoxal)
HMDB0000112	GABA	5	Neuroinflammation Signaling Pathway	4-aminobutyrate Degradation I	Glutamate Degradation III (via 4-aminobutyrate)	Putrescine Degradation III	GABA Receptor Signaling
HMDB0001401	glucose-6-phosphate	5	Sirtuin Signaling Pathway	Insulin Secretion Signaling Pathway	PFKFB4 Signaling Pathway	Type II Diabetes Mellitus Signaling	Myo-inositol Biosynthesis
HMDB0001397	GMP	5	Purine Nucleotides De Novo Biosynthesis II	Purine Nucleotides Degradation II (Aerobic)	Cellular Effects of Sildenafil (Viagra)	Guanosine Nucleotides Degradation III	Phototransduction Pathway
HMDB0001175	malonyl-coenzyme A	5	Sirtuin Signaling Pathway	AMPK Signaling	Stearate Biosynthesis I (Animals)	Biotin-carboxyl Carrier Protein Assembly	Palmitate Biosynthesis I (Animals)
HMDB0000211	myo-inositol	5	Superpathway of Inositol Phosphate Compounds	D-myo-inositol (1,4,5)-Trisphosphate Biosynthesis	Superpathway of D-myo-inositol (1,4,5)-trisphosphate Metabolism	3-phosphoinositide Biosynthesis	Myo-inositol Biosynthesis
HMDB0000277	sphingosine-1-phosphate	5	eNOS Signaling	Sphingosine and Sphingosine-1-phosphate Metabolism	PDGF Signaling	Osteoarthritis Pathway	Human Embryonic Stem Cell Pluripotency
HMDB0000289	uric acid	5	Purine Nucleotides Degradation II (Aerobic)	Neuroinflammation Signaling Pathway	Adenosine Nucleotides Degradation II	Guanosine Nucleotides Degradation III	Urate Biosynthesis/Inosine 5'-phosphate Degradation
HMDB0000292	xanthine	5	Purine Nucleotides Degradation II (Aerobic)	Adenosine Nucleotides Degradation II	Guanosine Nucleotides Degradation III	Purine Ribonucleosides Degradation to Ribose-1-phosphate	Urate Biosynthesis/Inosine 5'-phosphate Degradation
HMDB0010032	16:0/16:0 phosphatidylinositol-3-4 diphosphate	5	Acute Phase Response Signaling	Cancer Drug Resistance By Drug Efflux	PPARÎ±/RXRÎ± Activation	RAR Activation	TR/RXR Activation
HMDB0000248	levothyroxine	4	White Adipose Tissue Browning Pathway	TR/RXR Activation	Thyroid Hormone Metabolism I (via Deiodination)	Mitochondrial Dysfunction
HMDB0000265	L-triiodothyronine	4	White Adipose Tissue Browning Pathway	TR/RXR Activation	Thyroid Hormone Metabolism I (via Deiodination)	Hepatic Cholestasis
HMDB0005943	pregnane	4	Hepatic Cholestasis	PXR/RXR Activation	RAR Activation	TR/RXR Activation
HMDB0000225	2-oxoadipic acid	4	Tryptophan Degradation III (Eukaryotic)	Lysine Degradation V	Lysine Degradation II	2-amino-3-carboxymuconate Semialdehyde Degradation to Glutaryl-CoA
HMDB0000044	ascorbic acid	4	Catecholamine Biosynthesis	Ascorbate Recycling (Cytosolic)	Vitamin-C Transport	Antioxidant Action of Vitamin C
HMDB0000043	betaine	4	Superpathway of Methionine Degradation	Glycine Betaine Degradation	Methionine Salvage II (Mammalian)	Choline Degradation I
HMDB0000094	citric acid	4	Sirtuin Signaling Pathway	TCA Cycle II (Eukaryotic)	Insulin Secretion Signaling Pathway	Acetyl-CoA Biosynthesis III (from Citrate)
HMDB0001254	glucosamine-6-phosphate	4	UDP-N-acetyl-D-galactosamine Biosynthesis II	UDP-N-acetyl-D-glucosamine Biosynthesis II	Type II Diabetes Mellitus Signaling	N-acetylglucosamine Degradation II
HMDB0000157	hypoxanthine	4	Purine Nucleotides Degradation II (Aerobic)	Adenosine Nucleotides Degradation II	Purine Ribonucleosides Degradation to Ribose-1-phosphate	Adenine and Adenosine Salvage III
HMDB0000159	L-phenylalanine	4	tRNA Charging	Phenylalanine Degradation IV (Mammalian, via Side Chain)	Phenylalanine Degradation I (Aerobic)	Tyrosine Biosynthesis IV
HMDB0000052	N-(L-arginino)succinic acid	4	Superpathway of Citrulline Metabolism	Arginine Biosynthesis IV	Urea Cycle	Citrulline-Nitric Oxide Cycle
HMDB0000229	NMN	4	Sirtuin Signaling Pathway	NAD Salvage Pathway II	NAD Salvage Pathway III	NAD Biosynthesis III
HMDB0000126	sn-glycerol-3-phosphate	4	Glycerol Degradation I	Phosphatidylglycerol Biosynthesis II (Non-plastidic)	CDP-diacylglycerol Biosynthesis I	Glycerol-3-phosphate Shuttle
HMDB0000036	taurocholic acid	3	Bile Acid Biosynthesis, Neutral Pathway	FXR/RXR Activation	Hepatic Cholestasis
HMDB0000220	palmitic acid	3	Mitochondrial Dysfunction	Stearate Biosynthesis I (Animals)	Palmitate Biosynthesis I (Animals)
HMDB0000241	protoporphyrin IX	3	Heme Biosynthesis II	Iron homeostasis signaling pathway	Heme Biosynthesis from Uroporphyrinogen-III I
HMDB0000761	lithocholic acid	3	FXR/RXR Activation	Hepatic Cholestasis	PXR/RXR Activation
HMDB0002917	xylitol	3	FXR/RXR Activation	D-glucuronate Degradation I	RAR Activation
HMDB0060074	triiodothyronine, reverse	3	TR/RXR Activation	Thyroid Hormone Metabolism I (via Deiodination)	FXR/RXR Activation
HMDB0001476	3-hydroxyanthranilic acid	3	Tryptophan Degradation III (Eukaryotic)	NAD biosynthesis II (from tryptophan)	Tryptophan Degradation to 2-amino-3-carboxymuconate Semialdehyde
HMDB0060179	3-sulfino-L-alanine	3	Superpathway of Methionine Degradation	Taurine Biosynthesis	L-cysteine Degradation I
HMDB0000118	4-hydroxy-3-methoxyphenylacetic acid	3	L-DOPA Degradation	Dopamine Receptor Signaling	Dopamine Degradation
HMDB0001396	5-methyltetrahydrofolic acid	3	Superpathway of Methionine Degradation	Folate Transformations I	Methionine Salvage II (Mammalian)
HMDB0001173	5'-methylthioadenosine	3	Diphthamide Biosynthesis	Spermidine Biosynthesis I	Spermine Biosynthesis
HMDB0000034	adenine	3	Purine Ribonucleosides Degradation to Ribose-1-phosphate	Adenine and Adenosine Salvage I	Adenine and Adenosine Salvage III
HMDB0001235	aminoimidazole ribotide	3	Purine Nucleotides De Novo Biosynthesis II	Inosine-5'-phosphate Biosynthesis II	5-aminoimidazole Ribonucleotide Biosynthesis I
HMDB0000053	androstenedione	3	Androgen Biosynthesis	Estrogen Biosynthesis	Estrogen-Dependent Breast Cancer Signaling
HMDB0000097	choline	3	Choline Degradation I	Phosphatidylcholine Biosynthesis I	Phospholipases
HMDB0000064	creatine	3	AMPK Signaling	Glycine Degradation (Creatine Biosynthesis)	Creatine-phosphate Biosynthesis
HMDB0002961	dihydrotestosterone	3	Androgen Biosynthesis	Glucocorticoid Receptor Signaling	Prostate Cancer Signaling
HMDB0000092	dimethylglycine	3	Superpathway of Methionine Degradation	Glycine Betaine Degradation	Methionine Salvage II (Mammalian)
HMDB0000252	D-sphingosine	3	Sphingosine and Sphingosine-1-phosphate Metabolism	PDGF Signaling	Human Embryonic Stem Cell Pluripotency
HMDB0000133	guanosine	3	Purine Nucleotides Degradation II (Aerobic)	Guanosine Nucleotides Degradation III	Purine Ribonucleosides Degradation to Ribose-1-phosphate
HMDB0000099	L-cystathionine	3	Superpathway of Methionine Degradation	Cysteine Biosynthesis III (mammalia)	Cysteine Biosynthesis/Homocysteine Degradation
HMDB0001264	L-dehydroascorbic acid	3	Catecholamine Biosynthesis	Ascorbate Recycling (Cytosolic)	Antioxidant Action of Vitamin C
HMDB0000177	L-histidine	3	tRNA Charging	Histidine Degradation VI	Histidine Degradation III
HMDB0000182	L-lysine	3	tRNA Charging	Lysine Degradation V	Lysine Degradation II
HMDB0001389	melatonin	3	Serotonin and Melatonin Biosynthesis	Superpathway of Melatonin Degradation	Melatonin Degradation III
HMDB0001406	niacinamide	3	Sirtuin Signaling Pathway	tRNA Splicing	NAD Biosynthesis III
HMDB0000224	phosphorylethanolamine	3	Sphingosine and Sphingosine-1-phosphate Metabolism	Phosphatidylethanolamine Biosynthesis II	Ceramide Degradation
HMDB0001830	progesterone	3	Mineralocorticoid Biosynthesis	Glucocorticoid Biosynthesis	Glucocorticoid Receptor Signaling
HMDB0001414	putrescine	3	Putrescine Degradation III	Spermine and Spermidine Degradation I	Spermidine Biosynthesis I
HMDB0001257	spermidine	3	Spermine and Spermidine Degradation I	Spermidine Biosynthesis I	Spermine Biosynthesis
HMDB0001259	succinic semialdehyde	3	4-aminobutyrate Degradation I	Glutamate Degradation III (via 4-aminobutyrate)	GABA Receptor Signaling
HMDB0000300	uracil	3	Salvage Pathways of Pyrimidine Deoxyribonucleotides	Salvage Pathways of Pyrimidine Ribonucleotides	Uracil Degradation II (Reductive)
HMDB0001086	uroporphyrinogen III	3	Heme Biosynthesis II	Tetrapyrrole Biosynthesis II	Heme Biosynthesis from Uroporphyrinogen-III I
HMDB0000363	17alpha-hydroxypregnenolone	2	Androgen Biosynthesis	PXR/RXR Activation
HMDB0000518	chenodeoxycholic acid	2	FXR/RXR Activation	Hepatic Cholestasis
HMDB0000582	3,5-L-diiodothyronine	2	Thyroid Hormone Metabolism I (via Deiodination)	TR/RXR Activation
HMDB0000626	deoxycholate	2	FXR/RXR Activation	Hepatic Cholestasis
HMDB0003550	calcifediol	2	1,25-dihydroxyvitamin D3 Biosynthesis	VDR/RXR Activation
HMDB0000011	(R)-3-hydroxybutyric acid	2	Ketogenesis	Ketolysis
HMDB0001336	3,4-dihydroxyphenylacetic acid	2	Dopamine Receptor Signaling	Dopamine Degradation
HMDB0000022	3-methoxytyramine	2	Dopamine Receptor Signaling	Dopamine Degradation
HMDB0000763	5-hydroxyindol-3-acetic acid	2	Serotonin Degradation	Serotonin Receptor Signaling
HMDB0006961	acetol	2	Methylglyoxal Degradation III	Acetone Degradation I (to Methylglyoxal)
HMDB0003598	all-trans-retinyl esters	2	The Visual Cycle	Retinol Biosynthesis
HMDB0000143	alpha-D-galactose	2	Colanic Acid Building Blocks Biosynthesis	Galactose Degradation I (Leloir Pathway)
HMDB0000019	alpha-ketoisovaleric acid	2	Valine Degradation I	Branched-chain Î±-keto acid Dehydrogenase Complex
HMDB0000056	beta-alanine	2	Î²-alanine Degradation I	Uracil Degradation II (Reductive)
HMDB0000151	beta-estradiol	2	Estrogen Biosynthesis	Estrogen-Dependent Breast Cancer Signaling
HMDB0000054	bilirubin	2	Heme Degradation	IL-10 Signaling
HMDB0001261	coproporphyrinogen III	2	Heme Biosynthesis II	Heme Biosynthesis from Uroporphyrinogen-III I
HMDB0001149	delta-aminolevulinic acid	2	Heme Biosynthesis II	Tetrapyrrole Biosynthesis II
HMDB0001056	dihydrofolate	2	Pyrimidine Deoxyribonucleotides De Novo Biosynthesis I	dTMP De Novo Biosynthesis
HMDB0001311	D-lactic acid	2	Methylglyoxal Degradation VI	Methylglyoxal Degradation I
HMDB0001451	D-thioctic acid	2	Arsenate Detoxification I (Glutaredoxin)	Lipoate Salvage and Modification
HMDB0000145	estrone	2	Estrogen Biosynthesis	Estrogen-Dependent Breast Cancer Signaling
HMDB0013240	glutamine	2	Sirtuin Signaling Pathway	Neuroinflammation Signaling Pathway
HMDB0000131	glycerol	2	Glycerol Degradation I	Endocannabinoid Neuronal Synapse Pathway
HMDB0000119	glyoxylic acid	2	4-hydroxyproline Degradation I	Glycine Biosynthesis III
HMDB0000168	L-asparagine	2	tRNA Charging	Asparagine Biosynthesis I
HMDB0001430	L-dopachrome	2	L-dopachrome Biosynthesis	Eumelanin Biosynthesis
HMDB0001085	leukotriene B4	2	Eicosanoid Signaling	Leukotriene Biosynthesis
HMDB0000172	L-isoleucine	2	tRNA Charging	Isoleucine Degradation I
HMDB0000687	L-leucine	2	tRNA Charging	Leucine Degradation I
HMDB0000167	L-threonine	2	tRNA Charging	Threonine Degradation II
HMDB0000883	L-valine	2	tRNA Charging	Valine Degradation I
HMDB0001367	N-acetyl-D-glucosamine 1-phosphate	2	UDP-N-acetyl-D-galactosamine Biosynthesis II	UDP-N-acetyl-D-glucosamine Biosynthesis II
HMDB0004259	N-acetyl-N-formyl-5-methoxykynurenamine	2	Superpathway of Melatonin Degradation	Melatonin Degradation III
HMDB0001238	N-acetylserotonin	2	Serotonin and Melatonin Biosynthesis	Superpathway of Melatonin Degradation
HMDB0000855	nicotinamide-beta-riboside	2	NAD Salvage Pathway II	NAD Salvage Pathway III
HMDB0000226	orotic acid	2	Pyrimidine Ribonucleotides De Novo Biosynthesis	Uridine-5'-phosphate Biosynthesis
HMDB0000209	phenylacetic acid	2	Phenylalanine Degradation IV (Mammalian, via Side Chain)	Phenylethylamine Degradation I
HMDB0001565	phosphorylcholine	2	Phosphatidylcholine Biosynthesis I	Phospholipases
HMDB0000245	porphobilinogen	2	Heme Biosynthesis II	Tetrapyrrole Biosynthesis II
HMDB0001403	prostaglandin D2	2	Eicosanoid Signaling	Prostanoid Biosynthesis
HMDB0001097	protoporphyrinogen	2	Heme Biosynthesis II	Heme Biosynthesis from Uroporphyrinogen-III I
HMDB0000797	SAICAR	2	Purine Nucleotides De Novo Biosynthesis II	Inosine-5'-phosphate Biosynthesis II
HMDB0000247	sorbitol	2	Type II Diabetes Mellitus Signaling	Sorbitol Degradation I
HMDB0001256	spermine	2	Spermine and Spermidine Degradation I	Spermine Biosynthesis
HMDB0000251	taurine	2	Bile Acid Biosynthesis, Neutral Pathway	Taurine Biosynthesis
HMDB0000262	thymine	2	Salvage Pathways of Pyrimidine Deoxyribonucleotides	Thymine Degradation
HMDB0000301	urocanic acid	2	Histidine Degradation VI	Histidine Degradation III
HMDB0002726	pregna-4,17-diene-3,16-dione	2	FXR/RXR Activation	Cancer Drug Resistance By Drug Efflux
HMDB0000031	androsterone	1	FXR/RXR Activation
HMDB0000619	cholic acid	1	FXR/RXR Activation
HMDB0006254	4-hydroxy-all-trans-retinoic acid	1	Aryl Hydrocarbon Receptor Signaling
HMDB0056960	cardiolipin	1	Mitochondrial Dysfunction
HMDB0006111	12-hydroxyeicosatetraenoic acid	1	Eicosanoid Signaling
HMDB0003876	15(S)-HETE	1	Eicosanoid Signaling
HMDB0000374	17-hydroxyprogesterone	1	Glucocorticoid Biosynthesis
HMDB0000319	18-hydroxycorticosterone	1	Mineralocorticoid Biosynthesis
HMDB0006814	1D-myo-inositol 3-phosphate	1	Myo-inositol Biosynthesis
HMDB0003911	3-aminoisobutanoate	1	White Adipose Tissue Browning Pathway
HMDB0001434	3-O-methyl-L-DOPA	1	L-DOPA Degradation
HMDB0000807	3-phosphoglycerate	1	Sirtuin Signaling Pathway
HMDB0003681	4-acetamido butyric acid	1	Putrescine Degradation III
HMDB0000755	4-hydroxyphenyllactic acid, (DL)-isomer	1	4-hydroxybenzoate Biosynthesis
HMDB0000079	5,6-dihydrothymine	1	Thymine Degradation
HMDB0004058	5,6-dihydroxyindole	1	Eumelanin Biosynthesis
HMDB0000695	alpha-ketoisocaproic acid	1	Leucine Degradation I
HMDB0006344	alpha-N-phenylacetyl-L-glutamine	1	Phenylalanine Degradation IV (Mammalian, via Side Chain)
HMDB0000561	beta-carotene	1	Retinol Biosynthesis
HMDB0000660	beta-D-fructose	1	Sucrose Degradation V (Mammalian)
HMDB0001252	betaine aldehyde	1	Choline Degradation I
HMDB0000030	biotin	1	Biotin-carboxyl Carrier Protein Assembly
HMDB0062496	carnitine	1	AMPK Signaling
HMDB0000072	cis-aconitic acid	1	TCA Cycle II (Eukaryotic)
HMDB0001547	corticosterone	1	Mineralocorticoid Biosynthesis
HMDB0002084	cyanide	1	Mitochondrial Dysfunction
HMDB0000089	cytidine	1	Salvage Pathways of Pyrimidine Ribonucleotides
HMDB0000630	cytosine	1	Salvage Pathways of Pyrimidine Ribonucleotides
HMDB0000998	dCTP	1	Pyrimidine Deoxyribonucleotides De Novo Biosynthesis I
HMDB0000077	dehydroisoandrosterone	1	Androgen Biosynthesis
HMDB0000014	deoxycytidine	1	Salvage Pathways of Pyrimidine Deoxyribonucleotides
HMDB0000012	deoxyuridine	1	Salvage Pathways of Pyrimidine Deoxyribonucleotides
HMDB0001373	dephospho-coenzyme A	1	Coenzyme A Biosynthesis
HMDB0000269	D-erythro-dihydrosphingosine	1	Ceramide Biosynthesis
HMDB0000016	desoxycorticosterone	1	Mineralocorticoid Biosynthesis
HMDB0000625	D-gluconic acid	1	Glucose and Glucose-1-phosphate Degradation
HMDB0000127	D-glucuronic acid	1	D-glucuronate Degradation I
HMDB0001051	D-glyceraldehyde	1	Sucrose Degradation V (Mammalian)
HMDB0000076	dihydrouracil	1	Uracil Degradation II (Reductive)
HMDB0000318	dihydroxyphenylethylene glycol	1	Noradrenaline and Adrenaline Degradation
HMDB0001139	dinoprost	1	Eicosanoid Signaling
HMDB0001229	dopaquinone	1	L-dopachrome Biosynthesis
HMDB0001191	dUTP	1	Pyrimidine Deoxyribonucleotides De Novo Biosynthesis I
HMDB0000661	glutaric acid	1	Lysine Degradation V
HMDB0000637	glycochenodeoxycholate	1	Bile Acid Biosynthesis, Neutral Pathway
HMDB0000138	glycocholic acid	1	Bile Acid Biosynthesis, Neutral Pathway
HMDB0000128	glycocyamine	1	Glycine Degradation (Creatine Biosynthesis)
HMDB0000757	glycogen	1	Protein Kinase A Signaling
HMDB0000870	histamine	1	Histamine Degradation
HMDB0000130	homogentisic acid	1	Tyrosine Degradation I
HMDB0000063	hydrocortisone	1	Glucocorticoid Biosynthesis
HMDB0000965	hypotaurine	1	Taurine Biosynthesis
HMDB0002024	imidazole-4-acetic acid	1	Histamine Degradation
HMDB0001190	indole-3-acetaldehyde	1	Tryptophan Degradation X (Mammalian, via Tryptamine)
HMDB0006779	indole-5,6-quinone	1	Eumelanin Biosynthesis
HMDB0000197	indoleacetic acid	1	Tryptophan Degradation X (Mammalian, via Tryptamine)
HMDB0001318	isocaproaldehyde	1	Pregnenolone Biosynthesis
HMDB0000638	lauric acid	1	Palmitate Biosynthesis I (Animals)
HMDB0002140	leucovorin	1	Folate Transformations I
HMDB0003290	L-gulonic acid	1	D-glucuronate Degradation I
HMDB0000673	linoleic acid	1	Î³-linolenate Biosynthesis II (Animals)
HMDB0000190	L-lactic acid	1	Pyruvate Fermentation to Lactate
HMDB0000819	L-normetanephrine	1	Noradrenaline and Adrenaline Degradation
HMDB0000744	malic acid	1	Sirtuin Signaling Pathway
HMDB0004063	metanephrine	1	Noradrenaline and Adrenaline Degradation
HMDB0001490	methoxyhydroxyphenylglycol	1	Noradrenaline and Adrenaline Degradation
HMDB0000164	methylamine	1	Noradrenaline and Adrenaline Degradation
HMDB0001276	N1-acetylspermidine	1	Spermine and Spermidine Degradation I
HMDB0001129	N-acetyl-D-mannosamine	1	CMP-N-acetylneuraminate Biosynthesis I (Eukaryotes)
HMDB0000230	N-acetylneuraminic acid	1	CMP-N-acetylneuraminate Biosynthesis I (Eukaryotes)
HMDB0000026	N-carbamoyl-beta-alanine	1	Uracil Degradation II (Reductive)
HMDB0000482	octanoic acid	1	Lipoate Biosynthesis and Incorporation II
HMDB0000205	phenylpyruvic acid	1	Phenylalanine Degradation IV (Mammalian, via Side Chain)
HMDB0001545	pyridoxal	1	Pyridoxal 5'-phosphate Salvage Pathway
HMDB0001431	pyridoxamine	1	Pyridoxal 5'-phosphate Salvage Pathway
HMDB0000239	pyridoxine	1	Pyridoxal 5'-phosphate Salvage Pathway
HMDB0000267	pyrrolidonecarboxylic acid	1	Î³-glutamyl Cycle
HMDB0000244	riboflavin	1	Flavin Biosynthesis IV (Mammalian)
HMDB0000283	ribose	1	Arsenate Detoxification I (Glutaredoxin)
HMDB0000279	saccharopine	1	Lysine Degradation II
HMDB0000271	sarcosine	1	Glycine Betaine Degradation
HMDB0000827	stearic acid	1	Stearate Biosynthesis I (Animals)
HMDB0000258	sucrose	1	Sucrose Degradation V (Mammalian)
HMDB0000951	taurochenodeoxycholate	1	Bile Acid Biosynthesis, Neutral Pathway
HMDB0000235	thiamine	1	Thiamin Salvage III
HMDB0001453	thiocyanate	1	L-cysteine Degradation III
HMDB0003252	thromboxane B2	1	Eicosanoid Signaling
HMDB0000273	thymidine	1	Salvage Pathways of Pyrimidine Deoxyribonucleotides
HMDB0000725	trans-4-hydroxy-L-proline	1	4-hydroxyproline Degradation I
HMDB0000306	tyramine	1	(S)-reticuline Biosynthesis II
HMDB0000296	uridine	1	Salvage Pathways of Pyrimidine Ribonucleotides
HMDB0133489	vanilmandelic acid	1	Noradrenaline and Adrenaline Degradation
[truncated: 87 more columns]

## Sheet: KEGG pathways
HMDB_ID	Name	KEGG_ID	Pathway Count	KEGG_CP	KEGG_CP	KEGG_CP	KEGG_CP	KEGG_CP	KEGG_CP	KEGG_CP	KEGG_CP	KEGG_CP	KEGG_CP	KEGG_CP	KEGG_CP	KEGG_CP	KEGG_CP	KEGG_CP	KEGG_CP	KEGG_CP	KEGG_CP	KEGG_CP	KEGG_CP	KEGG_CP	KEGG_CP	KEGG_CP	KEGG_CP	KEGG_CP	KEGG_CP	KEGG_CP	KEGG_CP	KEGG_CP	KEGG_CP	KEGG_CP	KEGG_CP	KEGG_CP	KEGG_CP	KEGG_CP	KEGG_CP	KEGG_CP	KEGG_CP	KEGG_CP	KEGG_CP	KEGG_CP	KEGG_CP	KEGG_CP	KEGG_CP	KEGG_CP	KEGG_CP
HMDB0000058	Cyclic AMP	C00575	61	Bile secretion	Purine metabolism	Ovarian steroidogenesis	Aldosterone synthesis and secretion	Pathways in cancer	Serotonergic synapse	cAMP signaling pathway	Taste transduction	Glucagon signaling pathway	Thermogenesis	Inflammatory mediator regulation of TRP channels	Renin secretion	Parkinson disease	Regulation of lipolysis in adipocytes	Thyroid hormone synthesis	Cortisol synthesis and secretion	Cushing syndrome	Vascular smooth muscle contraction	Dopaminergic synapse	Cholinergic synapse	Retrograde endocannabinoid signaling	Platelet activation	Gap junction	Alcoholism	Insulin secretion	Cocaine addiction	Thyroid hormone signaling pathway	Phospholipase D signaling pathway	cGMP-PKG signaling pathway	Salivary secretion	GABAergic synapse	Amphetamine addiction	Oxytocin signaling pathway	Morphine addiction	Amoebiasis	Calcium signaling pathway	Gastric acid secretion	Olfactory transduction	Longevity regulating pathway	Estrogen signaling pathway	Adrenergic signaling in cardiomyocytes	Pancreatic secretion	Chagas disease (American trypanosomiasis)	Endocrine resistance	Parathyroid hormone synthesis, secretion and action	Glutamatergic synapse
HMDB0001498	Inositol 1,4,5-trisphosphate	C01245	59	Aldosterone synthesis and secretion	Pathways in cancer	Serotonergic synapse	cAMP signaling pathway	Taste transduction	Glucagon signaling pathway	Inflammatory mediator regulation of TRP channels	Inositol phosphate metabolism	Renin secretion	Parkinson disease	Sphingolipid signaling pathway	HIF-1 signaling pathway	Thyroid hormone synthesis	Cortisol synthesis and secretion	Cushing syndrome	Vascular smooth muscle contraction	Dopaminergic synapse	Cholinergic synapse	Retrograde endocannabinoid signaling	Platelet activation	Gap junction	Insulin secretion	Thyroid hormone signaling pathway	Phospholipase D signaling pathway	cGMP-PKG signaling pathway	Salivary secretion	Oxytocin signaling pathway	Amoebiasis	African trypanosomiasis	Fc epsilon RI signaling pathway	Calcium signaling pathway	Gastric acid secretion	Fc gamma R-mediated phagocytosis	Estrogen signaling pathway	Adrenergic signaling in cardiomyocytes	Pancreatic secretion	Chagas disease (American trypanosomiasis)	Phosphatidylinositol signaling system	Shigellosis	Parathyroid hormone synthesis, secretion and action	GnRH secretion	Glutamatergic synapse	Long-term depression	Oocyte meiosis	Chemokine signaling pathway	Melanogenesis
HMDB0000148	L-Glutamic acid	C00025	38	ABC transporters	Biosynthesis of amino acids	Central carbon metabolism in cancer	Carbon metabolism	Protein digestion and absorption	2-Oxocarboxylic acid metabolism	Neuroactive ligand-receptor interaction	Arginine and proline metabolism	Aminoacyl-tRNA biosynthesis	Glyoxylate and dicarboxylate metabolism	Porphyrin and chlorophyll metabolism	Alanine, aspartate and glutamate metabolism	Butanoate metabolism	Taste transduction	Glutathione metabolism	Ferroptosis	Arginine biosynthesis	Taurine and hypotaurine metabolism	Synaptic vesicle cycle	Histidine metabolism	Retrograde endocannabinoid signaling	Gap junction	Alcoholism	Cocaine addiction	Phospholipase D signaling pathway	GABAergic synapse	Amphetamine addiction	Proximal tubule bicarbonate reclamation	FoxO signaling pathway	Amyotrophic lateral sclerosis (ALS)	Nitrogen metabolism	Glutamatergic synapse	Long-term depression	Circadian entrainment	D-Glutamine and D-glutamate metabolism	Neomycin, kanamycin and gentamicin biosynthesis	Nicotine addiction	Long-term potentiation
HMDB0004249	Phosphatidylinositol-3,4,5-trisphosphate	C05981	33	Pathways in cancer	Prolactin signaling pathway	Inositol phosphate metabolism	Sphingolipid signaling pathway	AMPK signaling pathway	Prostate cancer	Insulin resistance	Platelet activation	Choline metabolism in cancer	Carbohydrate digestion and absorption	Thyroid hormone signaling pathway	Phospholipase D signaling pathway	Fc epsilon RI signaling pathway	FoxO signaling pathway	Fc gamma R-mediated phagocytosis	Longevity regulating pathway	mTOR signaling pathway	Chagas disease (American trypanosomiasis)	Phosphatidylinositol signaling system	Shigellosis	Aldosterone-regulated sodium reabsorption	Progesterone-mediated oocyte maturation	Chemokine signaling pathway	Human cytomegalovirus infection	Human papillomavirus infection	Insulin signaling pathway	Non-small cell lung cancer	Relaxin signaling pathway	Alzheimer disease	Ras signaling pathway	Hepatocellular carcinoma	Breast cancer	Neurotrophin signaling pathway
HMDB0000243	Pyruvic acid	C00022	31	Biosynthesis of amino acids	Central carbon metabolism in cancer	Carbon metabolism	Tyrosine metabolism	2-Oxocarboxylic acid metabolism	Arginine and proline metabolism	Glycine, serine and threonine metabolism	Glyoxylate and dicarboxylate metabolism	Nicotinate and nicotinamide metabolism	Phenylalanine metabolism	Alanine, aspartate and glutamate metabolism	Butanoate metabolism	Cysteine and methionine metabolism	Pantothenate and CoA biosynthesis	Glucagon signaling pathway	Pyruvate metabolism	Taurine and hypotaurine metabolism	Pentose and glucuronate interconversions	Valine, leucine and isoleucine biosynthesis	Ascorbate and aldarate metabolism	Citrate cycle (TCA cycle)	AMPK signaling pathway	HIF-1 signaling pathway	Insulin resistance	Glycolysis / Gluconeogenesis	Thiamine metabolism	Insulin secretion	Pentose phosphate pathway	Phosphonate and phosphinate metabolism	Terpenoid backbone biosynthesis	Type II diabetes mellitus
HMDB0001206	Acetyl-CoA	C00024	31	Bile secretion	Central carbon metabolism in cancer	Carbon metabolism	Tryptophan metabolism	Glyoxylate and dicarboxylate metabolism	Phenylalanine metabolism	beta-Alanine metabolism	Butanoate metabolism	Glucagon signaling pathway	Propanoate metabolism	Glutathione metabolism	Ferroptosis	Thermogenesis	Fatty acid biosynthesis	Pyruvate metabolism	Taurine and hypotaurine metabolism	Lysine degradation	Inositol phosphate metabolism	Valine, leucine and isoleucine degradation	Valine, leucine and isoleucine biosynthesis	Citrate cycle (TCA cycle)	AMPK signaling pathway	HIF-1 signaling pathway	Insulin resistance	Glycolysis / Gluconeogenesis	Cholinergic synapse	Fatty acid degradation	Fatty acid metabolism	Terpenoid backbone biosynthesis	Synthesis and degradation of ketone bodies	Fatty acid elongation
HMDB0000122	D-Glucose	C00031	22	ABC transporters	Bile secretion	Central carbon metabolism in cancer	Mineral absorption	Taste transduction	Glucagon signaling pathway	Amino sugar and nucleotide sugar metabolism	Galactose metabolism	Prolactin signaling pathway	AMPK signaling pathway	HIF-1 signaling pathway	Insulin resistance	Glycolysis / Gluconeogenesis	Carbohydrate digestion and absorption	Insulin secretion	Pentose phosphate pathway	FoxO signaling pathway	Starch and sucrose metabolism	Neomycin, kanamycin and gentamicin biosynthesis	Insulin signaling pathway	AGE-RAGE signaling pathway in diabetic complications	Type II diabetes mellitus
HMDB0000208	Oxoglutaric acid	C00026	20	Biosynthesis of amino acids	Bile secretion	Central carbon metabolism in cancer	Carbon metabolism	2-Oxocarboxylic acid metabolism	Glyoxylate and dicarboxylate metabolism	Alanine, aspartate and glutamate metabolism	Butanoate metabolism	Glucagon signaling pathway	Arginine biosynthesis	Taurine and hypotaurine metabolism	Lysine degradation	Pentose and glucuronate interconversions	Ascorbate and aldarate metabolism	Citrate cycle (TCA cycle)	HIF-1 signaling pathway	Histidine metabolism	GABAergic synapse	Proximal tubule bicarbonate reclamation	D-Glutamine and D-glutamate metabolism
HMDB0001043	Arachidonic acid	C00219	20	Ovarian steroidogenesis	Arachidonic acid metabolism	Biosynthesis of unsaturated fatty acids	Aldosterone synthesis and secretion	Serotonergic synapse	Ferroptosis	Inflammatory mediator regulation of TRP channels	Regulation of lipolysis in adipocytes	Linoleic acid metabolism	Vascular smooth muscle contraction	Retrograde endocannabinoid signaling	Platelet activation	Oxytocin signaling pathway	Amoebiasis	Fc epsilon RI signaling pathway	Fc gamma R-mediated phagocytosis	Long-term depression	GnRH signaling pathway	Necroptosis	Leishmaniasis
HMDB0000538	Adenosine triphosphate	C00002	18	Neuroactive ligand-receptor interaction	Purine metabolism	Taste transduction	Thermogenesis	Inflammatory mediator regulation of TRP channels	Prolactin signaling pathway	Renin secretion	Parkinson disease	HIF-1 signaling pathway	Synaptic vesicle cycle	Platelet activation	Insulin secretion	Oxidative phosphorylation	Calcium signaling pathway	Pertussis	Necroptosis	Lysosome	Type II diabetes mellitus
HMDB0000045	Adenosine monophosphate	C00020	18	Purine metabolism	Aldosterone synthesis and secretion	cAMP signaling pathway	Taste transduction	Renin secretion	Parkinson disease	Regulation of lipolysis in adipocytes	AMPK signaling pathway	Cortisol synthesis and secretion	Cushing syndrome	cGMP-PKG signaling pathway	Antifolate resistance	Morphine addiction	FoxO signaling pathway	Olfactory transduction	Longevity regulating pathway	mTOR signaling pathway	Parathyroid hormone synthesis, secretion and action
HMDB0000123	Glycine	C00037	18	ABC transporters	Biosynthesis of amino acids	Central carbon metabolism in cancer	Carbon metabolism	Protein digestion and absorption	Neuroactive ligand-receptor interaction	Purine metabolism	Aminoacyl-tRNA biosynthesis	Glycine, serine and threonine metabolism	Glyoxylate and dicarboxylate metabolism	Porphyrin and chlorophyll metabolism	Mineral absorption	Glutathione metabolism	Lysine degradation	Primary bile acid biosynthesis	Synaptic vesicle cycle	Thiamine metabolism	Phosphonate and phosphinate metabolism
HMDB0000254	Succinic acid	C00042	17	Central carbon metabolism in cancer	Carbon metabolism	Tyrosine metabolism	Glyoxylate and dicarboxylate metabolism	Nicotinate and nicotinamide metabolism	Phenylalanine metabolism	Alanine, aspartate and glutamate metabolism	Butanoate metabolism	cAMP signaling pathway	Glucagon signaling pathway	Propanoate metabolism	Pyruvate metabolism	Lysine degradation	Citrate cycle (TCA cycle)	Sulfur metabolism	Oxidative phosphorylation	GABAergic synapse
HMDB0000158	L-Tyrosine	C00082	17	Biosynthesis of amino acids	Central carbon metabolism in cancer	Tyrosine metabolism	Protein digestion and absorption	2-Oxocarboxylic acid metabolism	Aminoacyl-tRNA biosynthesis	Phenylalanine metabolism	Prolactin signaling pathway	Parkinson disease	Dopaminergic synapse	Thiamine metabolism	Alcoholism	Cocaine addiction	Amphetamine addiction	Phenylalanine, tyrosine and tryptophan biosynthesis	Ubiquinone and other terpenoid-quinone biosynthesis	Melanogenesis
HMDB0000191	L-Aspartic acid	C00049	16	ABC transporters	Biosynthesis of amino acids	Central carbon metabolism in cancer	Carbon metabolism	Protein digestion and absorption	2-Oxocarboxylic acid metabolism	Neuroactive ligand-receptor interaction	Aminoacyl-tRNA biosynthesis	Glycine, serine and threonine metabolism	Nicotinate and nicotinamide metabolism	beta-Alanine metabolism	Alanine, aspartate and glutamate metabolism	Cysteine and methionine metabolism	Pantothenate and CoA biosynthesis	Arginine biosynthesis	Histidine metabolism
HMDB0000641	L-Glutamine	C00064	16	ABC transporters	Biosynthesis of amino acids	Central carbon metabolism in cancer	Protein digestion and absorption	Purine metabolism	Pyrimidine metabolism	Aminoacyl-tRNA biosynthesis	Glyoxylate and dicarboxylate metabolism	Alanine, aspartate and glutamate metabolism	Mineral absorption	Arginine biosynthesis	GABAergic synapse	Proximal tubule bicarbonate reclamation	Nitrogen metabolism	Glutamatergic synapse	D-Glutamine and D-glutamate metabolism
HMDB0001220	Prostaglandin E2	C00584	16	Bile secretion	Neuroactive ligand-receptor interaction	Arachidonic acid metabolism	Pathways in cancer	Serotonergic synapse	cAMP signaling pathway	Inflammatory mediator regulation of TRP channels	Renin secretion	Regulation of lipolysis in adipocytes	Oxytocin signaling pathway	Amoebiasis	African trypanosomiasis	Human cytomegalovirus infection	Human papillomavirus infection	C-type lectin receptor signaling pathway	Leishmaniasis
HMDB0001314	Cyclic GMP	C00942	16	Bile secretion	Purine metabolism	Aldosterone synthesis and secretion	Thermogenesis	Renin secretion	Regulation of lipolysis in adipocytes	Vascular smooth muscle contraction	Platelet activation	Gap junction	cGMP-PKG signaling pathway	Salivary secretion	Oxytocin signaling pathway	Olfactory transduction	Long-term depression	Circadian entrainment	Phototransduction
HMDB0000112	gamma-Aminobutyric acid	C00334	15	Neuroactive ligand-receptor interaction	Arginine and proline metabolism	Nicotinate and nicotinamide metabolism	beta-Alanine metabolism	Alanine, aspartate and glutamate metabolism	Butanoate metabolism	cAMP signaling pathway	Taste transduction	Synaptic vesicle cycle	Retrograde endocannabinoid signaling	GABAergic synapse	Morphine addiction	Estrogen signaling pathway	GnRH secretion	Nicotine addiction
HMDB0000574	L-Cysteine	C00097	14	Biosynthesis of amino acids	Central carbon metabolism in cancer	Carbon metabolism	Protein digestion and absorption	Aminoacyl-tRNA biosynthesis	Glycine, serine and threonine metabolism	Cysteine and methionine metabolism	Pantothenate and CoA biosynthesis	Glutathione metabolism	Ferroptosis	Taurine and hypotaurine metabolism	Thiamine metabolism	Sulfur metabolism	Sulfur relay system
HMDB0000187	L-Serine	C00065	13	ABC transporters	Biosynthesis of amino acids	Central carbon metabolism in cancer	Carbon metabolism	Protein digestion and absorption	Aminoacyl-tRNA biosynthesis	Glycine, serine and threonine metabolism	Glyoxylate and dicarboxylate metabolism	Mineral absorption	Cysteine and methionine metabolism	Sphingolipid signaling pathway	Sulfur metabolism	Sphingolipid metabolism
HMDB0000134	Fumaric acid	C00122	13	Central carbon metabolism in cancer	Carbon metabolism	Tyrosine metabolism	Nicotinate and nicotinamide metabolism	Phenylalanine metabolism	Alanine, aspartate and glutamate metabolism	Pathways in cancer	Butanoate metabolism	Glucagon signaling pathway	Arginine biosynthesis	Pyruvate metabolism	Citrate cycle (TCA cycle)	Oxidative phosphorylation
HMDB0000073	Dopamine	C03758	13	Bile secretion	Tyrosine metabolism	Neuroactive ligand-receptor interaction	cAMP signaling pathway	Prolactin signaling pathway	Parkinson disease	Synaptic vesicle cycle	Dopaminergic synapse	Gap junction	Alcoholism	Cocaine addiction	Amphetamine addiction	Morphine addiction
HMDB0001341	ADP	C00008	12	Neuroactive ligand-receptor interaction	Purine metabolism	Taste transduction	Thermogenesis	Renin secretion	Parkinson disease	AMPK signaling pathway	Platelet activation	Oxidative phosphorylation	FoxO signaling pathway	Amyotrophic lateral sclerosis (ALS)	Lysosome
HMDB0000517	L-Arginine	C00062	12	ABC transporters	Biosynthesis of amino acids	Central carbon metabolism in cancer	Protein digestion and absorption	Arginine and proline metabolism	Aminoacyl-tRNA biosynthesis	Arginine biosynthesis	D-Arginine and D-ornithine metabolism	Amoebiasis	mTOR signaling pathway	Amyotrophic lateral sclerosis (ALS)	Chagas disease (American trypanosomiasis)
HMDB0000050	Adenosine	C00212	12	ABC transporters	Neuroactive ligand-receptor interaction	Purine metabolism	cAMP signaling pathway	Renin secretion	Parkinson disease	Regulation of lipolysis in adipocytes	Sphingolipid signaling pathway	Vascular smooth muscle contraction	Alcoholism	cGMP-PKG signaling pathway	Morphine addiction
HMDB0000216	Norepinephrine	C00547	12	Tyrosine metabolism	Neuroactive ligand-receptor interaction	cAMP signaling pathway	Taste transduction	Thermogenesis	Renin secretion	Regulation of lipolysis in adipocytes	Synaptic vesicle cycle	Vascular smooth muscle contraction	Gap junction	Salivary secretion	Adrenergic signaling in cardiomyocytes
HMDB0000895	Acetylcholine	C01996	12	Bile secretion	Neuroactive ligand-receptor interaction	cAMP signaling pathway	Taste transduction	Glycerophospholipid metabolism	Synaptic vesicle cycle	Cholinergic synapse	Insulin secretion	Salivary secretion	Gastric acid secretion	Pancreatic secretion	Nicotine addiction
HMDB0000042	Acetic acid	C00033	11	Carbon metabolism	Protein digestion and absorption	Glyoxylate and dicarboxylate metabolism	Propanoate metabolism	Pyruvate metabolism	Taurine and hypotaurine metabolism	Glycolysis / Gluconeogenesis	Cholinergic synapse	Sulfur metabolism	Carbohydrate digestion and absorption	Phosphonate and phosphinate metabolism
HMDB0000223	Oxalacetic acid	C00036	11	Biosynthesis of amino acids	Central carbon metabolism in cancer	Carbon metabolism	2-Oxocarboxylic acid metabolism	Glyoxylate and dicarboxylate metabolism	Alanine, aspartate and glutamate metabolism	Glucagon signaling pathway	Pyruvate metabolism	Citrate cycle (TCA cycle)	Glycolysis / Gluconeogenesis	Proximal tubule bicarbonate reclamation
HMDB0000161	L-Alanine	C00041	11	ABC transporters	Biosynthesis of amino acids	Central carbon metabolism in cancer	Carbon metabolism	Protein digestion and absorption	Aminoacyl-tRNA biosynthesis	Alanine, aspartate and glutamate metabolism	Mineral absorption	Cysteine and methionine metabolism	Taurine and hypotaurine metabolism	Sulfur relay system
HMDB0000929	L-Tryptophan	C00078	11	Biosynthesis of amino acids	Central carbon metabolism in cancer	Protein digestion and absorption	2-Oxocarboxylic acid metabolism	Tryptophan metabolism	Aminoacyl-tRNA biosynthesis	Glycine, serine and threonine metabolism	Mineral absorption	Serotonergic synapse	African trypanosomiasis	Phenylalanine, tyrosine and tryptophan biosynthesis
HMDB0001473	Dihydroxyacetone phosphate	C00111	11	Biosynthesis of amino acids	Carbon metabolism	Nicotinate and nicotinamide metabolism	Propanoate metabolism	Galactose metabolism	Glycerophospholipid metabolism	Inositol phosphate metabolism	Pentose and glucuronate interconversions	Glycolysis / Gluconeogenesis	Fructose and mannose metabolism	Glycerolipid metabolism
HMDB0000687	L-Leucine	C00123	11	ABC transporters	Biosynthesis of amino acids	Central carbon metabolism in cancer	Protein digestion and absorption	2-Oxocarboxylic acid metabolism	Aminoacyl-tRNA biosynthesis	Mineral absorption	Valine, leucine and isoleucine degradation	Valine, leucine and isoleucine biosynthesis	mTOR signaling pathway	Shigellosis
HMDB0000067	Cholesterol	C00187	11	Bile secretion	Steroid hormone biosynthesis	Vitamin digestion and absorption	Ovarian steroidogenesis	Aldosterone synthesis and secretion	Pathways in cancer	Primary bile acid biosynthesis	Cortisol synthesis and secretion	Cushing syndrome	Steroid biosynthesis	Cholesterol metabolism
HMDB0001830	Progesterone	C00410	11	Steroid hormone biosynthesis	Ovarian steroidogenesis	Aldosterone synthesis and secretion	Pathways in cancer	Prolactin signaling pathway	Prostate cancer	Cortisol synthesis and secretion	Cushing syndrome	Progesterone-mediated oocyte maturation	Oocyte meiosis	Breast cancer
HMDB0000151	Estradiol	C00951	11	Steroid hormone biosynthesis	Ovarian steroidogenesis	Pathways in cancer	Thermogenesis	Prolactin signaling pathway	Prostate cancer	Estrogen signaling pathway	Endocrine resistance	GnRH secretion	Endocrine and other factor-regulated calcium reabsorption	Breast cancer
HMDB0001175	Malonyl-CoA	C00083	10	Carbon metabolism	beta-Alanine metabolism	Glucagon signaling pathway	Propanoate metabolism	Fatty acid biosynthesis	Pyruvate metabolism	AMPK signaling pathway	Insulin resistance	Fatty acid metabolism	Fatty acid elongation
HMDB0000883	L-Valine	C00183	10	ABC transporters	Biosynthesis of amino acids	Central carbon metabolism in cancer	Protein digestion and absorption	2-Oxocarboxylic acid metabolism	Aminoacyl-tRNA biosynthesis	Mineral absorption	Pantothenate and CoA biosynthesis	Valine, leucine and isoleucine degradation	Valine, leucine and isoleucine biosynthesis
HMDB0000595	Hydrogen carbonate	C00288	10	ABC transporters	Bile secretion	Purine metabolism	Mineral absorption	cAMP signaling pathway	Salivary secretion	Proximal tubule bicarbonate reclamation	Gastric acid secretion	Pancreatic secretion	Nitrogen metabolism
HMDB0000172	L-Isoleucine	C00407	10	ABC transporters	Biosynthesis of amino acids	Central carbon metabolism in cancer	Protein digestion and absorption	2-Oxocarboxylic acid metabolism	Aminoacyl-tRNA biosynthesis	Mineral absorption	Valine, leucine and isoleucine degradation	Valine, leucine and isoleucine biosynthesis	Shigellosis
HMDB0000159	L-Phenylalanine	C00079	9	ABC transporters	Biosynthesis of amino acids	Central carbon metabolism in cancer	Protein digestion and absorption	2-Oxocarboxylic acid metabolism	Aminoacyl-tRNA biosynthesis	Phenylalanine metabolism	Mineral absorption	Phenylalanine, tyrosine and tryptophan biosynthesis
HMDB0001401	Glucose 6-phosphate	C00092	9	Central carbon metabolism in cancer	Prolactin signaling pathway	Inositol phosphate metabolism	Thyroid hormone synthesis	Insulin resistance	Carbohydrate digestion and absorption	Insulin secretion	Starch and sucrose metabolism	Neomycin, kanamycin and gentamicin biosynthesis
HMDB0000094	Citric acid	C00158	9	Biosynthesis of amino acids	Central carbon metabolism in cancer	Carbon metabolism	2-Oxocarboxylic acid metabolism	Glyoxylate and dicarboxylate metabolism	Alanine, aspartate and glutamate metabolism	Taste transduction	Glucagon signaling pathway	Citrate cycle (TCA cycle)
HMDB0000259	Serotonin	C00780	9	Bile secretion	Neuroactive ligand-receptor interaction	Tryptophan metabolism	Serotonergic synapse	cAMP signaling pathway	Taste transduction	Inflammatory mediator regulation of TRP channels	Synaptic vesicle cycle	Gap junction
HMDB0000696	L-Methionine	C00073	8	Biosynthesis of amino acids	Central carbon metabolism in cancer	Protein digestion and absorption	2-Oxocarboxylic acid metabolism	Aminoacyl-tRNA biosynthesis	Mineral absorption	Cysteine and methionine metabolism	Antifolate resistance
HMDB0000190	L-Lactic acid	C00186	8	Central carbon metabolism in cancer	cAMP signaling pathway	Glucagon signaling pathway	Propanoate metabolism	Pyruvate metabolism	HIF-1 signaling pathway	Glycolysis / Gluconeogenesis	Fructose and mannose metabolism
HMDB0000167	L-Threonine	C00188	8	ABC transporters	Biosynthesis of amino acids	Protein digestion and absorption	Aminoacyl-tRNA biosynthesis	Glycine, serine and threonine metabolism	Porphyrin and chlorophyll metabolism	Mineral absorption	Valine, leucine and isoleucine biosynthesis
HMDB0000063	Cortisol	C00735	8	Bile secretion	Steroid hormone biosynthesis	Neuroactive ligand-receptor interaction	Pathways in cancer	Prostate cancer	Cortisol synthesis and secretion	Cushing syndrome	Aldosterone-regulated sodium reabsorption
HMDB0000902	NAD	C00003	7	Vitamin digestion and absorption	Nicotinate and nicotinamide metabolism	Aldosterone synthesis and secretion	AMPK signaling pathway	Thiamine metabolism	Oxidative phosphorylation	Longevity regulating pathway
HMDB0000182	L-Lysine	C00047	7	ABC transporters	Biosynthesis of amino acids	Protein digestion and absorption	2-Oxocarboxylic acid metabolism	Aminoacyl-tRNA biosynthesis	Lysine degradation	Biotin metabolism
HMDB0000214	Ornithine	C00077	7	ABC transporters	Biosynthesis of amino acids	2-Oxocarboxylic acid metabolism	Arginine and proline metabolism	Glutathione metabolism	Arginine biosynthesis	D-Arginine and D-ornithine metabolism
HMDB0000124	Fructose 6-phosphate	C00085	7	Central carbon metabolism in cancer	Carbon metabolism	Glucagon signaling pathway	Galactose metabolism	AMPK signaling pathway	Insulin resistance	Starch and sucrose metabolism
HMDB0000131	Glycerol	C00116	7	ABC transporters	Thermogenesis	Galactose metabolism	Pentose and glucuronate interconversions	Regulation of lipolysis in adipocytes	Retrograde endocannabinoid signaling	Glycerolipid metabolism
HMDB0000177	L-Histidine	C00135	7	ABC transporters	Biosynthesis of amino acids	Central carbon metabolism in cancer	Protein digestion and absorption	Aminoacyl-tRNA biosynthesis	beta-Alanine metabolism	Histidine metabolism
HMDB0000162	L-Proline	C00148	7	ABC transporters	Biosynthesis of amino acids	Central carbon metabolism in cancer	Protein digestion and absorption	Arginine and proline metabolism	Aminoacyl-tRNA biosynthesis	Mineral absorption
HMDB0001338	Palmityl-CoA	C00154	7	Biosynthesis of unsaturated fatty acids	Fatty acid biosynthesis	Sphingolipid signaling pathway	Sphingolipid metabolism	Fatty acid degradation	Fatty acid metabolism	Fatty acid elongation
HMDB0004949	Ceramide (d18:1/16:0)	C00195	7	Sphingolipid signaling pathway	Insulin resistance	Sphingolipid metabolism	AGE-RAGE signaling pathway in diabetic complications	Necroptosis	Leishmaniasis	Neurotrophin signaling pathway
HMDB0000181	L-Dopa	C00355	7	Tyrosine metabolism	Prolactin signaling pathway	Parkinson disease	Dopaminergic synapse	Alcoholism	Cocaine addiction	Amphetamine addiction
HMDB0000870	Histamine	C00388	7	Protein digestion and absorption	Neuroactive ligand-receptor interaction	Inflammatory mediator regulation of TRP channels	Synaptic vesicle cycle	Histidine metabolism	Fc epsilon RI signaling pathway	Gastric acid secretion
HMDB0001139	Prostaglandin F2a	C00639	7	Bile secretion	Neuroactive ligand-receptor interaction	Ovarian steroidogenesis	Arachidonic acid metabolism	Serotonergic synapse	Phospholipase D signaling pathway	Oxytocin signaling pathway
HMDB0000277	Sphingosine 1-phosphate	C06124	7	Neuroactive ligand-receptor interaction	Sphingolipid signaling pathway	Sphingolipid metabolism	Phospholipase D signaling pathway	Calcium signaling pathway	Fc gamma R-mediated phagocytosis	Apelin signaling pathway
HMDB0001423	Coenzyme A	C00010	6	Vitamin digestion and absorption	Pantothenate and CoA biosynthesis	Ferroptosis	Thermogenesis	Cholinergic synapse	Fatty acid degradation
HMDB0000125	Glutathione	C00051	6	ABC transporters	Bile secretion	Cysteine and methionine metabolism	Glutathione metabolism	Ferroptosis	Thyroid hormone synthesis
HMDB0000990	Acetaldehyde	C00084	6	Phenylalanine metabolism	Pyruvate metabolism	Glycerophospholipid metabolism	Glycolysis / Gluconeogenesis	Sulfur metabolism	Phosphonate and phosphinate metabolism
HMDB0000294	Urea	C00086	6	ABC transporters	Arginine and proline metabolism	Purine metabolism	Pyrimidine metabolism	Arginine biosynthesis	Biotin metabolism
HMDB0000056	beta-Alanine	C00099	6	Protein digestion and absorption	Neuroactive ligand-receptor interaction	Pyrimidine metabolism	beta-Alanine metabolism	Pantothenate and CoA biosynthesis	Propanoate metabolism
HMDB0000097	Choline	C00114	6	ABC transporters	Bile secretion	Glycine, serine and threonine metabolism	Glycerophospholipid metabolism	Cholinergic synapse	Choline metabolism in cancer
HMDB0001397	Guanosine monophosphate	C00144	6	Purine metabolism	Taste transduction	cGMP-PKG signaling pathway	Antifolate resistance	Olfactory transduction	Phototransduction
HMDB0000168	L-Asparagine	C00152	6	Biosynthesis of amino acids	Central carbon metabolism in cancer	Protein digestion and absorption	Aminoacyl-tRNA biosynthesis	Alanine, aspartate and glutamate metabolism	Mineral absorption
HMDB0000169	D-Mannose	C00159	6	ABC transporters	Amino sugar and nucleotide sugar metabolism	Galactose metabolism	Fructose and mannose metabolism	C-type lectin receptor signaling pathway	Lysosome
HMDB0000060	Acetoacetic acid	C00164	6	Tyrosine metabolism	Butanoate metabolism	Propanoate metabolism	Lysine degradation	Valine, leucine and isoleucine degradation	Synthesis and degradation of ketone bodies
HMDB0001259	Succinic acid semialdehyde	C00232	6	Carbon metabolism	Tyrosine metabolism	Nicotinate and nicotinamide metabolism	Alanine, aspartate and glutamate metabolism	Butanoate metabolism	Vitamin B6 metabolism
HMDB0000053	Androstenedione	C00280	6	Steroid hormone biosynthesis	Ovarian steroidogenesis	Pathways in cancer	Prolactin signaling pathway	Prostate cancer	Endocrine resistance
HMDB0000234	Testosterone	C00535	6	Steroid hormone biosynthesis	Ovarian steroidogenesis	Pathways in cancer	Prostate cancer	Endocrine resistance	GnRH secretion
HMDB0004362	4-Hydroxynonenal	C00704	6	Central carbon metabolism in cancer	Pathways in cancer	Parkinson disease	HIF-1 signaling pathway	Amyotrophic lateral sclerosis (ALS)	Hepatocellular carcinoma
HMDB0000068	Epinephrine	C00788	6	Tyrosine metabolism	Neuroactive ligand-receptor interaction	cAMP signaling pathway	Renin secretion	Regulation of lipolysis in adipocytes	Adrenergic signaling in cardiomyocytes
HMDB0000265	Liothyronine	C02465	6	Bile secretion	Tyrosine metabolism	Neuroactive ligand-receptor interaction	Thermogenesis	Thyroid hormone synthesis	Thyroid hormone signaling pathway
HMDB0000119	Glyoxylic acid	C00048	5	Carbon metabolism	Arginine and proline metabolism	Purine metabolism	Glycine, serine and threonine metabolism	Glyoxylate and dicarboxylate metabolism
HMDB0000142	Formic acid	C00058	5	Carbon metabolism	Glyoxylate and dicarboxylate metabolism	Pyruvate metabolism	Phosphonate and phosphinate metabolism	Nitrogen metabolism
HMDB0000258	Sucrose	C00089	5	ABC transporters	Taste transduction	Galactose metabolism	Carbohydrate digestion and absorption	Starch and sucrose metabolism
HMDB0001275	Propionyl-CoA	C00100	5	Carbon metabolism	Glyoxylate and dicarboxylate metabolism	beta-Alanine metabolism	Propanoate metabolism	Valine, leucine and isoleucine degradation
HMDB0001414	Putrescine	C00134	5	ABC transporters	Protein digestion and absorption	Arginine and proline metabolism	Glutathione metabolism	D-Arginine and D-ornithine metabolism
HMDB0000211	myo-Inositol	C00137	5	ABC transporters	Galactose metabolism	Inositol phosphate metabolism	Ascorbate and aldarate metabolism	Phosphatidylinositol signaling system
HMDB0000019	alpha-Ketoisovaleric acid	C00141	5	Biosynthesis of amino acids	2-Oxocarboxylic acid metabolism	Pantothenate and CoA biosynthesis	Valine, leucine and isoleucine degradation	Valine, leucine and isoleucine biosynthesis
HMDB0000564	PC(16:0/16:0)	C00157	5	Arachidonic acid metabolism	Glycerophospholipid metabolism	Linoleic acid metabolism	Retrograde endocannabinoid signaling	Choline metabolism in cancer
HMDB0000251	Taurine	C00245	5	ABC transporters	Neuroactive ligand-receptor interaction	Taurine and hypotaurine metabolism	Primary bile acid biosynthesis	Sulfur metabolism
HMDB0000220	Palmitic acid	C00249	5	Biosynthesis of unsaturated fatty acids	Fatty acid biosynthesis	Fatty acid degradation	Fatty acid metabolism	Fatty acid elongation
HMDB0000139	Glyceric acid	C00258	5	Carbon metabolism	Glycine, serine and threonine metabolism	Glyoxylate and dicarboxylate metabolism	Pentose phosphate pathway	Glycerolipid metabolism
HMDB0001257	Spermidine	C00315	5	ABC transporters	Bile secretion	Arginine and proline metabolism	beta-Alanine metabolism	Glutathione metabolism
HMDB0001375	3-Hydroxy-3-methylglutaryl-CoA	C00356	5	Butanoate metabolism	Ferroptosis	Valine, leucine and isoleucine degradation	Terpenoid backbone biosynthesis	Synthesis and degradation of ketone bodies
HMDB0000121	Folic acid	C00504	5	Bile secretion	Vitamin digestion and absorption	Antifolate resistance	Folate biosynthesis	One carbon pool by folate
HMDB0001403	Prostaglandin D2	C00696	5	Neuroactive ligand-receptor interaction	Arachidonic acid metabolism	Serotonergic synapse	African trypanosomiasis	Fc epsilon RI signaling pathway
HMDB0001256	Spermine	C00750	5	Bile secretion	Arginine and proline metabolism	beta-Alanine metabolism	Pantothenate and CoA biosynthesis	Glutathione metabolism
HMDB0001336	3,4-Dihydroxybenzeneacetic acid	C01161	5	Tyrosine metabolism	Dopaminergic synapse	Alcoholism	Cocaine addiction	Amphetamine addiction
HMDB0000248	Thyroxine	C01829	5	Bile secretion	Tyrosine metabolism	Neuroactive ligand-receptor interaction	Thyroid hormone synthesis	Thyroid hormone signaling pathway
HMDB0000253	Pregnenolone	C01953	5	Steroid hormone biosynthesis	Ovarian steroidogenesis	Aldosterone synthesis and secretion	Cortisol synthesis and secretion	Cushing syndrome
HMDB0001085	Leukotriene B4	C02165	5	Bile secretion	Neuroactive ligand-receptor interaction	Arachidonic acid metabolism	Serotonergic synapse	Inflammatory mediator regulation of TRP channels
HMDB0006855	(S)-2-Acetolactate	C06010	5	Biosynthesis of amino acids	2-Oxocarboxylic acid metabolism	Butanoate metabolism	Pantothenate and CoA biosynthesis	Valine, leucine and isoleucine biosynthesis
HMDB0002190	5,6-Epoxy-8,11,14-eicosatrienoic acid	C14768	5	Ovarian steroidogenesis	Arachidonic acid metabolism	Serotonergic synapse	Inflammatory mediator regulation of TRP channels	Vascular smooth muscle contraction
HMDB0002232	8,9-Epoxyeicosatrienoic acid	C14769	5	Ovarian steroidogenesis	Arachidonic acid metabolism	Serotonergic synapse	Inflammatory mediator regulation of TRP channels	Vascular smooth muscle contraction
HMDB0001487	NADH	C00004	4	Aldosterone synthesis and secretion	Thermogenesis	Oxidative phosphorylation	Calcium signaling pathway
HMDB0000217	NADP	C00006	4	Nicotinate and nicotinamide metabolism	Aldosterone synthesis and secretion	Glutathione metabolism	Thyroid hormone synthesis
HMDB0001185	S-Adenosylmethionine	C00019	4	Biosynthesis of amino acids	Arginine and proline metabolism	Cysteine and methionine metabolism	Sulfur relay system
HMDB0003178	Heme	C00032	4	ABC transporters	Porphyrin and chlorophyll metabolism	Mineral absorption	Ferroptosis
HMDB0000044	Ascorbic acid	C00072	4	Vitamin digestion and absorption	Glutathione metabolism	Ascorbate and aldarate metabolism	HIF-1 signaling pathway
HMDB0000126	Glycerol 3-phosphate	C00093	4	ABC transporters	Glycerophospholipid metabolism	Choline metabolism in cancer	Glycerolipid metabolism
HMDB0000237	Propionic acid	C00163	4	Protein digestion and absorption	Nicotinate and nicotinamide metabolism	Propanoate metabolism	Carbohydrate digestion and absorption
HMDB0000205	Phenylpyruvic acid	C00166	4	Biosynthesis of amino acids	2-Oxocarboxylic acid metabolism	Phenylalanine metabolism	Phenylalanine, tyrosine and tryptophan biosynthesis
HMDB0000127	D-Glucuronic acid	C00191	4	Amino sugar and nucleotide sugar metabolism	Inositol phosphate metabolism	Pentose and glucuronate interconversions	Ascorbate and aldarate metabolism
HMDB0000695	Ketoleucine	C00233	4	Biosynthesis of amino acids	2-Oxocarboxylic acid metabolism	Valine, leucine and isoleucine degradation	Valine, leucine and isoleucine biosynthesis
HMDB0000719	L-Homoserine	C00263	4	Biosynthesis of amino acids	Glycine, serine and threonine metabolism	Cysteine and methionine metabolism	Sulfur metabolism
HMDB0000225	Oxoadipic acid	C00322	4	Biosynthesis of amino acids	2-Oxocarboxylic acid metabolism	Tryptophan metabolism	Lysine degradation
HMDB0000235	Thiamine	C00378	4	ABC transporters	Vitamin digestion and absorption	Thiamine metabolism	Sulfur relay system
HMDB0000691	Malonic acid	C00383	4	Pyrimidine metabolism	beta-Alanine metabolism	Fatty acid biosynthesis	Fatty acid metabolism
HMDB0000192	L-Cystine	C00491	4	ABC transporters	Protein digestion and absorption	Cysteine and methionine metabolism	Ferroptosis
HMDB0002802	Cortisone	C00762	4	Steroid hormone biosynthesis	Pathways in cancer	Prostate cancer	Aldosterone-regulated sodium reabsorption
HMDB0000700	Hydroxypropionic acid	C01013	4	Carbon metabolism	Pyrimidine metabolism	beta-Alanine metabolism	Propanoate metabolism
HMDB0000374	17-Hydroxyprogesterone	C01176	4	Steroid hormone biosynthesis	Ovarian steroidogenesis	Cortisol synthesis and secretion	Cushing syndrome
HMDB0000077	Dehydroepiandrosterone	C01227	4	Steroid hormone biosynthesis	Ovarian steroidogenesis	Pathways in cancer	Prostate cancer
HMDB0000402	2-Isopropylmalic acid	C02504	4	Biosynthesis of amino acids	2-Oxocarboxylic acid metabolism	Pyruvate metabolism	Valine, leucine and isoleucine biosynthesis
HMDB0000036	Taurocholic acid	C05122	4	Bile secretion	Taurine and hypotaurine metabolism	Primary bile acid biosynthesis	Cholesterol metabolism
HMDB0000363	17a-Hydroxypregnenolone	C05138	4	Steroid hormone biosynthesis	Ovarian steroidogenesis	Cortisol synthesis and secretion	Cushing syndrome
HMDB0000221	NADPH	C00005	3	Aldosterone synthesis and secretion	Glutathione metabolism	Thyroid hormone synthesis
HMDB0000300	Uracil	C00106	3	Pyrimidine metabolism	beta-Alanine metabolism	Pantothenate and CoA biosynthesis
HMDB0001123	2-Aminobenzoic acid	C00108	3	Biosynthesis of amino acids	Tryptophan metabolism	Phenylalanine, tyrosine and tryptophan biosynthesis
HMDB0000030	Biotin	C00120	3	ABC transporters	Vitamin digestion and absorption	Biotin metabolism
HMDB0003337	Oxidized glutathione	C00127	3	Glutathione metabolism	Ferroptosis	Thyroid hormone synthesis
HMDB0000098	D-Xylose	C00181	3	ABC transporters	Amino sugar and nucleotide sugar metabolism	Pentose and glucuronate interconversions
HMDB0000039	Butyric acid	C00246	3	Protein digestion and absorption	Butanoate metabolism	Carbohydrate digestion and absorption
HMDB0000244	Riboflavin	C00255	3	ABC transporters	Vitamin digestion and absorption	Riboflavin metabolism
HMDB0000252	Sphingosine	C00319	3	Sphingolipid signaling pathway	Sphingolipid metabolism	Necroptosis
HMDB0000224	O-Phosphoethanolamine	C00346	3	Glycerophospholipid metabolism	Sphingolipid signaling pathway	Sphingolipid metabolism
HMDB0001254	Glucosamine 6-phosphate	C00352	3	Alanine, aspartate and glutamate metabolism	Amino sugar and nucleotide sugar metabolism	Insulin resistance
HMDB0001358	Retinal	C00376	3	Vitamin digestion and absorption	Retinol metabolism	Phototransduction
HMDB0001056	Dihydrofolic acid	C00415	3	Antifolate resistance	Folate biosynthesis	One carbon pool by folate
HMDB0000072	cis-Aconitic acid	C00417	3	2-Oxocarboxylic acid metabolism	Glyoxylate and dicarboxylate metabolism	Citrate cycle (TCA cycle)
HMDB0000076	Dihydrouracil	C00429	3	Pyrimidine metabolism	beta-Alanine metabolism	Pantothenate and CoA biosynthesis
HMDB0001149	5-Aminolevulinic acid	C00430	3	ABC transporters	Glycine, serine and threonine metabolism	Porphyrin and chlorophyll metabolism
HMDB0003357	N-Acetylornithine	C00437	3	Biosynthesis of amino acids	2-Oxocarboxylic acid metabolism	Arginine biosynthesis
HMDB0001396	5-Methyltetrahydrofolic acid	C00440	3	Carbon metabolism	Antifolate resistance	One carbon pool by folate
HMDB0000145	Estrone	C00468	3	Steroid hormone biosynthesis	Ovarian steroidogenesis	Prolactin signaling pathway
HMDB0000306	Tyramine	C00483	3	Tyrosine metabolism	Protein digestion and absorption	Neuroactive ligand-receptor interaction
HMDB0001138	N-Acetylglutamic acid	C00624	3	Biosynthesis of amino acids	2-Oxocarboxylic acid metabolism	Arginine biosynthesis
HMDB0001852	all-trans-Retinoic acid	C00777	3	Pathways in cancer	Retinol metabolism	Non-small cell lung cancer
HMDB0000247	Sorbitol	C00794	3	ABC transporters	Galactose metabolism	Fructose and mannose metabolism
HMDB0000210	Pantothenic acid	C00864	3	Vitamin digestion and absorption	beta-Alanine metabolism	Pantothenate and CoA biosynthesis
HMDB0000510	Aminoadipic acid	C00956	3	Biosynthesis of amino acids	2-Oxocarboxylic acid metabolism	Lysine degradation
HMDB0000011	(R)-3-Hydroxybutyric acid	C01089	3	Butanoate metabolism	cAMP signaling pathway	Synthesis and degradation of ketone bodies
HMDB0000176	Maleic acid	C01384	3	Tyrosine metabolism	Nicotinate and nicotinamide metabolism	Butanoate metabolism
HMDB0001389	Melatonin	C01598	3	Neuroactive ligand-receptor interaction	Tryptophan metabolism	Circadian entrainment
HMDB0000138	Glycocholic acid	C01921	3	Bile secretion	Primary bile acid biosynthesis	Cholesterol metabolism
HMDB0001547	Corticosterone	C02140	3	Steroid hormone biosynthesis	Aldosterone synthesis and secretion	Regulation of lipolysis in adipocytes
HMDB0000202	Methylmalonic acid	C02170	3	Pyrimidine metabolism	Propanoate metabolism	Valine, leucine and isoleucine degradation
HMDB0000099	L-Cystathionine	C02291	3	Biosynthesis of amino acids	Glycine, serine and threonine metabolism	Cysteine and methionine metabolism
HMDB0001893	alpha-Tocopherol	C02477	3	Vitamin digestion and absorption	Ferroptosis	Ubiquinone and other terpenoid-quinone biosynthesis
HMDB0000026	Ureidopropionic acid	C02642	3	Pyrimidine metabolism	beta-Alanine metabolism	Pantothenate and CoA biosynthesis
HMDB0000052	Argininosuccinic acid	C03406	3	Biosynthesis of amino acids	Alanine, aspartate and glutamate metabolism	Arginine biosynthesis
HMDB0002961	Dihydrotestosterone	C03917	3	Steroid hormone biosynthesis	Pathways in cancer	Prostate cancer
HMDB0000951	Taurochenodesoxycholic acid	C05465	3	Bile secretion	Primary bile acid biosynthesis	Cholesterol metabolism
HMDB0000637	Chenodeoxycholic acid glycine conjugate	C05466	3	Bile secretion	Primary bile acid biosynthesis	Cholesterol metabolism
HMDB0003252	Thromboxane B2	C05963	3	Bile secretion	Arachidonic acid metabolism	Serotonergic synapse
HMDB0006111	12-HETE	C14777	3	Ovarian steroidogenesis	Arachidonic acid metabolism	Aldosterone synthesis and secretion
HMDB0001248	FAD	C00016	2	Vitamin digestion and absorption	Riboflavin metabolism
HMDB0000939	S-Adenosylhomocysteine	C00021	2	Biosynthesis of amino acids	Cysteine and methionine metabolism
HMDB0000283	D-Ribose	C00121	2	ABC transporters	Pentose phosphate pathway
HMDB0001406	Niacinamide	C00153	2	Vitamin digestion and absorption	Nicotinate and nicotinamide metabolism
HMDB0000115	Glycolic acid	C00160	2	Carbon metabolism	Glyoxylate and dicarboxylate metabolism
HMDB0002329	Oxalic acid	C00209	2	Purine metabolism	Glyoxylate and dicarboxylate metabolism
HMDB0000271	Sarcosine	C00213	2	Arginine and proline metabolism	Glycine, serine and threonine metabolism
HMDB0001545	Pyridoxal	C00250	2	Vitamin digestion and absorption	Vitamin B6 metabolism
HMDB0001488	Nicotinic acid	C00253	2	Nicotinate and nicotinamide metabolism	Pertussis
HMDB0000625	Gluconic acid	C00257	2	Carbon metabolism	Pentose phosphate pathway
HMDB0000296	Uridine	C00299	2	ABC transporters	Pyrimidine metabolism
HMDB0000064	Creatine	C00300	2	Arginine and proline metabolism	Glycine, serine and threonine metabolism
HMDB0062496	Malonyl-Carnitine	C00318	2	Bile secretion	Thermogenesis
HMDB0000904	Citrulline	C00327	2	Biosynthesis of amino acids	Arginine biosynthesis
HMDB0000684	L-Kynurenine	C00328	2	Tryptophan metabolism	African trypanosomiasis
HMDB0000085	Deoxyguanosine	C00330	2	ABC transporters	Purine metabolism
HMDB0000289	Uric acid	C00366	2	Bile secretion	Purine metabolism
HMDB0000133	Guanosine	C00387	2	ABC transporters	Purine metabolism
HMDB0000227	Mevalonic acid	C00418	2	Ferroptosis	Terpenoid backbone biosynthesis
HMDB0000930	trans-Cinnamic acid	C00423	2	Phenylalanine metabolism	Ubiquinone and other terpenoid-quinone biosynthesis
HMDB0000279	Saccharopine	C00449	2	Biosynthesis of amino acids	Lysine degradation
HMDB0000305	Vitamin A	C00473	2	Vitamin digestion and absorption	Retinol metabolism
HMDB0000508	Ribitol	C00474	2	Pentose and glucuronate interconversions	Riboflavin metabolism
HMDB0000089	Cytidine	C00475	2	ABC transporters	Pyrimidine metabolism
HMDB0000054	Bilirubin	C00486	2	Bile secretion	Porphyrin and chlorophyll metabolism
HMDB0000661	Glutaric acid	C00489	2	Lysine degradation	Fatty acid degradation
HMDB0000012	Deoxyuridine	C00526	2	ABC transporters	Pyrimidine metabolism
HMDB0001431	Pyridoxamine	C00534	2	Vitamin digestion and absorption	Vitamin B6 metabolism
HMDB0000130	Homogentisic acid	C00544	2	Tyrosine metabolism	Ubiquinone and other terpenoid-quinone biosynthesis
HMDB0000101	Deoxyadenosine	C00559	2	ABC transporters	Purine metabolism
HMDB0000128	Guanidoacetic acid	C00581	2	Arginine and proline metabolism	Glycine, serine and threonine metabolism
HMDB0001565	Phosphorylcholine	C00588	2	Glycerophospholipid metabolism	Choline metabolism in cancer
HMDB0060179	3-Sulfinato-L-alaninate	C00606	2	Cysteine and methionine metabolism	Taurine and hypotaurine metabolism
HMDB0000472	5-Hydroxy-L-tryptophan	C00643	2	Tryptophan metabolism	Serotonergic synapse
HMDB0000086	Glycerophosphocholine	C00670	2	Glycerophospholipid metabolism	Choline metabolism in cancer
HMDB0000619	Cholic acid	C00695	2	Bile secretion	Primary bile acid biosynthesis
HMDB0000207	Oleic acid	C00712	2	Biosynthesis of unsaturated fatty acids	Fatty acid biosynthesis
HMDB0000043	Betaine	C00719	2	ABC transporters	Glycine, serine and threonine metabolism
HMDB0003290	Gulonic acid	C00800	2	Pentose and glucuronate interconversions	Ascorbate and aldarate metabolism
HMDB0001895	Salicylic acid	C00805	2	Bile secretion	Phenylalanine metabolism
HMDB0000269	Sphinganine	C00836	2	Sphingolipid signaling pathway	Sphingolipid metabolism
HMDB0000014	Deoxycytidine	C00881	2	ABC transporters	Pyrimidine metabolism
HMDB0000143	D-Galactose	C00984	2	Amino sugar and nucleotide sugar metabolism	Galactose metabolism
HMDB0000710	4-Hydroxybutyric acid	C00989	2	Carbon metabolism	Butanoate metabolism
HMDB0006272	5-Amino-2-oxopentanoic acid	C01110	2	Arginine and proline metabolism	D-Arginine and D-ornithine metabolism
HMDB0000319	18-Hydroxycorticosterone	C01124	2	Steroid hormone biosynthesis	Aldosterone synthesis and secretion
HMDB0000725	4-Hydroxyproline	C01157	2	ABC transporters	Arginine and proline metabolism
HMDB0001197	FADH	C01352	2	Thermogenesis	Riboflavin metabolism
HMDB0000827	Stearic acid	C01530	2	Biosynthesis of unsaturated fatty acids	Fatty acid biosynthesis
HMDB0003550	Calcidiol	C01561	2	Steroid biosynthesis	Parathyroid hormone synthesis, secretion and action
HMDB0000673	Linoleic acid	C01595	2	Biosynthesis of unsaturated fatty acids	Linoleic acid metabolism
HMDB0003598	Retinyl ester	C02075	2	Vitamin digestion and absorption	Retinol metabolism
HMDB0000561	B-Carotene	C02094	2	Vitamin digestion and absorption	Retinol metabolism
HMDB0000518	Chenodeoxycholic acid	C02528	2	Bile secretion	Primary bile acid biosynthesis
HMDB0001425	Estrone sulfate	C02538	2	Bile secretion	Steroid hormone biosynthesis
HMDB0001265	Fucose 1-phosphate	C02985	2	Amino sugar and nucleotide sugar metabolism	Fructose and mannose metabolism
HMDB0000222	L-Palmitoylcarnitine	C02990	2	Fatty acid degradation	Fatty acid metabolism
HMDB0000016	Deoxycorticosterone	C03205	2	Steroid hormone biosynthesis	Aldosterone synthesis and secretion
HMDB0002925	8,11,14-Eicosatrienoic acid	C03242	2	Biosynthesis of unsaturated fatty acids	Linoleic acid metabolism
HMDB0001235	5-Aminoimidazole ribonucleotide	C03373	2	Purine metabolism	Thiamine metabolism
HMDB0004225	2-Oxoarginine	C03771	2	Arginine and proline metabolism	D-Arginine and D-ornithine metabolism
HMDB0006814	1D-myo-Inositol 3-phosphate	C04006	2	Inositol phosphate metabolism	Phosphatidylinositol signaling system
HMDB0010382	LysoPC(16:0)	C04230	2	Glycerophospholipid metabolism	Choline metabolism in cancer
HMDB0001032	Dehydroepiandrosterone sulfate	C04555	2	Bile secretion	Steroid hormone biosynthesis
HMDB0003876	15(S)-HETE	C04742	2	Arachidonic acid metabolism	Inflammatory mediator regulation of TRP channels
HMDB0011134	5-HETE	C04805	2	Arachidonic acid metabolism	Inflammatory mediator regulation of TRP channels
HMDB0000338	2-Hydroxyestradiol	C05301	2	Steroid hormone biosynthesis	Ovarian steroidogenesis
HMDB0003974	Oxalosuccinic acid	C05379	2	2-Oxocarboxylic acid metabolism	Citrate cycle (TCA cycle)
HMDB0060256	L-Xylonate	C05411	2	Pentose and glucuronate interconversions	Ascorbate and aldarate metabolism
HMDB0000071	Deoxyinosine	C05512	2	ABC transporters	Purine metabolism
HMDB0000118	Homovanillic acid	C05582	2	Tyrosine metabolism	Dopaminergic synapse
HMDB0000022	3-Methoxytyramine	C05587	2	Tyrosine metabolism	Dopaminergic synapse
HMDB0000763	5-Hydroxyindoleacetic acid	C05635	2	Tryptophan metabolism	Serotonergic synapse
HMDB0000731	Cysteine-S-sulfate	C05824	2	Biosynthesis of amino acids	Cysteine and methionine metabolism
HMDB0002710	Prostaglandin J2	C05957	2	Arachidonic acid metabolism	Serotonergic synapse
HMDB0003073	Gamma-Linolenic acid	C06426	2	Biosynthesis of unsaturated fatty acids	Linoleic acid metabolism
HMDB0002226	Adrenic acid	C16527	2	Biosynthesis of unsaturated fatty acids	Ferroptosis
HMDB0003933	Pentosidine	C21014	2	AGE-RAGE signaling pathway in diabetic complications	Alzheimer disease
HMDB0001176	Cytidine monophosphate N-acetylneuraminic acid	C00128	1	Amino sugar and nucleotide sugar metabolism
HMDB0001532	Deoxyadenosine triphosphate	C00131	1	Purine metabolism
HMDB0000034	Adenine	C00147	1	Purine metabolism
HMDB0001173	5'-Methylthioadenosine	C00170	1	Cysteine and methionine metabolism
HMDB0000262	Thymine	C00178	1	Pyrimidine metabolism
HMDB0001432	Agmatine	C00179	1	Arginine and proline metabolism
HMDB0001870	Benzoic acid	C00180	1	Phenylalanine metabolism
HMDB0000757	Glycogen	C00182	1	Glucagon signaling pathway
HMDB0002086	Adenosylcobalamin	C00194	1	Porphyrin and chlorophyll metabolism
HMDB0000273	Thymidine	C00214	1	Pyrimidine metabolism
HMDB0000164	Methylamine	C00218	1	Carbon metabolism
HMDB0001311	D-Lactic acid	C00256	1	Pyruvate metabolism
HMDB0000157	Hypoxanthine	C00262	1	Purine metabolism
HMDB0000027	Tetrahydrobiopterin	C00272	1	Folate biosynthesis
HMDB0000226	Orotic acid	C00295	1	Pyrimidine metabolism
HMDB0000239	Pyridoxine	C00314	1	Vitamin B6 metabolism
HMDB0001514	Glucosamine	C00329	1	Amino sugar and nucleotide sugar metabolism
HMDB0060484	Indolepyruvate	C00331	1	Tryptophan metabolism
HMDB0000630	Cytosine	C00380	1	Pyrimidine metabolism
HMDB0000292	Xanthine	C00385	1	Purine metabolism
HMDB0000070	Pipecolic acid	C00408	1	Lysine degradation
HMDB0000229	Nicotinamide ribotide	C00455	1	Nicotinate and nicotinamide metabolism
HMDB0000998	dCTP	C00458	1	Pyrimidine metabolism
HMDB0001191	Deoxyuridine triphosphate	C00460	1	Pyrimidine metabolism
HMDB0001008	Biliverdin	C00500	1	Porphyrin and chlorophyll metabolism
HMDB0000965	Hypotaurine	C00519	1	Taurine and hypotaurine metabolism
HMDB0000031	Androsterone	C00523	1	Steroid hormone biosynthesis
HMDB0000087	Dimethylamine	C00543	1	Carbon metabolism
HMDB0000906	Trimethylamine	C00565	1	Carbon metabolism
HMDB0001252	Betaine aldehyde	C00576	1	Glycine, serine and threonine metabolism
HMDB0001476	3-Hydroxyanthranilic acid	C00632	1	Tryptophan metabolism
HMDB0001190	Indoleacetaldehyde	C00637	1	Tryptophan metabolism
HMDB0001129	N-Acetylmannosamine	C00645	1	Amino sugar and nucleotide sugar metabolism
HMDB0003411	D-Proline	C00763	1	Arginine and proline metabolism
HMDB0000301	Urocanic acid	C00785	1	Histidine metabolism
HMDB0000562	Creatinine	C00791	1	Arginine and proline metabolism
HMDB0003418	D-Tagatose	C00795	1	Galactose metabolism
HMDB0000663	Glucaric acid	C00818	1	Ascorbate and aldarate metabolism
HMDB0001229	Dopaquinone	C00822	1	Tyrosine metabolism
HMDB0003424	1-Hexadecanol	C00823	1	Fatty acid degradation
HMDB0000017	4-Pyridoxic acid	C00847	1	Vitamin B6 metabolism
HMDB0000639	Galactaric acid	C00879	1	Ascorbate and aldarate metabolism
HMDB0000565	Galactonic acid	C00880	1	Galactose metabolism
HMDB0001373	Dephospho-CoA	C00882	1	Pantothenate and CoA biosynthesis
HMDB0000956	Tartaric acid	C00898	1	Glyoxylate and dicarboxylate metabolism
HMDB0000245	Porphobilinogen	C00931	1	Porphyrin and chlorophyll metabolism
HMDB0000197	Indoleacetic acid	C00954	1	Tryptophan metabolism
HMDB0001238	N-Acetylserotonin	C00978	1	Tryptophan metabolism
HMDB0000092	Dimethylglycine	C01026	1	Glycine, serine and threonine metabolism
HMDB0003464	4-Guanidinobutanoic acid	C01035	1	Arginine and proline metabolism
HMDB0000812	N-Acetyl-L-aspartic acid	C01042	1	Alanine, aspartate and glutamate metabolism
HMDB0001086	Uroporphyrinogen III	C01051	1	Porphyrin and chlorophyll metabolism
HMDB0061880	N-Acetyl-beta-alanine	C01073	1	beta-Alanine metabolism
HMDB0001097	Protoporphyrinogen IX	C01079	1	Porphyrin and chlorophyll metabolism
HMDB0000479	3-Methylhistidine	C01152	1	Histidine metabolism
HMDB0033752	3-(2-Hydroxyphenyl)propanoic acid	C01198	1	Phenylalanine metabolism
HMDB0059660	sn-glycero-3-Phosphoethanolamine	C01233	1	Glycerophospholipid metabolism
HMDB0000978	4-(2-Aminophenyl)-2,4-dioxobutanoic acid	C01252	1	Tryptophan metabolism
HMDB0003543	Butanal	C01412	1	Butanoate metabolism
HMDB0000511	Capric acid	C01571	1	Fatty acid biosynthesis
HMDB0000714	Hippuric acid	C01586	1	Phenylalanine metabolism
HMDB0000943	Threonic acid	C01620	1	Ascorbate and aldarate metabolism
HMDB0001430	L-Dopachrome	C01693	1	Tyrosine metabolism
HMDB0000878	Ergosterol	C01694	1	Steroid biosynthesis
HMDB0000107	Galactitol	C01697	1	Galactose metabolism
HMDB0000715	Kynurenic acid	C01717	1	Tryptophan metabolism
HMDB0000852	beta-Sitosterol	C01753	1	Steroid biosynthesis
HMDB0002869	Campesterol	C01789	1	Steroid biosynthesis
HMDB0000267	Pyroglutamic acid	C01879	1	Glutathione metabolism
HMDB0000568	D-Arabitol	C01904	1	Pentose and glucuronate interconversions
HMDB0006707	Coenzyme Q9	C01967	1	Ubiquinone and other terpenoid-quinone biosynthesis
HMDB0000767	Pseudouridine	C02067	1	Pyrimidine metabolism
HMDB0000241	Protoporphyrin IX	C02191	1	Porphyrin and chlorophyll metabolism
HMDB0000660	D-Fructose	C02336	1	Amino sugar and nucleotide sugar metabolism
HMDB0001318	4-Methylpentanal	C02373	1	Steroid hormone biosynthesis
HMDB0002894	5-Methylcytosine	C02376	1	Pyrimidine metabolism
HMDB0003633	N-Methyltyramine	C02442	1	Tyrosine metabolism
HMDB0000916	Uroporphyrin III	C02469	1	Porphyrin and chlorophyll metabolism
HMDB0000881	Xanthurenic acid	C02470	1	Tryptophan metabolism
HMDB0000201	L-Acetylcarnitine	C02571	1	Insulin resistance
HMDB0000638	Dodecanoic acid	C02679	1	Fatty acid biosynthesis
HMDB0060493	N-Acetylmuramate	C02713	1	Amino sugar and nucleotide sugar metabolism
HMDB0002024	Imidazoleacetic acid	C02835	1	Histidine metabolism
HMDB0003681	4-Acetamidobutanoic acid	C02946	1	Arginine and proline metabolism
HMDB0000855	Nicotinamide riboside	C03150	1	Nicotinate and nicotinamide metabolism
HMDB0000694	L-2-Hydroxyglutaric acid	C03196	1	Lysine degradation
HMDB0001261	Coproporphyrinogen III	C03263	1	Porphyrin and chlorophyll metabolism
HMDB0000512	N-Acetyl-L-phenylalanine	C03519	1	Phenylalanine metabolism
HMDB0000761	Lithocholic acid	C03990	1	Bile secretion
HMDB0006344	Phenylacetylglutamine	C04148	1	Phenylalanine metabolism
HMDB0001369	Pyrroline hydroxycarboxylic acid	C04281	1	Arginine and proline metabolism
HMDB0000626	Deoxycholic acid	C04483	1	Bile secretion
HMDB0000797	SAICAR	C04823	1	Purine metabolism
HMDB0000153	Estriol	C05141	1	Steroid hormone biosynthesis
HMDB0006961	Hydroxyacetone	C05235	1	Propanoate metabolism
HMDB0000343	2-Hydroxyestrone	C05298	1	Steroid hormone biosynthesis
HMDB0000010	2-Methoxyestrone	C05299	1	Steroid hormone biosynthesis
HMDB0000335	16a-Hydroxyestrone	C05300	1	Steroid hormone biosynthesis
HMDB0000900	Ergocalciferol	C05441	1	Steroid biosynthesis
HMDB0000949	Tetrahydrocortisol	C05472	1	Steroid hormone biosynthesis
HMDB0000268	Tetrahydrocorticosterone	C05476	1	Steroid hormone biosynthesis
HMDB0003128	Cortolone	C05481	1	Steroid hormone biosynthesis
HMDB0005943	5b-Pregnanediol	C05484	1	Steroid hormone biosynthesis
HMDB0004029	11-Dehydrocorticosterone	C05490	1	Steroid hormone biosynthesis
HMDB0004035	22b-Hydroxycholesterol	C05502	1	Steroid hormone biosynthesis
HMDB0000318	3,4-Dihydroxyphenylglycol	C05576	1	Tyrosine metabolism
HMDB0004058	5,6-Dihydroxyindole	C05578	1	Tyrosine metabolism
HMDB0006779	Indole-5,6-quinone	C05579	1	Tyrosine metabolism
HMDB0133489	2-hydroxy-2-(4-hydroxy-3-methoxyphenyl)acetic acid	C05584	1	Tyrosine metabolism
HMDB0004062	Gentisate aldehyde	C05585	1	Tyrosine metabolism
HMDB0004063	Metanephrine	C05588	1	Tyrosine metabolism
HMDB0000819	Normetanephrine	C05589	1	Tyrosine metabolism
HMDB0001490	Vanylglycol	C05594	1	Tyrosine metabolism
HMDB0000821	Phenylacetylglycine	C05598	1	Phenylalanine metabolism
HMDB0004077	4,6-Dihydroxyquinoline	C05639	1	Tryptophan metabolism
HMDB0004259	Acetyl-N-formyl-5-methoxykynurenamine	C05642	1	Tryptophan metabolism
HMDB0012948	Formyl-5-hydroxykynurenamine	C05647	1	Tryptophan metabolism
HMDB0004089	Formylanthranilic acid	C05653	1	Tryptophan metabolism
HMDB0004094	Indoxyl	C05658	1	Tryptophan metabolism
HMDB0000936	Uroporphyrin I	C05767	1	Porphyrin and chlorophyll metabolism
HMDB0000643	Coproporphyrin I	C05769	1	Porphyrin and chlorophyll metabolism
HMDB0000570	Coproporphyrin III	C05770	1	Porphyrin and chlorophyll metabolism
HMDB0002820	Methylimidazoleacetic acid	C05828	1	Histidine metabolism
HMDB0004186	3-Methyldioxyindole	C05834	1	Tryptophan metabolism
HMDB0004193	N1-Methyl-2-pyridone-5-carboxamide	C05842	1	Nicotinate and nicotinamide metabolism
HMDB0004194	N1-Methyl-4-pyridone-3-carboxamide	C05843	1	Nicotinate and nicotinamide metabolism
HMDB0004195	5-L-Glutamyl-taurine	C05844	1	Taurine and hypotaurine metabolism
HMDB0000845	Neopterin	C05926	1	Folate biosynthesis
HMDB0010199	11b-PGF2a	C05959	1	Arachidonic acid metabolism
HMDB0004240	15-Keto-prostaglandin F2a	C05960	1	Arachidonic acid metabolism
HMDB0000008	2-Hydroxybutyric acid	C05984	1	Propanoate metabolism
HMDB0006088	scyllo-Inositol	C06153	1	Inositol phosphate metabolism
HMDB0000482	Caprylic acid	C06423	1	Fatty acid biosynthesis
HMDB0000806	Myristic acid	C06424	1	Fatty acid biosynthesis
HMDB0002212	Arachidic acid	C06425	1	Biosynthesis of unsaturated fatty acids
HMDB0001388	Alpha-Linolenic acid	C06427	1	Biosynthesis of unsaturated fatty acids
HMDB0001999	Eicosapentaenoic acid	C06428	1	Biosynthesis of unsaturated fatty acids
HMDB0002183	Docosahexaenoic acid	C06429	1	Biosynthesis of unsaturated fatty acids
HMDB0000209	Phenylacetic acid	C07086	1	Phenylalanine metabolism
HMDB0060074	Reverse-triiodthyronine	C07639	1	Thyroid hormone signaling pathway
HMDB0000430	24,25-Dihydroxyvitamin D	C07712	1	Steroid biosynthesis
HMDB0000944	Behenic acid	C08281	1	Biosynthesis of unsaturated fatty acids
HMDB0002003	Tetracosanoic acid	C08320	1	Biosynthesis of unsaturated fatty acids
HMDB0002368	Nervonic acid	C08323	1	Biosynthesis of unsaturated fatty acids
HMDB0003229	Palmitoleic acid	C08362	1	Fatty acid biosynthesis
HMDB0002243	Picolinic acid	C10164	1	Tryptophan metabolism
HMDB0003193	Testosterone glucuronide	C11134	1	Steroid hormone biosynthesis
HMDB0004610	Phytosphingosine	C12144	1	Sphingolipid metabolism
HMDB0060244	Phosphodimethylethanolamine	C13482	1	Glycerophospholipid metabolism
HMDB0005083	8-Isoprostaglandin F2a	C13809	1	Arachidonic acid metabolism
HMDB0004668	13-OxoODE	C14765	1	Linoleic acid metabolism
HMDB0004669	9-OxoODE	C14766	1	Linoleic acid metabolism
HMDB0010223	9-HODE	C14767	1	Linoleic acid metabolism
HMDB0004682	11(R)-HETE	C14780	1	Arachidonic acid metabolism
HMDB0004710	9,10,13-TriHOME	C14835	1	Linoleic acid metabolism
HMDB0006528	Docosapentaenoic acid (22n-3)	C16513	1	Biosynthesis of unsaturated fatty acids
HMDB0006254	4-Hydroxyretinoic acid	C16677	1	Retinol metabolism
HMDB0240209	D-chiro-inositol	C20251	1	Inositol phosphate metabolism
HMDB0060424	7alpha-Hydroxypregnenolone	C18038	1	Steroid hormone biosynthesis
HMDB0003555	Vitamin K1	C02059	2	Ubiquinone and other terpenoid-quinone biosynthesis	Vitamin digestion and absorption
[truncated: 15 more columns]

## Sheet: Reactome pathways
HMDB_ID	Name	ChEBI_ID	Pathway Count	Reactome_Path	Reactome_Path	Reactome_Path	Reactome_Path	Reactome_Path	Reactome_Path	Reactome_Path	Reactome_Path	Reactome_Path	Reactome_Path	Reactome_Path	Reactome_Path	Reactome_Path	Reactome_Path	Reactome_Path	Reactome_Path	Reactome_Path	Reactome_Path	Reactome_Path	Reactome_Path	Reactome_Path	Reactome_Path	Reactome_Path	Reactome_Path	Reactome_Path	Reactome_Path	Reactome_Path	Reactome_Path	Reactome_Path	Reactome_Path	Reactome_Path	Reactome_Path	Reactome_Path	Reactome_Path	Reactome_Path	Reactome_Path	Reactome_Path	Reactome_Path	Reactome_Path	Reactome_Path	Reactome_Path	Reactome_Path	Reactome_Path	Reactome_Path	Reactome_Path	Reactome_Path
HMDB0000538	Adenosine triphosphate	30616	552	Metabolism	Metabolism of lipids	Transport of small molecules	Disease	Metabolism of amino acids and derivatives	Signal Transduction	SLC-mediated transmembrane transport	Biological oxidations	Signaling by GPCR	GPCR downstream signalling	Metabolism of proteins	Metabolism of vitamins and cofactors	Fatty acid metabolism	Disorders of transmembrane transporters	Phase I - Functionalization of compounds	SLC transporter disorders	GPCR ligand binding	Metabolism of steroids	Metabolism of nucleotides	G alpha (i) signalling events	Metabolism of water-soluble vitamins and cofactors	Diseases of metabolism	Class A/1 (Rhodopsin-like receptors)	Phase II - Conjugation of compounds	Transport of vitamins, nucleosides, and related molecules	G alpha (q) signalling events	Arachidonic acid metabolism	Infectious disease	Transmission across Chemical Synapses	Neuronal System	Metabolism of carbohydrates	Signaling by Nuclear Receptors	Nucleobase catabolism	Post-translational protein modification	Gene expression (Transcription)	Metabolic disorders of biological oxidation enzymes	Sulfur amino acid metabolism	Leishmania infection	Generic Transcription Pathway	RNA Polymerase II Transcription	Immune System	Cellular responses to stress	Cellular responses to external stimuli	Phospholipid metabolism	Neurotransmitter release cycle	Translation
HMDB0001341	ADP	456216	502	Metabolism	Metabolism of lipids	Transport of small molecules	Disease	Metabolism of amino acids and derivatives	Signal Transduction	SLC-mediated transmembrane transport	Biological oxidations	Signaling by GPCR	GPCR downstream signalling	Metabolism of proteins	Metabolism of vitamins and cofactors	Fatty acid metabolism	Disorders of transmembrane transporters	GPCR ligand binding	Metabolism of steroids	Metabolism of nucleotides	G alpha (i) signalling events	Metabolism of water-soluble vitamins and cofactors	Class A/1 (Rhodopsin-like receptors)	Phase II - Conjugation of compounds	Transport of vitamins, nucleosides, and related molecules	G alpha (q) signalling events	Arachidonic acid metabolism	Infectious disease	Transmission across Chemical Synapses	Neuronal System	Metabolism of carbohydrates	Signaling by Nuclear Receptors	Nucleobase catabolism	Post-translational protein modification	Gene expression (Transcription)	Leishmania infection	Generic Transcription Pathway	RNA Polymerase II Transcription	Immune System	Cellular responses to stress	Cellular responses to external stimuli	Phospholipid metabolism	Neurotransmitter release cycle	Translation	The citric acid (TCA) cycle and respiratory electron transport	Nucleotide salvage	Glycerophospholipid biosynthesis	Innate Immune System	Synthesis of bile acids and bile salts
HMDB0000902	NAD	57540	214	Metabolism	Metabolism of lipids	Transport of small molecules	Disease	Metabolism of amino acids and derivatives	Signal Transduction	Biological oxidations	Signaling by GPCR	GPCR downstream signalling	Metabolism of proteins	Metabolism of vitamins and cofactors	Fatty acid metabolism	Phase I - Functionalization of compounds	Metabolism of steroids	Metabolism of nucleotides	G alpha (i) signalling events	Metabolism of water-soluble vitamins and cofactors	Diseases of metabolism	Phase II - Conjugation of compounds	Arachidonic acid metabolism	Infectious disease	Transmission across Chemical Synapses	Neuronal System	Metabolism of carbohydrates	Signaling by Nuclear Receptors	Post-translational protein modification	Gene expression (Transcription)	Metabolic disorders of biological oxidation enzymes	Sulfur amino acid metabolism	Leishmania infection	Generic Transcription Pathway	RNA Polymerase II Transcription	Immune System	Cellular responses to stress	Cellular responses to external stimuli	Phospholipid metabolism	Metabolism of steroid hormones	Neurotransmitter release cycle	The citric acid (TCA) cycle and respiratory electron transport	Glycerophospholipid biosynthesis	Innate Immune System	Synthesis of bile acids and bile salts	Synthesis of bile acids and bile salts via 7alpha-hydroxycholesterol	Bile acid and bile salt metabolism	Visual phototransduction	Sphingolipid metabolism
HMDB0000221	NADPH	16474	194	Metabolism	Metabolism of lipids	Transport of small molecules	Disease	Metabolism of amino acids and derivatives	Signal Transduction	Biological oxidations	Signaling by GPCR	GPCR downstream signalling	Metabolism of proteins	Metabolism of vitamins and cofactors	Fatty acid metabolism	Phase I - Functionalization of compounds	Metabolism of steroids	Metabolism of nucleotides	G alpha (i) signalling events	Metabolism of water-soluble vitamins and cofactors	Diseases of metabolism	Phase II - Conjugation of compounds	Arachidonic acid metabolism	Infectious disease	Metabolism of carbohydrates	Signaling by Nuclear Receptors	Nucleobase catabolism	Post-translational protein modification	Cytochrome P450 - arranged by substrate type	Gene expression (Transcription)	Metabolic disorders of biological oxidation enzymes	Leishmania infection	Generic Transcription Pathway	RNA Polymerase II Transcription	Immune System	Cellular responses to stress	Cellular responses to external stimuli	Metabolism of steroid hormones	The citric acid (TCA) cycle and respiratory electron transport	Nucleotide salvage	Innate Immune System	Synthesis of bile acids and bile salts	Synthesis of bile acids and bile salts via 7alpha-hydroxycholesterol	Bile acid and bile salt metabolism	Visual phototransduction	Sphingolipid metabolism	Tryptophan catabolism	ESR-mediated signaling	Pyruvate metabolism and Citric Acid (TCA) cycle
HMDB0000217	NADP	18009	179	Metabolism	Metabolism of lipids	Transport of small molecules	Disease	Metabolism of amino acids and derivatives	Signal Transduction	Biological oxidations	Signaling by GPCR	GPCR downstream signalling	Metabolism of proteins	Metabolism of vitamins and cofactors	Fatty acid metabolism	Phase I - Functionalization of compounds	Metabolism of steroids	Metabolism of nucleotides	G alpha (i) signalling events	Metabolism of water-soluble vitamins and cofactors	Diseases of metabolism	Phase II - Conjugation of compounds	Arachidonic acid metabolism	Infectious disease	Metabolism of carbohydrates	Signaling by Nuclear Receptors	Nucleobase catabolism	Post-translational protein modification	Cytochrome P450 - arranged by substrate type	Gene expression (Transcription)	Leishmania infection	Generic Transcription Pathway	RNA Polymerase II Transcription	Immune System	Cellular responses to stress	Cellular responses to external stimuli	Metabolism of steroid hormones	The citric acid (TCA) cycle and respiratory electron transport	Nucleotide salvage	Innate Immune System	Synthesis of bile acids and bile salts	Synthesis of bile acids and bile salts via 7alpha-hydroxycholesterol	Bile acid and bile salt metabolism	Visual phototransduction	Sphingolipid metabolism	Tryptophan catabolism	ESR-mediated signaling	Pyruvate metabolism and Citric Acid (TCA) cycle	Metabolism of amine-derived hormones
HMDB0001423	Coenzyme A	15346	171	Metabolism	Metabolism of lipids	Transport of small molecules	Disease	Metabolism of amino acids and derivatives	Signal Transduction	Biological oxidations	Signaling by GPCR	GPCR downstream signalling	Metabolism of proteins	Metabolism of vitamins and cofactors	Fatty acid metabolism	Phase I - Functionalization of compounds	Metabolism of steroids	G alpha (i) signalling events	Metabolism of water-soluble vitamins and cofactors	Phase II - Conjugation of compounds	Arachidonic acid metabolism	Infectious disease	Transmission across Chemical Synapses	Neuronal System	Metabolism of carbohydrates	Signaling by Nuclear Receptors	Post-translational protein modification	Gene expression (Transcription)	Generic Transcription Pathway	RNA Polymerase II Transcription	Immune System	Cellular responses to stress	Cellular responses to external stimuli	Phospholipid metabolism	Neurotransmitter release cycle	The citric acid (TCA) cycle and respiratory electron transport	Glycerophospholipid biosynthesis	Innate Immune System	Synthesis of bile acids and bile salts	Synthesis of bile acids and bile salts via 7alpha-hydroxycholesterol	Bile acid and bile salt metabolism	Visual phototransduction	Sphingolipid metabolism	DNA Repair	ESR-mediated signaling	Pyruvate metabolism and Citric Acid (TCA) cycle	Metabolism of amine-derived hormones	Metabolism of RNA	Branched-chain amino acid catabolism
HMDB0000045	Adenosine monophosphate	16027	163	Metabolism	Metabolism of lipids	Disease	Metabolism of amino acids and derivatives	Signal Transduction	Biological oxidations	Signaling by GPCR	GPCR downstream signalling	Metabolism of proteins	Metabolism of vitamins and cofactors	Fatty acid metabolism	Phase I - Functionalization of compounds	Metabolism of steroids	Metabolism of nucleotides	G alpha (i) signalling events	Metabolism of water-soluble vitamins and cofactors	Phase II - Conjugation of compounds	Infectious disease	Metabolism of carbohydrates	Nucleobase catabolism	Post-translational protein modification	Gene expression (Transcription)	Leishmania infection	Generic Transcription Pathway	RNA Polymerase II Transcription	Immune System	Translation	The citric acid (TCA) cycle and respiratory electron transport	Nucleotide salvage	Innate Immune System	Synthesis of bile acids and bile salts	Synthesis of bile acids and bile salts via 7alpha-hydroxycholesterol	Bile acid and bile salt metabolism	DNA Repair	Cytosolic tRNA aminoacylation	tRNA Aminoacylation	Mitochondrial tRNA aminoacylation	Nicotinate metabolism	Selenoamino acid metabolism	Hemostasis	Signaling by Receptor Tyrosine Kinases	Metabolism of RNA	Mitochondrial Fatty Acid Beta-Oxidation	G alpha (s) signalling events	alpha-linolenic (omega3) and linoleic (omega6) acid metabolism	Aspartate and asparagine metabolism
HMDB0004249	Phosphatidylinositol-3,4,5-trisphosphate	16618	156	Metabolism	Metabolism of lipids	Disease	Signal Transduction	Signaling by GPCR	GPCR downstream signalling	Infectious disease	Transmission across Chemical Synapses	Neuronal System	Signaling by Nuclear Receptors	Gene expression (Transcription)	Leishmania infection	Generic Transcription Pathway	RNA Polymerase II Transcription	Immune System	Phospholipid metabolism	Innate Immune System	ESR-mediated signaling	Anti-inflammatory response favouring Leishmania parasite infection	Leishmania parasite growth and survival	Hemostasis	Signaling by Receptor Tyrosine Kinases	Extra-nuclear estrogen signaling	Transcriptional Regulation by TP53	Vesicle-mediated transport	Signaling by VEGF	VEGFA-VEGFR2 Pathway	Signaling by Rho GTPases	RHO GTPase Effectors	Membrane Trafficking	VEGFR2 mediated vascular permeability	PI Metabolism	Neurotransmitter receptors and postsynaptic signal transmission	Adaptive Immune System	Platelet activation, signaling and aggregation	C-type lectin receptors (CLRs)	Regulation of TP53 Activity	Fcgamma receptor (FCGR) dependent phagocytosis	Role of phospholipids in phagocytosis	Cytokine Signaling in Immune system	Intracellular signaling by second messengers	RHO GTPases activate PKNs	FLT3 Signaling	Fc epsilon receptor (FCERI) signaling	Activation of NMDA receptors and postsynaptic events	CLEC7A (Dectin-1) signaling
HMDB0001248	FAD	16238	132	Metabolism	Metabolism of lipids	Disease	Metabolism of amino acids and derivatives	Signal Transduction	Biological oxidations	Metabolism of vitamins and cofactors	Fatty acid metabolism	Phase I - Functionalization of compounds	Metabolism of steroids	Metabolism of nucleotides	Metabolism of water-soluble vitamins and cofactors	Diseases of metabolism	Phase II - Conjugation of compounds	Infectious disease	Transmission across Chemical Synapses	Neuronal System	Signaling by Nuclear Receptors	Nucleobase catabolism	Gene expression (Transcription)	Metabolic disorders of biological oxidation enzymes	Sulfur amino acid metabolism	Generic Transcription Pathway	RNA Polymerase II Transcription	Cellular responses to stress	Cellular responses to external stimuli	Phospholipid metabolism	Neurotransmitter release cycle	The citric acid (TCA) cycle and respiratory electron transport	Glycerophospholipid biosynthesis	Synthesis of bile acids and bile salts	Synthesis of bile acids and bile salts via 7alpha-hydroxycholesterol	Bile acid and bile salt metabolism	ESR-mediated signaling	Pyruvate metabolism and Citric Acid (TCA) cycle	Nicotinate metabolism	Selenoamino acid metabolism	Hemostasis	Signaling by Receptor Tyrosine Kinases	Branched-chain amino acid catabolism	Mitochondrial Fatty Acid Beta-Oxidation	Glyoxylate metabolism and glycine degradation	Metabolism of porphyrins	alpha-linolenic (omega3) and linoleic (omega6) acid metabolism	Signaling by Retinoic Acid	Extra-nuclear estrogen signaling
HMDB0001487	NADH	57945	132	Metabolism	Metabolism of lipids	Transport of small molecules	Disease	Metabolism of amino acids and derivatives	Signal Transduction	Biological oxidations	Signaling by GPCR	GPCR downstream signalling	Metabolism of proteins	Metabolism of vitamins and cofactors	Fatty acid metabolism	Phase I - Functionalization of compounds	Metabolism of steroids	Metabolism of nucleotides	G alpha (i) signalling events	Metabolism of water-soluble vitamins and cofactors	Phase II - Conjugation of compounds	Arachidonic acid metabolism	Infectious disease	Transmission across Chemical Synapses	Neuronal System	Metabolism of carbohydrates	Signaling by Nuclear Receptors	Post-translational protein modification	Sulfur amino acid metabolism	Phospholipid metabolism	Metabolism of steroid hormones	Neurotransmitter release cycle	The citric acid (TCA) cycle and respiratory electron transport	Glycerophospholipid biosynthesis	Synthesis of bile acids and bile salts	Synthesis of bile acids and bile salts via 7alpha-hydroxycholesterol	Bile acid and bile salt metabolism	Visual phototransduction	Sphingolipid metabolism	Tryptophan catabolism	Pyruvate metabolism and Citric Acid (TCA) cycle	Nicotinate metabolism	Synthesis of Prostaglandins (PG) and Thromboxanes (TX)	Metabolism of RNA	Branched-chain amino acid catabolism	Mitochondrial Fatty Acid Beta-Oxidation	Glyoxylate metabolism and glycine degradation	Sphingolipid de novo biosynthesis	alpha-linolenic (omega3) and linoleic (omega6) acid metabolism
HMDB0001206	Acetyl-CoA	15351	128	Metabolism	Metabolism of lipids	Transport of small molecules	Disease	Metabolism of amino acids and derivatives	Signal Transduction	SLC-mediated transmembrane transport	Biological oxidations	Metabolism of proteins	Fatty acid metabolism	Disorders of transmembrane transporters	Phase I - Functionalization of compounds	SLC transporter disorders	Metabolism of steroids	Diseases of metabolism	Phase II - Conjugation of compounds	Transport of vitamins, nucleosides, and related molecules	Infectious disease	Transmission across Chemical Synapses	Neuronal System	Metabolism of carbohydrates	Signaling by Nuclear Receptors	Post-translational protein modification	Gene expression (Transcription)	Generic Transcription Pathway	RNA Polymerase II Transcription	Immune System	Cellular responses to stress	Cellular responses to external stimuli	Phospholipid metabolism	Neurotransmitter release cycle	The citric acid (TCA) cycle and respiratory electron transport	Glycerophospholipid biosynthesis	Innate Immune System	DNA Repair	Pyruvate metabolism and Citric Acid (TCA) cycle	Metabolism of amine-derived hormones	Metabolism of RNA	Branched-chain amino acid catabolism	Mitochondrial Fatty Acid Beta-Oxidation	alpha-linolenic (omega3) and linoleic (omega6) acid metabolism	Signaling by Retinoic Acid	Aspartate and asparagine metabolism	Glucose metabolism	Transcriptional Regulation by TP53	Peroxisomal lipid metabolism
HMDB0001185	S-Adenosylmethionine	15414	108	Metabolism	Metabolism of lipids	Transport of small molecules	Disease	Metabolism of amino acids and derivatives	Signal Transduction	SLC-mediated transmembrane transport	Biological oxidations	Signaling by GPCR	GPCR downstream signalling	Metabolism of proteins	Metabolism of vitamins and cofactors	G alpha (i) signalling events	Metabolism of water-soluble vitamins and cofactors	Diseases of metabolism	Phase II - Conjugation of compounds	Transport of inorganic cations/anions and amino acids/oligopeptides	Transmission across Chemical Synapses	Neuronal System	Signaling by Nuclear Receptors	Post-translational protein modification	Gene expression (Transcription)	Metabolic disorders of biological oxidation enzymes	Sulfur amino acid metabolism	Generic Transcription Pathway	RNA Polymerase II Transcription	Cellular responses to stress	Cellular responses to external stimuli	Phospholipid metabolism	Translation	Glycerophospholipid biosynthesis	Visual phototransduction	DNA Repair	ESR-mediated signaling	Metabolism of amine-derived hormones	Nicotinate metabolism	Selenoamino acid metabolism	Metabolism of RNA	Glyoxylate metabolism and glycine degradation	Extra-nuclear estrogen signaling	Nicotinamide salvaging	Cobalamin (Cbl, vitamin B12) transport and metabolism	Transcriptional Regulation by TP53	Methylation	Cell Cycle	Cell Cycle, Mitotic
HMDB0000148	L-Glutamic acid	29985	104	Metabolism	Metabolism of lipids	Transport of small molecules	Disease	Metabolism of amino acids and derivatives	Signal Transduction	SLC-mediated transmembrane transport	Biological oxidations	Signaling by GPCR	GPCR downstream signalling	Metabolism of proteins	Metabolism of vitamins and cofactors	Fatty acid metabolism	Disorders of transmembrane transporters	SLC transporter disorders	GPCR ligand binding	Metabolism of nucleotides	G alpha (i) signalling events	Metabolism of water-soluble vitamins and cofactors	Diseases of metabolism	Phase II - Conjugation of compounds	Transport of inorganic cations/anions and amino acids/oligopeptides	G alpha (q) signalling events	Arachidonic acid metabolism	Infectious disease	Transmission across Chemical Synapses	Neuronal System	Metabolism of carbohydrates	Post-translational protein modification	Gene expression (Transcription)	Metabolic disorders of biological oxidation enzymes	Sulfur amino acid metabolism	Leishmania infection	Generic Transcription Pathway	RNA Polymerase II Transcription	Amino acid transport across the plasma membrane	Immune System	Neurotransmitter release cycle	Translation	Tryptophan catabolism	Cytosolic tRNA aminoacylation	tRNA Aminoacylation	Mitochondrial tRNA aminoacylation	Anti-inflammatory response favouring Leishmania parasite infection	Leishmania parasite growth and survival	Nicotinate metabolism
HMDB0000939	S-Adenosylhomocysteine	16680	102	Metabolism	Metabolism of lipids	Transport of small molecules	Disease	Metabolism of amino acids and derivatives	Signal Transduction	SLC-mediated transmembrane transport	Biological oxidations	Signaling by GPCR	GPCR downstream signalling	Metabolism of proteins	Metabolism of vitamins and cofactors	G alpha (i) signalling events	Metabolism of water-soluble vitamins and cofactors	Diseases of metabolism	Phase II - Conjugation of compounds	Transport of inorganic cations/anions and amino acids/oligopeptides	Transmission across Chemical Synapses	Neuronal System	Signaling by Nuclear Receptors	Post-translational protein modification	Gene expression (Transcription)	Metabolic disorders of biological oxidation enzymes	Sulfur amino acid metabolism	Generic Transcription Pathway	RNA Polymerase II Transcription	Cellular responses to stress	Cellular responses to external stimuli	Phospholipid metabolism	Translation	Glycerophospholipid biosynthesis	Visual phototransduction	DNA Repair	ESR-mediated signaling	Metabolism of amine-derived hormones	Nicotinate metabolism	Selenoamino acid metabolism	Metabolism of RNA	Glyoxylate metabolism and glycine degradation	Extra-nuclear estrogen signaling	Nicotinamide salvaging	Cobalamin (Cbl, vitamin B12) transport and metabolism	Transcriptional Regulation by TP53	Methylation	Cell Cycle	Cell Cycle, Mitotic
HMDB0000123	Glycine	57305	85	Metabolism	Metabolism of lipids	Transport of small molecules	Disease	Metabolism of amino acids and derivatives	Signal Transduction	SLC-mediated transmembrane transport	Biological oxidations	Metabolism of proteins	Metabolism of vitamins and cofactors	Fatty acid metabolism	Disorders of transmembrane transporters	SLC transporter disorders	Metabolism of steroids	Metabolism of nucleotides	Metabolism of water-soluble vitamins and cofactors	Diseases of metabolism	Phase II - Conjugation of compounds	Transport of bile salts and organic acids, metal ions and amine compounds	Transport of inorganic cations/anions and amino acids/oligopeptides	Arachidonic acid metabolism	Infectious disease	Transmission across Chemical Synapses	Neuronal System	Post-translational protein modification	Metabolic disorders of biological oxidation enzymes	Leishmania infection	Amino acid transport across the plasma membrane	Na+/Cl- dependent neurotransmitter transporters	Immune System	Translation	Synthesis of bile acids and bile salts	Synthesis of bile acids and bile salts via 7alpha-hydroxycholesterol	Bile acid and bile salt metabolism	Cytosolic tRNA aminoacylation	tRNA Aminoacylation	Mitochondrial tRNA aminoacylation	Anti-inflammatory response favouring Leishmania parasite infection	Leishmania parasite growth and survival	Selenoamino acid metabolism	Glyoxylate metabolism and glycine degradation	Metabolism of porphyrins	Recycling of bile acids and salts	Nucleobase biosynthesis	Metabolism of folate and pterines	Biosynthesis of specialized proresolving mediators (SPMs)
HMDB0000208	Oxoglutaric acid	16810	71	Metabolism	Metabolism of lipids	Transport of small molecules	Disease	Metabolism of amino acids and derivatives	Signal Transduction	SLC-mediated transmembrane transport	Signaling by GPCR	GPCR downstream signalling	Metabolism of vitamins and cofactors	Fatty acid metabolism	GPCR ligand binding	G alpha (i) signalling events	Diseases of metabolism	Class A/1 (Rhodopsin-like receptors)	Transport of bile salts and organic acids, metal ions and amine compounds	Transmission across Chemical Synapses	Neuronal System	Metabolism of carbohydrates	Gene expression (Transcription)	Sulfur amino acid metabolism	Cellular responses to stress	Cellular responses to external stimuli	Neurotransmitter release cycle	The citric acid (TCA) cycle and respiratory electron transport	Tryptophan catabolism	DNA Repair	Pyruvate metabolism and Citric Acid (TCA) cycle	Organic cation/anion/zwitterion transport	Metabolism of RNA	Branched-chain amino acid catabolism	Aspartate and asparagine metabolism	Glucose metabolism	Peroxisomal lipid metabolism	Glutamate and glutamine metabolism	Degradation of cysteine and homocysteine	Citric acid cycle (TCA cycle)	Cell Cycle	Cell Cycle, Mitotic	Metabolism of cofactors	tRNA processing	Phenylalanine and tyrosine metabolism	Gluconeogenesis	Signaling by Rho GTPases	RHO GTPase Effectors	tRNA modification in the nucleus and cytosol
HMDB0000220	Palmitic acid	15756	65	Metabolism	Metabolism of lipids	Transport of small molecules	Disease	Signal Transduction	SLC-mediated transmembrane transport	Signaling by GPCR	GPCR downstream signalling	Metabolism of proteins	Metabolism of vitamins and cofactors	Fatty acid metabolism	Disorders of transmembrane transporters	SLC transporter disorders	GPCR ligand binding	Metabolism of steroids	G alpha (i) signalling events	Class A/1 (Rhodopsin-like receptors)	Transport of vitamins, nucleosides, and related molecules	G alpha (q) signalling events	Transmission across Chemical Synapses	Neuronal System	Neurotransmitter release cycle	Visual phototransduction	Sphingolipid metabolism	Free fatty acid receptors	Peptide hormone metabolism	Sphingolipid de novo biosynthesis	Fatty acyl-CoA biosynthesis	Integration of energy metabolism	Regulation of insulin secretion	Synthesis, secretion, and inactivation of Glucagon-like Peptide-1 (GLP-1)	Incretin synthesis, secretion, and inactivation	Metabolism of fat-soluble vitamins	Digestion	Digestion and absorption	Organelle biogenesis and maintenance	Developmental Biology	Retinoid metabolism and transport	Metabolism of nitric oxide: eNOS activation and regulation	eNOS activation	The canonical retinoid cycle in rods (twilight vision)	Mitochondrial biogenesis	Circadian Clock	Synthesis of very long-chain fatty acyl-CoAs	Digestion of dietary lipid	Transcriptional activation of mitochondrial biogenesis
HMDB0000067	Cholesterol	16113	63	Metabolism	Metabolism of lipids	Transport of small molecules	Disease	Signal Transduction	Biological oxidations	Signaling by GPCR	GPCR downstream signalling	Metabolism of vitamins and cofactors	Disorders of transmembrane transporters	Phase I - Functionalization of compounds	Metabolism of steroids	G alpha (i) signalling events	Phase II - Conjugation of compounds	Cytochrome P450 - arranged by substrate type	Immune System	Metabolism of steroid hormones	Innate Immune System	Synthesis of bile acids and bile salts	Synthesis of bile acids and bile salts via 7alpha-hydroxycholesterol	Bile acid and bile salt metabolism	Visual phototransduction	Hemostasis	Endogenous sterols	Vesicle-mediated transport	Cytosolic sulfonation of small molecules	Metabolism of fat-soluble vitamins	Digestion	Digestion and absorption	Cholesterol biosynthesis	Developmental Biology	Retinoid metabolism and transport	Platelet homeostasis	Membrane Trafficking	Triglyceride metabolism	Digestion of dietary lipid	Synthesis of bile acids and bile salts via 24-hydroxycholesterol	Triglyceride catabolism	Synthesis of bile acids and bile salts via 27-hydroxycholesterol	ABC transporter disorders	ABC-family proteins mediated transport	Plasma lipoprotein assembly, remodeling, and clearance	Signaling by Hedgehog	Regulation of cholesterol biosynthesis by SREBP (SREBF)	Pregnenolone biosynthesis	Hedgehog ligand biogenesis
HMDB0000125	Glutathione	16856	63	Metabolism	Metabolism of lipids	Disease	Metabolism of amino acids and derivatives	Biological oxidations	Metabolism of vitamins and cofactors	Fatty acid metabolism	Metabolism of nucleotides	Metabolism of water-soluble vitamins and cofactors	Diseases of metabolism	Phase II - Conjugation of compounds	Arachidonic acid metabolism	Infectious disease	Nucleobase catabolism	Gene expression (Transcription)	Metabolic disorders of biological oxidation enzymes	Sulfur amino acid metabolism	Generic Transcription Pathway	RNA Polymerase II Transcription	Immune System	Cellular responses to stress	Cellular responses to external stimuli	The citric acid (TCA) cycle and respiratory electron transport	Innate Immune System	Pyruvate metabolism and Citric Acid (TCA) cycle	Selenoamino acid metabolism	Synthesis of Prostaglandins (PG) and Thromboxanes (TX)	Transcriptional Regulation by TP53	Interconversion of nucleotide di- and triphosphates	Purine catabolism	Biosynthesis of specialized proresolving mediators (SPMs)	Degradation of cysteine and homocysteine	Methylation	Pyruvate metabolism	Phenylalanine and tyrosine metabolism	Infection with Mycobacterium tuberculosis	Glutathione conjugation	TP53 Regulates Metabolic Genes	Biosynthesis of DHA-derived SPMs	Synthesis of Leukotrienes (LT) and Eoxins (EX)	Detoxification of Reactive Oxygen Species	ROS and RNS production in phagocytes	Aflatoxin activation and detoxification	Regulation of pyruvate dehydrogenase (PDH) complex	Synthesis of 15-eicosatetraenoic acid derivatives	Biosynthesis of EPA-derived SPMs
HMDB0001498	Inositol 1,4,5-trisphosphate	16595	63	Metabolism	Disease	Signal Transduction	Signaling by GPCR	GPCR downstream signalling	G alpha (i) signalling events	G alpha (q) signalling events	Infectious disease	Leishmania infection	Immune System	Innate Immune System	Anti-inflammatory response favouring Leishmania parasite infection	Leishmania parasite growth and survival	Hemostasis	Signaling by Receptor Tyrosine Kinases	Integration of energy metabolism	Regulation of insulin secretion	Signaling by VEGF	VEGFA-VEGFR2 Pathway	Developmental Biology	Signaling by WNT	Platelet homeostasis	Adaptive Immune System	Platelet activation, signaling and aggregation	Free fatty acids regulate insulin secretion	C-type lectin receptors (CLRs)	Fcgamma receptor (FCGR) dependent phagocytosis	Role of phospholipids in phagocytosis	Opioid Signalling	G-protein mediated events	PLC beta mediated events	Intracellular signaling by second messengers	Inositol phosphate metabolism	DAG and IP3 signaling	Fc epsilon receptor (FCERI) signaling	Axon guidance	VEGFR2 mediated cell proliferation	CLEC7A (Dectin-1) signaling	FCGR3A-mediated IL10 synthesis	Nervous system development	Muscle contraction	Effects of PIP2 hydrolysis	Synthesis of IP2, IP, and Ins in the cytosol	FCERI mediated Ca+2 mobilization	Beta-catenin independent WNT signaling	Ca2+ pathway
HMDB0000058	Cyclic AMP	17489	58	Metabolism	Transport of small molecules	Disease	Signal Transduction	Signaling by GPCR	GPCR downstream signalling	G alpha (i) signalling events	Infectious disease	Transmission across Chemical Synapses	Neuronal System	Metabolism of carbohydrates	Leishmania infection	Immune System	Anti-inflammatory response favouring Leishmania parasite infection	Leishmania parasite growth and survival	Signaling by Receptor Tyrosine Kinases	G alpha (s) signalling events	Glucose metabolism	ADORA2B mediated anti-inflammatory cytokines production	Integration of energy metabolism	Regulation of insulin secretion	Glycolysis	Neurotransmitter receptors and postsynaptic signal transmission	Adaptive Immune System	Opioid Signalling	G-protein mediated events	PLC beta mediated events	Cytokine Signaling in Immune system	Intracellular signaling by second messengers	FLT3 Signaling	Signaling by Hedgehog	Ca-dependent events	DAG and IP3 signaling	Activation of NMDA receptors and postsynaptic events	FCGR3A-mediated IL10 synthesis	Post NMDA receptor activation events	PKB-mediated events	PI3K Cascade	IRS-mediated signalling	PDE3B signalling	Signaling by Type 1 Insulin-like Growth Factor 1 Receptor (IGF1R)	IGF1R signaling cascade	IRS-related events triggered by IGF1R	Aquaporin-mediated transport	Insulin receptor signalling cascade	Signaling by Insulin receptor
HMDB0001043	Arachidonic acid	15843	57	Metabolism	Metabolism of lipids	Disease	Signal Transduction	Biological oxidations	Signaling by GPCR	GPCR downstream signalling	Fatty acid metabolism	Phase I - Functionalization of compounds	Metabolism of steroids	G alpha (i) signalling events	Diseases of metabolism	G alpha (q) signalling events	Arachidonic acid metabolism	Transmission across Chemical Synapses	Neuronal System	Cytochrome P450 - arranged by substrate type	Metabolic disorders of biological oxidation enzymes	Immune System	Neurotransmitter release cycle	Innate Immune System	Synthesis of Prostaglandins (PG) and Thromboxanes (TX)	Hemostasis	Fatty acyl-CoA biosynthesis	Organelle biogenesis and maintenance	Developmental Biology	Signaling by Rho GTPases	RHO GTPase Effectors	Mitochondrial biogenesis	Circadian Clock	Synthesis of very long-chain fatty acyl-CoAs	Synthesis of Leukotrienes (LT) and Eoxins (EX)	Platelet activation, signaling and aggregation	Transcriptional activation of mitochondrial biogenesis	Fcgamma receptor (FCGR) dependent phagocytosis	Role of phospholipids in phagocytosis	Opioid Signalling	G-protein mediated events	PLC beta mediated events	Synthesis of 15-eicosatetraenoic acid derivatives	PPARA activates gene expression	Regulation of lipid metabolism by PPARalpha	RHO GTPases Activate NADPH Oxidases	Synthesis of 5-eicosatetraenoic acids	Miscellaneous substrates	Ca-dependent events
HMDB0001406	Niacinamide	17154	52	Metabolism	Disease	Metabolism of amino acids and derivatives	Signal Transduction	Metabolism of vitamins and cofactors	Metabolism of water-soluble vitamins and cofactors	Infectious disease	Gene expression (Transcription)	Generic Transcription Pathway	RNA Polymerase II Transcription	Cellular responses to stress	Cellular responses to external stimuli	DNA Repair	Nicotinate metabolism	Selenoamino acid metabolism	Nicotinamide salvaging	Cell Cycle	Cell Cycle, Mitotic	Organelle biogenesis and maintenance	Signaling by WNT	Metabolism of ingested SeMet, Sec, MeSec into H2Se	Infection with Mycobacterium tuberculosis	Mitochondrial biogenesis	Epigenetic regulation of gene expression	M Phase	FOXO-mediated transcription	Transcriptional activation of mitochondrial biogenesis	DNA Double-Strand Break Repair	TCF dependent signaling in response to WNT	Intracellular signaling by second messengers	Base Excision Repair	Mitotic Metaphase and Anaphase	Cellular response to heat stress	Mitotic Anaphase	Negative epigenetic regulation of rRNA expression	PIP3 activates AKT signaling	Regulation of FOXO transcriptional activity by acetylation	Signaling by TGF-beta Receptor Complex	Transcriptional activity of SMAD2/SMAD3:SMAD4 heterotrimer	Initiation of Nuclear Envelope (NE) Reformation	Nuclear Envelope (NE) Reassembly	Regulation of HSF1-mediated heat shock response	Homology Directed Repair	HDR through Homologous Recombination (HRR) or Single Strand Annealing (SSA)	Processing of DNA double-strand break ends	Nucleotide Excision Repair
HMDB0000641	L-Glutamine	58359	50	Metabolism	Transport of small molecules	Disease	Metabolism of amino acids and derivatives	SLC-mediated transmembrane transport	Biological oxidations	Metabolism of proteins	Metabolism of vitamins and cofactors	Disorders of transmembrane transporters	SLC transporter disorders	Metabolism of nucleotides	Metabolism of water-soluble vitamins and cofactors	Diseases of metabolism	Phase II - Conjugation of compounds	Transport of bile salts and organic acids, metal ions and amine compounds	Transport of inorganic cations/anions and amino acids/oligopeptides	Transmission across Chemical Synapses	Neuronal System	Post-translational protein modification	Gene expression (Transcription)	Generic Transcription Pathway	RNA Polymerase II Transcription	Amino acid transport across the plasma membrane	Na+/Cl- dependent neurotransmitter transporters	Neurotransmitter release cycle	Translation	Cytosolic tRNA aminoacylation	tRNA Aminoacylation	Mitochondrial tRNA aminoacylation	Nicotinate metabolism	Aspartate and asparagine metabolism	Transcriptional Regulation by TP53	Glutamate and glutamine metabolism	Interconversion of nucleotide di- and triphosphates	Asparagine N-linked glycosylation	Nucleobase biosynthesis	Biosynthesis of the N-glycan precursor (dolichol lipid-linked oligosaccharide, LLO) and transfer to a nascent protein	Synthesis of substrates in N-glycan biosythesis	Purine ribonucleoside monophosphate biosynthesis	Defective SLC6A19 causes Hartnup disorder (HND)	Amino Acid conjugation	Conjugation of carboxylic acids	TP53 Regulates Metabolic Genes	Synthesis of UDP-N-acetyl-glucosamine	Pyrimidine biosynthesis	Diseases of glycosylation
HMDB0001397	Guanosine monophosphate	17345	50	Metabolism	Transport of small molecules	Disease	Signal Transduction	SLC-mediated transmembrane transport	Signaling by GPCR	GPCR downstream signalling	Metabolism of nucleotides	G alpha (i) signalling events	Transport of vitamins, nucleosides, and related molecules	Infectious disease	Nucleobase catabolism	Leishmania infection	Cellular responses to stress	Cellular responses to external stimuli	Nucleotide salvage	Visual phototransduction	Hemostasis	Metabolism of RNA	Interconversion of nucleotide di- and triphosphates	Purine catabolism	Vesicle-mediated transport	Purine salvage	Nucleobase biosynthesis	Cell Cycle	Cell Cycle, Mitotic	Purine ribonucleoside monophosphate biosynthesis	Signaling by WNT	Platelet homeostasis	The phototransduction cascade	Detoxification of Reactive Oxygen Species	S Phase	Telomere Maintenance	Processive synthesis on the C-strand of the telomere	Telomere C-strand (Lagging Strand) Synthesis	Extension of Telomeres	Chromosome Maintenance	Synthesis of DNA	DNA Replication	Nitric oxide stimulates guanylate cyclase	Purinergic signaling in leishmaniasis infection	Cell recruitment (pro-inflammatory response)	Beta-catenin independent WNT signaling	Ca2+ pathway	Binding and Uptake of Ligands by Scavenger Receptors	Phosphate bond hydrolysis by NTPDase proteins
HMDB0003178	Heme	17627	50	Metabolism	Transport of small molecules	Disease	Metabolism of amino acids and derivatives	Signal Transduction	Metabolism of vitamins and cofactors	Metabolism of water-soluble vitamins and cofactors	Infectious disease	Signaling by Nuclear Receptors	Sulfur amino acid metabolism	Immune System	Cellular responses to stress	Cellular responses to external stimuli	Innate Immune System	Tryptophan catabolism	ESR-mediated signaling	Selenoamino acid metabolism	Signaling by Receptor Tyrosine Kinases	Metabolism of porphyrins	Extra-nuclear estrogen signaling	Vesicle-mediated transport	Signaling by VEGF	VEGFA-VEGFR2 Pathway	Metabolism of cofactors	Metabolism of nitric oxide: eNOS activation and regulation	eNOS activation	Signaling by Rho GTPases	RHO GTPase Effectors	Heme biosynthesis	Metabolism of ingested SeMet, Sec, MeSec into H2Se	Infection with Mycobacterium tuberculosis	VEGFR2 mediated vascular permeability	Tetrahydrobiopterin (BH4) synthesis, recycling, salvage and regulation	Detoxification of Reactive Oxygen Species	ROS and RNS production in phagocytes	Heme degradation	Iron uptake and transport	Latent infection - Other responses of Mtb to phagocytosis	ABC-family proteins mediated transport	RHO GTPases Activate NADPH Oxidases	Vitamin C (ascorbate) metabolism	Cysteine formation from homocysteine	Binding and Uptake of Ligands by Scavenger Receptors	Tolerance by Mtb to nitric oxide produced by macrophages	Erythrocytes take up carbon dioxide and release oxygen	O2/CO2 exchange in erythrocytes
HMDB0000050	Adenosine	16335	46	Metabolism	Transport of small molecules	Disease	Metabolism of amino acids and derivatives	Signal Transduction	SLC-mediated transmembrane transport	Biological oxidations	Signaling by GPCR	GPCR downstream signalling	Metabolism of proteins	Disorders of transmembrane transporters	SLC transporter disorders	GPCR ligand binding	Metabolism of nucleotides	G alpha (i) signalling events	Class A/1 (Rhodopsin-like receptors)	Phase II - Conjugation of compounds	Transport of vitamins, nucleosides, and related molecules	Infectious disease	Nucleobase catabolism	Sulfur amino acid metabolism	Leishmania infection	Nucleotide salvage	DNA Repair	Anti-inflammatory response favouring Leishmania parasite infection	Leishmania parasite growth and survival	Selenoamino acid metabolism	Signaling by Receptor Tyrosine Kinases	Transport of nucleosides and free purine and pyrimidine bases across the plasma membrane	G alpha (s) signalling events	ADORA2B mediated anti-inflammatory cytokines production	Purine catabolism	Purine salvage	Methylation	Metabolism of ingested SeMet, Sec, MeSec into H2Se	Surfactant metabolism	Abacavir transport and metabolism	Abacavir metabolism	Defective SLC29A3 causes histiocytosis-lymphadenopathy plus syndrome (HLAS)	DNA Damage Reversal	Reversal of alkylation damage by DNA dioxygenases	Signaling by NTRKs	Signaling by NTRK1 (TRKA)	Nucleotide-like (purinergic) receptors	Activation of TRKA receptors	NGF-independant TRKA activation
HMDB0000216	Norepinephrine	18357	46	Metabolism	Transport of small molecules	Disease	Metabolism of amino acids and derivatives	Signal Transduction	SLC-mediated transmembrane transport	Signaling by GPCR	GPCR downstream signalling	Metabolism of proteins	Disorders of transmembrane transporters	SLC transporter disorders	GPCR ligand binding	G alpha (i) signalling events	Class A/1 (Rhodopsin-like receptors)	Transport of vitamins, nucleosides, and related molecules	Transport of bile salts and organic acids, metal ions and amine compounds	G alpha (q) signalling events	Infectious disease	Transmission across Chemical Synapses	Neuronal System	Leishmania infection	Na+/Cl- dependent neurotransmitter transporters	Neurotransmitter release cycle	Metabolism of amine-derived hormones	Anti-inflammatory response favouring Leishmania parasite infection	Leishmania parasite growth and survival	Hemostasis	Organic cation/anion/zwitterion transport	Transport of nucleosides and free purine and pyrimidine bases across the plasma membrane	G alpha (s) signalling events	ADORA2B mediated anti-inflammatory cytokines production	Integration of energy metabolism	Regulation of insulin secretion	Vesicle-mediated transport	Neurotransmitter clearance	Organic cation transport	Membrane Trafficking	Platelet activation, signaling and aggregation	Surfactant metabolism	Catecholamine biosynthesis	Amine ligand-binding receptors	Norepinephrine Neurotransmitter Release Cycle	Clathrin-mediated endocytosis	G alpha (z) signalling events	Cargo recognition for clathrin-mediated endocytosis	Platelet Aggregation (Plug Formation)
HMDB0000259	Serotonin	28790	45	Metabolism	Transport of small molecules	Disease	Metabolism of amino acids and derivatives	Signal Transduction	SLC-mediated transmembrane transport	Biological oxidations	Signaling by GPCR	GPCR downstream signalling	Phase I - Functionalization of compounds	GPCR ligand binding	G alpha (i) signalling events	Diseases of metabolism	Class A/1 (Rhodopsin-like receptors)	Transport of vitamins, nucleosides, and related molecules	Transport of bile salts and organic acids, metal ions and amine compounds	G alpha (q) signalling events	Infectious disease	Transmission across Chemical Synapses	Neuronal System	Metabolic disorders of biological oxidation enzymes	Leishmania infection	Na+/Cl- dependent neurotransmitter transporters	Neurotransmitter release cycle	Metabolism of amine-derived hormones	Anti-inflammatory response favouring Leishmania parasite infection	Leishmania parasite growth and survival	Hemostasis	Organic cation/anion/zwitterion transport	Transport of nucleosides and free purine and pyrimidine bases across the plasma membrane	G alpha (s) signalling events	ADORA2B mediated anti-inflammatory cytokines production	Neurotransmitter clearance	Organic cation transport	Serotonin and melatonin biosynthesis	Neurotransmitter receptors and postsynaptic signal transmission	Platelet activation, signaling and aggregation	Amine ligand-binding receptors	Amine Oxidase reactions	Metabolism of serotonin	Serotonin clearance from the synaptic cleft	Biogenic amines are oxidatively deaminated to aldehydes by MAOA and MAOB	Serotonin Neurotransmitter Release Cycle	Platelet degranulation	Response to elevated platelet cytosolic Ca2+
HMDB0000696	L-Methionine	57844	44	Metabolism	Transport of small molecules	Disease	Metabolism of amino acids and derivatives	Signal Transduction	SLC-mediated transmembrane transport	Biological oxidations	Signaling by GPCR	GPCR downstream signalling	Metabolism of proteins	Metabolism of vitamins and cofactors	Disorders of transmembrane transporters	SLC transporter disorders	G alpha (i) signalling events	Metabolism of water-soluble vitamins and cofactors	Diseases of metabolism	Phase II - Conjugation of compounds	Transport of bile salts and organic acids, metal ions and amine compounds	Transport of inorganic cations/anions and amino acids/oligopeptides	Metabolic disorders of biological oxidation enzymes	Sulfur amino acid metabolism	Amino acid transport across the plasma membrane	Na+/Cl- dependent neurotransmitter transporters	Translation	Visual phototransduction	Tryptophan catabolism	Cytosolic tRNA aminoacylation	tRNA Aminoacylation	Mitochondrial tRNA aminoacylation	Metabolism of RNA	Glyoxylate metabolism and glycine degradation	Cobalamin (Cbl, vitamin B12) transport and metabolism	Methylation	tRNA processing	Choline catabolism	Defective SLC6A19 causes Hartnup disorder (HND)	tRNA modification in the nucleus and cytosol	Variant SLC6A14 may confer susceptibility towards obesity	The phototransduction cascade	Inactivation, recovery and regulation of the phototransduction cascade	Protein repair	Molybdenum cofactor biosynthesis	Synthesis of wybutosine at G37 of tRNA(Phe)	Methionine salvage pathway
HMDB0007973	PC(16:0/18:2(9Z,12Z))	16110	43	Metabolism	Metabolism of lipids	Transport of small molecules	Disease	Signal Transduction	Signaling by GPCR	GPCR downstream signalling	Metabolism of proteins	Fatty acid metabolism	Disorders of transmembrane transporters	G alpha (i) signalling events	Diseases of metabolism	Arachidonic acid metabolism	Immune System	Phospholipid metabolism	Glycerophospholipid biosynthesis	Innate Immune System	Sphingolipid metabolism	Sphingolipid de novo biosynthesis	Vesicle-mediated transport	Membrane Trafficking	Synthesis of PC	PI Metabolism	Synthesis of PA	Surfactant metabolism	Fcgamma receptor (FCGR) dependent phagocytosis	Role of phospholipids in phagocytosis	Opioid Signalling	G-protein mediated events	PLC beta mediated events	ABC transporter disorders	ABC-family proteins mediated transport	Plasma lipoprotein assembly, remodeling, and clearance	Ca-dependent events	Intra-Golgi and retrograde Golgi-to-ER traffic	COPI-independent Golgi-to-ER retrograde traffic	Golgi-to-ER retrograde transport	Synthesis of PG	phospho-PLA2 pathway	ABC transporters in lipid homeostasis	Plasma lipoprotein remodeling	HDL remodeling	Synthesis of PS
HMDB0000042	Acetic acid	15366	42	Metabolism	Metabolism of lipids	Transport of small molecules	Metabolism of amino acids and derivatives	Signal Transduction	SLC-mediated transmembrane transport	Biological oxidations	Signaling by GPCR	GPCR downstream signalling	Metabolism of proteins	Metabolism of vitamins and cofactors	Fatty acid metabolism	Phase I - Functionalization of compounds	GPCR ligand binding	Metabolism of water-soluble vitamins and cofactors	Class A/1 (Rhodopsin-like receptors)	Transport of inorganic cations/anions and amino acids/oligopeptides	G alpha (q) signalling events	Metabolism of carbohydrates	Post-translational protein modification	Gene expression (Transcription)	Generic Transcription Pathway	RNA Polymerase II Transcription	Nicotinate metabolism	Hemostasis	Free fatty acid receptors	Aspartate and asparagine metabolism	Nicotinamide salvaging	Peroxisomal lipid metabolism	Platelet homeostasis	Ethanol oxidation	Glycosaminoglycan metabolism	Epigenetic regulation of gene expression	Beta-oxidation of pristanoyl-CoA	Aflatoxin activation and detoxification	Organic anion transporters	Negative epigenetic regulation of rRNA expression	Heparan sulfate/heparin (HS-GAG) metabolism	Transcriptional regulation by RUNX3	NoRC negatively regulates rRNA expression	RUNX3 regulates p14-ARF	Amyloid fiber formation
HMDB0000073	Dopamine	18243	40	Metabolism	Transport of small molecules	Disease	Metabolism of amino acids and derivatives	Signal Transduction	SLC-mediated transmembrane transport	Biological oxidations	Signaling by GPCR	GPCR downstream signalling	Disorders of transmembrane transporters	SLC transporter disorders	GPCR ligand binding	G alpha (i) signalling events	Class A/1 (Rhodopsin-like receptors)	Phase II - Conjugation of compounds	Transport of vitamins, nucleosides, and related molecules	Transport of bile salts and organic acids, metal ions and amine compounds	Infectious disease	Transmission across Chemical Synapses	Neuronal System	Leishmania infection	Na+/Cl- dependent neurotransmitter transporters	Neurotransmitter release cycle	Metabolism of amine-derived hormones	Anti-inflammatory response favouring Leishmania parasite infection	Leishmania parasite growth and survival	Organic cation/anion/zwitterion transport	Transport of nucleosides and free purine and pyrimidine bases across the plasma membrane	G alpha (s) signalling events	ADORA2B mediated anti-inflammatory cytokines production	Cytosolic sulfonation of small molecules	Neurotransmitter clearance	Organic cation transport	Catecholamine biosynthesis	Amine ligand-binding receptors	Dopamine clearance from the synaptic cleft	Norepinephrine Neurotransmitter Release Cycle	Enzymatic degradation of dopamine by COMT	Enzymatic degradation of Dopamine by monoamine oxidase	Dopamine Neurotransmitter Release Cycle
HMDB0000068	Epinephrine	28918	39	Metabolism	Transport of small molecules	Disease	Metabolism of amino acids and derivatives	Signal Transduction	SLC-mediated transmembrane transport	Signaling by GPCR	GPCR downstream signalling	Metabolism of proteins	GPCR ligand binding	G alpha (i) signalling events	Class A/1 (Rhodopsin-like receptors)	Transport of vitamins, nucleosides, and related molecules	Transport of bile salts and organic acids, metal ions and amine compounds	G alpha (q) signalling events	Infectious disease	Leishmania infection	Na+/Cl- dependent neurotransmitter transporters	Metabolism of amine-derived hormones	Anti-inflammatory response favouring Leishmania parasite infection	Leishmania parasite growth and survival	Hemostasis	Organic cation/anion/zwitterion transport	Transport of nucleosides and free purine and pyrimidine bases across the plasma membrane	G alpha (s) signalling events	ADORA2B mediated anti-inflammatory cytokines production	Integration of energy metabolism	Regulation of insulin secretion	Vesicle-mediated transport	Organic cation transport	Membrane Trafficking	Platelet activation, signaling and aggregation	Surfactant metabolism	Catecholamine biosynthesis	Amine ligand-binding receptors	Clathrin-mediated endocytosis	G alpha (z) signalling events	Cargo recognition for clathrin-mediated endocytosis	Platelet Aggregation (Plug Formation)
HMDB0000518	Chenodeoxycholic acid	16755	38	Metabolism	Metabolism of lipids	Transport of small molecules	Disease	Signal Transduction	SLC-mediated transmembrane transport	Biological oxidations	Signaling by GPCR	GPCR downstream signalling	Metabolism of proteins	Phase I - Functionalization of compounds	GPCR ligand binding	Metabolism of steroids	Class A/1 (Rhodopsin-like receptors)	Transport of vitamins, nucleosides, and related molecules	Infectious disease	Post-translational protein modification	Cytochrome P450 - arranged by substrate type	Leishmania infection	Synthesis of bile acids and bile salts	Synthesis of bile acids and bile salts via 7alpha-hydroxycholesterol	Bile acid and bile salt metabolism	Anti-inflammatory response favouring Leishmania parasite infection	Leishmania parasite growth and survival	Endogenous sterols	G alpha (s) signalling events	ADORA2B mediated anti-inflammatory cytokines production	Recycling of bile acids and salts	Digestion	Digestion and absorption	Transport of organic anions	Digestion of dietary lipid	Synthesis of bile acids and bile salts via 27-hydroxycholesterol	PPARA activates gene expression	Regulation of lipid metabolism by PPARalpha	SUMOylation	SUMO E3 ligases SUMOylate target proteins	SUMOylation of intracellular receptors
HMDB0000574	L-Cysteine	35235	38	Metabolism	Transport of small molecules	Disease	Metabolism of amino acids and derivatives	SLC-mediated transmembrane transport	Biological oxidations	Metabolism of proteins	Metabolism of vitamins and cofactors	Disorders of transmembrane transporters	SLC transporter disorders	Metabolism of water-soluble vitamins and cofactors	Diseases of metabolism	Phase II - Conjugation of compounds	Transport of bile salts and organic acids, metal ions and amine compounds	Transport of inorganic cations/anions and amino acids/oligopeptides	Metabolic disorders of biological oxidation enzymes	Sulfur amino acid metabolism	Amino acid transport across the plasma membrane	Na+/Cl- dependent neurotransmitter transporters	Translation	Cytosolic tRNA aminoacylation	tRNA Aminoacylation	Mitochondrial tRNA aminoacylation	Metabolism of RNA	Degradation of cysteine and homocysteine	tRNA processing	Defective SLC6A19 causes Hartnup disorder (HND)	Variant SLC6A14 may confer susceptibility towards obesity	Glutathione conjugation	Coenzyme A biosynthesis	Vitamin B5 (pantothenate) metabolism	Glutathione synthesis and recycling	Molybdenum cofactor biosynthesis	Mitochondrial iron-sulfur cluster biogenesis	Cysteine formation from homocysteine	Melanin biosynthesis	tRNA modification in the mitochondrion	Defective GCLC causes Hemolytic anemia due to gamma-glutamylcysteine synthetase deficiency (HAGGSD)
HMDB0003337	Oxidized glutathione	17858	38	Metabolism	Metabolism of lipids	Metabolism of amino acids and derivatives	Biological oxidations	Metabolism of vitamins and cofactors	Fatty acid metabolism	Metabolism of nucleotides	Metabolism of water-soluble vitamins and cofactors	Phase II - Conjugation of compounds	Arachidonic acid metabolism	Nucleobase catabolism	Gene expression (Transcription)	Sulfur amino acid metabolism	Generic Transcription Pathway	RNA Polymerase II Transcription	Cellular responses to stress	Cellular responses to external stimuli	Selenoamino acid metabolism	Transcriptional Regulation by TP53	Interconversion of nucleotide di- and triphosphates	Purine catabolism	Biosynthesis of specialized proresolving mediators (SPMs)	Degradation of cysteine and homocysteine	Methylation	TP53 Regulates Metabolic Genes	Biosynthesis of DHA-derived SPMs	Detoxification of Reactive Oxygen Species	Synthesis of 15-eicosatetraenoic acid derivatives	Biosynthesis of EPA-derived SPMs	Biosynthesis of E-series 18(S)-resolvins	Metabolism of ingested H2SeO4 and H2SeO3 into H2Se	Biosynthesis of D-series resolvins	Synthesis of 5-eicosatetraenoic acids	Vitamin C (ascorbate) metabolism	Biosynthesis of E-series 18(R)-resolvins	Biosynthesis of aspirin-triggered D-series resolvins	Synthesis of 12-eicosatetraenoic acid derivatives	Sulfide oxidation to sulfate
HMDB0059623	hexadecanoyl-CoA	15525	38	Metabolism	Metabolism of lipids	Transport of small molecules	Signal Transduction	Signaling by GPCR	GPCR downstream signalling	Metabolism of proteins	Fatty acid metabolism	G alpha (i) signalling events	Signaling by Nuclear Receptors	Visual phototransduction	Sphingolipid metabolism	ESR-mediated signaling	Mitochondrial Fatty Acid Beta-Oxidation	Sphingolipid de novo biosynthesis	Signaling by Retinoic Acid	Extra-nuclear estrogen signaling	Fatty acyl-CoA biosynthesis	Integration of energy metabolism	Regulation of insulin secretion	mitochondrial fatty acid beta-oxidation of saturated fatty acids	Metabolism of nitric oxide: eNOS activation and regulation	eNOS activation	Carnitine metabolism	Synthesis of very long-chain fatty acyl-CoAs	Wax and plasmalogen biosynthesis	Free fatty acids regulate insulin secretion	Surfactant metabolism	The retinoid cycle in cones (daylight vision)	Plasmalogen biosynthesis	Beta oxidation of palmitoyl-CoA to myristoyl-CoA	Wax biosynthesis	Plasma lipoprotein assembly, remodeling, and clearance	Signaling by Hedgehog	Intracellular metabolism of fatty acids regulates insulin secretion	Hedgehog ligand biogenesis	HDL assembly	Plasma lipoprotein assembly
HMDB0000161	L-Alanine	57972	36	Metabolism	Transport of small molecules	Disease	Metabolism of amino acids and derivatives	SLC-mediated transmembrane transport	Metabolism of proteins	Metabolism of vitamins and cofactors	Disorders of transmembrane transporters	SLC transporter disorders	Metabolism of nucleotides	Metabolism of water-soluble vitamins and cofactors	Transport of bile salts and organic acids, metal ions and amine compounds	Transport of inorganic cations/anions and amino acids/oligopeptides	Nucleobase catabolism	Amino acid transport across the plasma membrane	Na+/Cl- dependent neurotransmitter transporters	Translation	Tryptophan catabolism	Metabolism of amine-derived hormones	Cytosolic tRNA aminoacylation	tRNA Aminoacylation	Mitochondrial tRNA aminoacylation	Selenoamino acid metabolism	Glyoxylate metabolism and glycine degradation	Pyrimidine catabolism	Glutamate and glutamine metabolism	Phenylalanine and tyrosine metabolism	Defective SLC6A19 causes Hartnup disorder (HND)	Metabolism of ingested SeMet, Sec, MeSec into H2Se	Variant SLC6A14 may confer susceptibility towards obesity	Phenylalanine metabolism	Thyroxine biosynthesis	Molybdenum cofactor biosynthesis	Mitochondrial iron-sulfur cluster biogenesis	Alanine metabolism	Proton-coupled neutral amino acid transporters
HMDB0000673	Linoleic acid	17351	35	Metabolism	Metabolism of lipids	Transport of small molecules	Disease	Signal Transduction	SLC-mediated transmembrane transport	Signaling by GPCR	GPCR downstream signalling	Metabolism of vitamins and cofactors	Fatty acid metabolism	Disorders of transmembrane transporters	SLC transporter disorders	Metabolism of steroids	G alpha (i) signalling events	Transport of vitamins, nucleosides, and related molecules	Visual phototransduction	alpha-linolenic (omega3) and linoleic (omega6) acid metabolism	Metabolism of fat-soluble vitamins	Organelle biogenesis and maintenance	Developmental Biology	Retinoid metabolism and transport	Linoleic acid (LA) metabolism	The canonical retinoid cycle in rods (twilight vision)	Mitochondrial biogenesis	Circadian Clock	Transcriptional activation of mitochondrial biogenesis	PPARA activates gene expression	Regulation of lipid metabolism by PPARalpha	Defective SLC27A4 causes ichthyosis prematurity syndrome (IPS)	Transport of fatty acids	Regulation of cholesterol biosynthesis by SREBP (SREBF)	RORA activates gene expression	BMAL1:CLOCK,NPAS2 activates circadian gene expression	Activation of gene expression by SREBF (SREBP)	Transcriptional regulation of white adipocyte differentiation
HMDB0000016	Deoxycorticosterone	16973	34	Metabolism	Metabolism of lipids	Disease	Signal Transduction	Biological oxidations	Metabolism of proteins	Phase I - Functionalization of compounds	Metabolism of steroids	Diseases of metabolism	Post-translational protein modification	Cytochrome P450 - arranged by substrate type	Gene expression (Transcription)	Metabolic disorders of biological oxidation enzymes	Generic Transcription Pathway	RNA Polymerase II Transcription	Cellular responses to stress	Cellular responses to external stimuli	Metabolism of steroid hormones	Endogenous sterols	Glucocorticoid biosynthesis	Circadian Clock	FOXO-mediated transcription	Mineralocorticoid biosynthesis	Transcriptional regulation by RUNX2	HSP90 chaperone cycle for steroid hormone receptors (SHR)	SUMOylation	Signaling by PTK6	Signaling by Non-Receptor Tyrosine Kinases	Regulation of RUNX2 expression and activity	SUMO E3 ligases SUMOylate target proteins	SUMOylation of intracellular receptors	Defective CYP11B2 causes Corticosterone methyloxidase 1 deficiency (CMO-1 deficiency)	PTK6 Expression	FOXO-mediated transcription of oxidative stress, metabolic and neuronal genes
HMDB0000187	L-Serine	33384	34	Metabolism	Metabolism of lipids	Transport of small molecules	Disease	Metabolism of amino acids and derivatives	SLC-mediated transmembrane transport	Metabolism of proteins	Metabolism of vitamins and cofactors	Disorders of transmembrane transporters	SLC transporter disorders	Metabolism of water-soluble vitamins and cofactors	Transport of bile salts and organic acids, metal ions and amine compounds	Transport of inorganic cations/anions and amino acids/oligopeptides	Sulfur amino acid metabolism	Amino acid transport across the plasma membrane	Na+/Cl- dependent neurotransmitter transporters	Phospholipid metabolism	Translation	Glycerophospholipid biosynthesis	Sphingolipid metabolism	Cytosolic tRNA aminoacylation	tRNA Aminoacylation	Mitochondrial tRNA aminoacylation	Selenoamino acid metabolism	Sphingolipid de novo biosynthesis	Metabolism of folate and pterines	Degradation of cysteine and homocysteine	Defective SLC6A19 causes Hartnup disorder (HND)	Metabolism of ingested SeMet, Sec, MeSec into H2Se	Variant SLC6A14 may confer susceptibility towards obesity	Serine biosynthesis	Cysteine formation from homocysteine	Selenocysteine synthesis	Synthesis of PS
HMDB0000207	Oleic acid	16196	34	Metabolism	Transport of small molecules	Disease	Signal Transduction	SLC-mediated transmembrane transport	Signaling by GPCR	GPCR downstream signalling	Metabolism of proteins	Metabolism of vitamins and cofactors	Disorders of transmembrane transporters	SLC transporter disorders	GPCR ligand binding	G alpha (i) signalling events	Class A/1 (Rhodopsin-like receptors)	Transport of vitamins, nucleosides, and related molecules	G alpha (q) signalling events	Transmission across Chemical Synapses	Neuronal System	Neurotransmitter release cycle	Visual phototransduction	Free fatty acid receptors	Peptide hormone metabolism	Integration of energy metabolism	Regulation of insulin secretion	Synthesis, secretion, and inactivation of Glucagon-like Peptide-1 (GLP-1)	Incretin synthesis, secretion, and inactivation	Metabolism of fat-soluble vitamins	Retinoid metabolism and transport	The canonical retinoid cycle in rods (twilight vision)	Free fatty acids regulate insulin secretion	Defective SLC27A4 causes ichthyosis prematurity syndrome (IPS)	Transport of fatty acids	Fatty Acids bound to GPR40 (FFAR1) regulate insulin secretion	Synthesis, secretion, and inactivation of Glucose-dependent Insulinotropic Polypeptide (GIP)
HMDB0000619	Cholic acid	16359	32	Metabolism	Metabolism of lipids	Transport of small molecules	Disease	Signal Transduction	SLC-mediated transmembrane transport	Signaling by GPCR	GPCR downstream signalling	Metabolism of proteins	GPCR ligand binding	Metabolism of steroids	Class A/1 (Rhodopsin-like receptors)	Transport of vitamins, nucleosides, and related molecules	Infectious disease	Post-translational protein modification	Leishmania infection	Synthesis of bile acids and bile salts	Synthesis of bile acids and bile salts via 7alpha-hydroxycholesterol	Bile acid and bile salt metabolism	Anti-inflammatory response favouring Leishmania parasite infection	Leishmania parasite growth and survival	G alpha (s) signalling events	ADORA2B mediated anti-inflammatory cytokines production	Asparagine N-linked glycosylation	Recycling of bile acids and salts	Biosynthesis of the N-glycan precursor (dolichol lipid-linked oligosaccharide, LLO) and transfer to a nascent protein	Synthesis of substrates in N-glycan biosythesis	Digestion	Digestion and absorption	Transport of organic anions	Synthesis of UDP-N-acetyl-glucosamine	Digestion of dietary lipid
HMDB0000638	Dodecanoic acid	30805	32	Metabolism	Transport of small molecules	Disease	Signal Transduction	SLC-mediated transmembrane transport	Biological oxidations	Signaling by GPCR	GPCR downstream signalling	Metabolism of proteins	Disorders of transmembrane transporters	Phase I - Functionalization of compounds	SLC transporter disorders	GPCR ligand binding	Class A/1 (Rhodopsin-like receptors)	Transport of vitamins, nucleosides, and related molecules	G alpha (q) signalling events	Transmission across Chemical Synapses	Neuronal System	Cytochrome P450 - arranged by substrate type	Neurotransmitter release cycle	Free fatty acid receptors	Peptide hormone metabolism	Integration of energy metabolism	Regulation of insulin secretion	Synthesis, secretion, and inactivation of Glucagon-like Peptide-1 (GLP-1)	Incretin synthesis, secretion, and inactivation	Free fatty acids regulate insulin secretion	Defective SLC27A4 causes ichthyosis prematurity syndrome (IPS)	Transport of fatty acids	Fatty acids	Fatty Acids bound to GPR40 (FFAR1) regulate insulin secretion	Synthesis, secretion, and inactivation of Glucose-dependent Insulinotropic Polypeptide (GIP)
HMDB0000142	Formic acid	30751	31	Metabolism	Metabolism of lipids	Metabolism of amino acids and derivatives	Signal Transduction	Biological oxidations	Signaling by GPCR	GPCR downstream signalling	Metabolism of vitamins and cofactors	Fatty acid metabolism	Phase I - Functionalization of compounds	GPCR ligand binding	Metabolism of steroids	Metabolism of water-soluble vitamins and cofactors	Class A/1 (Rhodopsin-like receptors)	Phase II - Conjugation of compounds	G alpha (q) signalling events	Cytochrome P450 - arranged by substrate type	Sulfur amino acid metabolism	Metabolism of steroid hormones	Tryptophan catabolism	Free fatty acid receptors	Endogenous sterols	Peroxisomal lipid metabolism	Metabolism of folate and pterines	Metabolism of cofactors	Cholesterol biosynthesis	Glutathione conjugation	Tetrahydrobiopterin (BH4) synthesis, recycling, salvage and regulation	Alpha-oxidation of phytanate	Estrogen biosynthesis	Methionine salvage pathway
HMDB0001852	all-trans-Retinoic acid	15367	31	Metabolism	Metabolism of lipids	Disease	Signal Transduction	Biological oxidations	Signaling by GPCR	GPCR downstream signalling	Metabolism of vitamins and cofactors	Fatty acid metabolism	Phase I - Functionalization of compounds	G alpha (i) signalling events	Diseases of metabolism	Signaling by Nuclear Receptors	Cytochrome P450 - arranged by substrate type	Gene expression (Transcription)	Metabolic disorders of biological oxidation enzymes	Generic Transcription Pathway	RNA Polymerase II Transcription	The citric acid (TCA) cycle and respiratory electron transport	Visual phototransduction	Pyruvate metabolism and Citric Acid (TCA) cycle	Signaling by Retinoic Acid	Metabolism of fat-soluble vitamins	Pyruvate metabolism	Developmental Biology	Retinoid metabolism and transport	Carnitine metabolism	Regulation of pyruvate dehydrogenase (PDH) complex	RA biosynthesis pathway	Miscellaneous substrates	Vitamins
HMDB0000097	Choline	15354	30	Metabolism	Metabolism of lipids	Transport of small molecules	Disease	Metabolism of amino acids and derivatives	SLC-mediated transmembrane transport	Disorders of transmembrane transporters	SLC transporter disorders	Transport of bile salts and organic acids, metal ions and amine compounds	Transmission across Chemical Synapses	Neuronal System	Immune System	Phospholipid metabolism	Neurotransmitter release cycle	Glycerophospholipid biosynthesis	Innate Immune System	Organic cation/anion/zwitterion transport	Neurotransmitter clearance	Choline catabolism	Organic cation transport	Synthesis of PC	PI Metabolism	Synthesis of PA	Fcgamma receptor (FCGR) dependent phagocytosis	Role of phospholipids in phagocytosis	Acetylcholine Neurotransmitter Release Cycle	Glycerophospholipid catabolism	Synthesis of PG	Synthesis of PS	Hydrolysis of LPC
HMDB0000191	L-Aspartic acid	29991	30	Metabolism	Transport of small molecules	Disease	Metabolism of amino acids and derivatives	SLC-mediated transmembrane transport	Metabolism of proteins	Disorders of transmembrane transporters	SLC transporter disorders	Metabolism of nucleotides	Transport of inorganic cations/anions and amino acids/oligopeptides	Metabolism of carbohydrates	Translation	Cytosolic tRNA aminoacylation	tRNA Aminoacylation	Mitochondrial tRNA aminoacylation	Glyoxylate metabolism and glycine degradation	Aspartate and asparagine metabolism	Glucose metabolism	Glutamate and glutamine metabolism	Urea cycle	Nucleobase biosynthesis	Phenylalanine and tyrosine metabolism	Gluconeogenesis	Purine ribonucleoside monophosphate biosynthesis	Glycosaminoglycan metabolism	Phenylalanine metabolism	Pyrimidine biosynthesis	Protein repair	Heparan sulfate/heparin (HS-GAG) metabolism	HS-GAG degradation
HMDB0001197	FADH	17877	30	Metabolism	Metabolism of lipids	Metabolism of amino acids and derivatives	Fatty acid metabolism	Phospholipid metabolism	The citric acid (TCA) cycle and respiratory electron transport	Glycerophospholipid biosynthesis	Pyruvate metabolism and Citric Acid (TCA) cycle	Branched-chain amino acid catabolism	Mitochondrial Fatty Acid Beta-Oxidation	mitochondrial fatty acid beta-oxidation of saturated fatty acids	Choline catabolism	Lysine catabolism	Triglyceride metabolism	Beta oxidation of decanoyl-CoA to octanoyl-CoA-CoA	Respiratory electron transport, ATP synthesis by chemiosmotic coupling, and heat production by uncoupling proteins.	Synthesis of PA	Triglyceride catabolism	Beta oxidation of butanoyl-CoA to acetyl-CoA	Beta oxidation of palmitoyl-CoA to myristoyl-CoA	mitochondrial fatty acid beta-oxidation of unsaturated fatty acids	Beta oxidation of myristoyl-CoA to lauroyl-CoA	Beta oxidation of lauroyl-CoA to decanoyl-CoA-CoA	Beta oxidation of octanoyl-CoA to hexanoyl-CoA	Beta oxidation of hexanoyl-CoA to butanoyl-CoA	Proline catabolism	Mitochondrial iron-sulfur cluster biogenesis	Respiratory electron transport	Interconversion of 2-oxoglutarate and 2-hydroxyglutarate	Electron transport from NADPH to Ferredoxin
HMDB0001547	Corticosterone	16827	30	Metabolism	Metabolism of lipids	Disease	Signal Transduction	Biological oxidations	Metabolism of proteins	Phase I - Functionalization of compounds	Metabolism of steroids	Diseases of metabolism	Post-translational protein modification	Cytochrome P450 - arranged by substrate type	Gene expression (Transcription)	Metabolic disorders of biological oxidation enzymes	Generic Transcription Pathway	RNA Polymerase II Transcription	Metabolism of steroid hormones	Endogenous sterols	Circadian Clock	FOXO-mediated transcription	Mineralocorticoid biosynthesis	Transcriptional regulation by RUNX2	SUMOylation	Signaling by PTK6	Signaling by Non-Receptor Tyrosine Kinases	Regulation of RUNX2 expression and activity	SUMO E3 ligases SUMOylate target proteins	SUMOylation of intracellular receptors	Defective CYP11B2 causes Corticosterone methyloxidase 1 deficiency (CMO-1 deficiency)	PTK6 Expression	FOXO-mediated transcription of oxidative stress, metabolic and neuronal genes
HMDB0001999	Eicosapentaenoic acid	28364	30	Metabolism	Metabolism of lipids	Signal Transduction	Signaling by GPCR	GPCR downstream signalling	Metabolism of proteins	GPCR ligand binding	Metabolism of steroids	Class A/1 (Rhodopsin-like receptors)	G alpha (q) signalling events	Free fatty acid receptors	Peptide hormone metabolism	Synthesis, secretion, and inactivation of Glucagon-like Peptide-1 (GLP-1)	Incretin synthesis, secretion, and inactivation	Biosynthesis of specialized proresolving mediators (SPMs)	Organelle biogenesis and maintenance	Developmental Biology	Mitochondrial biogenesis	Circadian Clock	Transcriptional activation of mitochondrial biogenesis	PPARA activates gene expression	Regulation of lipid metabolism by PPARalpha	Biosynthesis of EPA-derived SPMs	Biosynthesis of E-series 18(S)-resolvins	Biosynthesis of electrophilic Ï‰-3 PUFA oxo-derivatives	Regulation of cholesterol biosynthesis by SREBP (SREBF)	RORA activates gene expression	BMAL1:CLOCK,NPAS2 activates circadian gene expression	Activation of gene expression by SREBF (SREBP)	Transcriptional regulation of white adipocyte differentiation
HMDB0000063	Cortisol	17650	29	Metabolism	Metabolism of lipids	Signal Transduction	Biological oxidations	Metabolism of proteins	Phase I - Functionalization of compounds	Metabolism of steroids	Post-translational protein modification	Cytochrome P450 - arranged by substrate type	Gene expression (Transcription)	Generic Transcription Pathway	RNA Polymerase II Transcription	Cellular responses to stress	Cellular responses to external stimuli	Metabolism of steroid hormones	Endogenous sterols	Glucocorticoid biosynthesis	Circadian Clock	FOXO-mediated transcription	Transcriptional regulation by RUNX2	HSP90 chaperone cycle for steroid hormone receptors (SHR)	SUMOylation	Signaling by PTK6	Signaling by Non-Receptor Tyrosine Kinases	Regulation of RUNX2 expression and activity	SUMO E3 ligases SUMOylate target proteins	SUMOylation of intracellular receptors	PTK6 Expression	FOXO-mediated transcription of oxidative stress, metabolic and neuronal genes
HMDB0001388	Alpha-Linolenic acid	27432	29	Metabolism	Metabolism of lipids	Signal Transduction	Signaling by GPCR	GPCR downstream signalling	Metabolism of proteins	Fatty acid metabolism	GPCR ligand binding	Metabolism of steroids	Class A/1 (Rhodopsin-like receptors)	G alpha (q) signalling events	Free fatty acid receptors	Peptide hormone metabolism	alpha-linolenic (omega3) and linoleic (omega6) acid metabolism	alpha-linolenic acid (ALA) metabolism	Synthesis, secretion, and inactivation of Glucagon-like Peptide-1 (GLP-1)	Incretin synthesis, secretion, and inactivation	Organelle biogenesis and maintenance	Developmental Biology	Mitochondrial biogenesis	Circadian Clock	Transcriptional activation of mitochondrial biogenesis	PPARA activates gene expression	Regulation of lipid metabolism by PPARalpha	Regulation of cholesterol biosynthesis by SREBP (SREBF)	RORA activates gene expression	BMAL1:CLOCK,NPAS2 activates circadian gene expression	Activation of gene expression by SREBF (SREBP)	Transcriptional regulation of white adipocyte differentiation
HMDB0000761	Lithocholic acid	16325	28	Metabolism	Metabolism of lipids	Disease	Signal Transduction	Biological oxidations	Signaling by GPCR	GPCR downstream signalling	Phase I - Functionalization of compounds	GPCR ligand binding	Metabolism of steroids	Class A/1 (Rhodopsin-like receptors)	Phase II - Conjugation of compounds	Infectious disease	Cytochrome P450 - arranged by substrate type	Leishmania infection	Synthesis of bile acids and bile salts	Synthesis of bile acids and bile salts via 7alpha-hydroxycholesterol	Bile acid and bile salt metabolism	Anti-inflammatory response favouring Leishmania parasite infection	Leishmania parasite growth and survival	Endogenous sterols	G alpha (s) signalling events	ADORA2B mediated anti-inflammatory cytokines production	Recycling of bile acids and salts	Cytosolic sulfonation of small molecules	Synthesis of bile acids and bile salts via 27-hydroxycholesterol	PPARA activates gene expression	Regulation of lipid metabolism by PPARalpha
HMDB0000870	Histamine	18295	28	Metabolism	Transport of small molecules	Disease	Metabolism of amino acids and derivatives	Signal Transduction	SLC-mediated transmembrane transport	Biological oxidations	Signaling by GPCR	GPCR downstream signalling	Phase I - Functionalization of compounds	GPCR ligand binding	G alpha (i) signalling events	Class A/1 (Rhodopsin-like receptors)	Transport of bile salts and organic acids, metal ions and amine compounds	G alpha (q) signalling events	Infectious disease	Leishmania infection	Na+/Cl- dependent neurotransmitter transporters	Anti-inflammatory response favouring Leishmania parasite infection	Leishmania parasite growth and survival	Selenoamino acid metabolism	Organic cation/anion/zwitterion transport	G alpha (s) signalling events	ADORA2B mediated anti-inflammatory cytokines production	Organic cation transport	Metabolism of ingested SeMet, Sec, MeSec into H2Se	Histidine catabolism	Amine ligand-binding receptors
HMDB0001220	Prostaglandin E2	15551	28	Metabolism	Metabolism of lipids	Transport of small molecules	Disease	Signal Transduction	SLC-mediated transmembrane transport	Signaling by GPCR	GPCR downstream signalling	Fatty acid metabolism	Disorders of transmembrane transporters	SLC transporter disorders	GPCR ligand binding	G alpha (i) signalling events	Class A/1 (Rhodopsin-like receptors)	Transport of vitamins, nucleosides, and related molecules	G alpha (q) signalling events	Arachidonic acid metabolism	Infectious disease	Leishmania infection	Anti-inflammatory response favouring Leishmania parasite infection	Leishmania parasite growth and survival	Synthesis of Prostaglandins (PG) and Thromboxanes (TX)	G alpha (s) signalling events	ADORA2B mediated anti-inflammatory cytokines production	Transport of organic anions	Eicosanoid ligand-binding receptors	Defective SLCO2A1 causes primary, autosomal recessive hypertrophic osteoarthropathy 2 (PHOAR2)	Prostanoid ligand receptors
HMDB0240347	N6-Carboxymethyllysine	53014	28	Immune System	Innate Immune System	Vesicle-mediated transport	Cytokine Signaling in Immune system	Binding and Uptake of Ligands by Scavenger Receptors	Toll-like Receptor Cascades	Scavenging by Class A Receptors	Toll Like Receptor 4 (TLR4) Cascade	MyD88:MAL(TIRAP) cascade initiated on plasma membrane	MyD88-independent TLR4 cascade	Toll Like Receptor 9 (TLR9) Cascade	Toll Like Receptor 10 (TLR10) Cascade	Toll Like Receptor 3 (TLR3) Cascade	Toll Like Receptor 5 (TLR5) Cascade	Toll Like Receptor TLR1:TLR2 Cascade	Toll Like Receptor 7/8 (TLR7/8) Cascade	Toll Like Receptor TLR6:TLR2 Cascade	DDX58/IFIH1-mediated induction of interferon-alpha/beta	Toll Like Receptor 2 (TLR2) Cascade	Signaling by Interleukins	TRIF(TICAM1)-mediated TLR4 signaling	TRAF6 mediated induction of NFkB and MAP kinases upon TLR7/8 or 9 activation	MyD88 dependent cascade initiated on endosome	MyD88 cascade initiated on plasma membrane	TAK1 activates NFkB by phosphorylation and activation of IKKs complex	Interleukin-1 family signaling	Interleukin-1 signaling	TRAF6 mediated NF-kB activation
HMDB0000027	Tetrahydrobiopterin	15372	27	Metabolism	Metabolism of lipids	Disease	Metabolism of amino acids and derivatives	Signal Transduction	Metabolism of vitamins and cofactors	Diseases of metabolism	Signaling by Nuclear Receptors	ESR-mediated signaling	Metabolism of amine-derived hormones	Signaling by Receptor Tyrosine Kinases	Extra-nuclear estrogen signaling	Signaling by VEGF	VEGFA-VEGFR2 Pathway	Metabolism of cofactors	Phenylalanine and tyrosine metabolism	Metabolism of nitric oxide: eNOS activation and regulation	eNOS activation	Serotonin and melatonin biosynthesis	Triglyceride metabolism	VEGFR2 mediated vascular permeability	Tetrahydrobiopterin (BH4) synthesis, recycling, salvage and regulation	Phenylalanine metabolism	Catecholamine biosynthesis	Triglyceride biosynthesis	NOSTRIN mediated eNOS trafficking	NOSIP mediated eNOS trafficking
HMDB0000053	Androstenedione	16422	27	Metabolism	Metabolism of lipids	Disease	Signal Transduction	Biological oxidations	Phase I - Functionalization of compounds	Metabolism of steroids	Diseases of metabolism	Cytochrome P450 - arranged by substrate type	Gene expression (Transcription)	Metabolic disorders of biological oxidation enzymes	Generic Transcription Pathway	RNA Polymerase II Transcription	Cellular responses to stress	Cellular responses to external stimuli	Metabolism of steroid hormones	Endogenous sterols	Androgen biosynthesis	Signaling by Rho GTPases	RHO GTPase Effectors	Transcriptional regulation by RUNX2	HSP90 chaperone cycle for steroid hormone receptors (SHR)	Estrogen biosynthesis	RHO GTPases activate PKNs	Activated PKN1 stimulates transcription of AR (androgen receptor) regulated genes KLK2 and KLK3	RUNX2 regulates osteoblast differentiation	RUNX2 regulates bone development
HMDB0000158	L-Tyrosine	58315	27	Metabolism	Transport of small molecules	Disease	Metabolism of amino acids and derivatives	SLC-mediated transmembrane transport	Metabolism of proteins	Disorders of transmembrane transporters	SLC transporter disorders	Transport of bile salts and organic acids, metal ions and amine compounds	Transport of inorganic cations/anions and amino acids/oligopeptides	Post-translational protein modification	Amino acid transport across the plasma membrane	Na+/Cl- dependent neurotransmitter transporters	Translation	Tryptophan catabolism	Metabolism of amine-derived hormones	Cytosolic tRNA aminoacylation	tRNA Aminoacylation	Mitochondrial tRNA aminoacylation	Phenylalanine and tyrosine metabolism	Defective SLC6A19 causes Hartnup disorder (HND)	Phenylalanine metabolism	Catecholamine biosynthesis	Thyroxine biosynthesis	Melanin biosynthesis	Carboxyterminal post-translational modifications of tubulin	Tyrosine catabolism
HMDB0000159	L-Phenylalanine	58095	27	Metabolism	Transport of small molecules	Disease	Metabolism of amino acids and derivatives	SLC-mediated transmembrane transport	Metabolism of proteins	Metabolism of vitamins and cofactors	Disorders of transmembrane transporters	SLC transporter disorders	Diseases of metabolism	Transport of bile salts and organic acids, metal ions and amine compounds	Transport of inorganic cations/anions and amino acids/oligopeptides	Amino acid transport across the plasma membrane	Na+/Cl- dependent neurotransmitter transporters	Translation	The citric acid (TCA) cycle and respiratory electron transport	Tryptophan catabolism	Cytosolic tRNA aminoacylation	tRNA Aminoacylation	Mitochondrial tRNA aminoacylation	Metabolism of cofactors	Phenylalanine and tyrosine metabolism	Defective SLC6A19 causes Hartnup disorder (HND)	Tetrahydrobiopterin (BH4) synthesis, recycling, salvage and regulation	Phenylalanine metabolism	Respiratory electron transport, ATP synthesis by chemiosmotic coupling, and heat production by uncoupling proteins.	Mitochondrial Uncoupling
HMDB0001403	Prostaglandin D2	15555	27	Metabolism	Metabolism of lipids	Transport of small molecules	Disease	Signal Transduction	SLC-mediated transmembrane transport	Signaling by GPCR	GPCR downstream signalling	Fatty acid metabolism	Disorders of transmembrane transporters	SLC transporter disorders	GPCR ligand binding	G alpha (i) signalling events	Class A/1 (Rhodopsin-like receptors)	Transport of vitamins, nucleosides, and related molecules	Arachidonic acid metabolism	Infectious disease	Leishmania infection	Anti-inflammatory response favouring Leishmania parasite infection	Leishmania parasite growth and survival	Synthesis of Prostaglandins (PG) and Thromboxanes (TX)	G alpha (s) signalling events	ADORA2B mediated anti-inflammatory cytokines production	Transport of organic anions	Eicosanoid ligand-binding receptors	Defective SLCO2A1 causes primary, autosomal recessive hypertrophic osteoarthropathy 2 (PHOAR2)	Prostanoid ligand receptors
HMDB0000190	L-Lactic acid	422	26	Metabolism	Transport of small molecules	Disease	Signal Transduction	SLC-mediated transmembrane transport	Signaling by GPCR	GPCR downstream signalling	Metabolism of vitamins and cofactors	Disorders of transmembrane transporters	SLC transporter disorders	GPCR ligand binding	G alpha (i) signalling events	Metabolism of water-soluble vitamins and cofactors	Class A/1 (Rhodopsin-like receptors)	Transport of bile salts and organic acids, metal ions and amine compounds	Transport of inorganic cations/anions and amino acids/oligopeptides	The citric acid (TCA) cycle and respiratory electron transport	Pyruvate metabolism and Citric Acid (TCA) cycle	Nicotinate metabolism	Organic cation/anion/zwitterion transport	Nicotinamide salvaging	Pyruvate metabolism	Organic anion transporters	Organic anion transport	Multifunctional anion exchangers	Hydroxycarboxylic acid-binding receptors
HMDB0000305	Vitamin A	17336	26	Metabolism	Metabolism of lipids	Disease	Signal Transduction	Signaling by GPCR	GPCR downstream signalling	Metabolism of vitamins and cofactors	G alpha (i) signalling events	Signaling by Nuclear Receptors	Visual phototransduction	Signaling by Retinoic Acid	Metabolism of fat-soluble vitamins	Digestion	Digestion and absorption	Retinoid metabolism and transport	The canonical retinoid cycle in rods (twilight vision)	Triglyceride metabolism	Digestion of dietary lipid	Wax and plasmalogen biosynthesis	RA biosynthesis pathway	Triglyceride catabolism	The retinoid cycle in cones (daylight vision)	Wax biosynthesis	Retinoid cycle disease events	Diseases associated with visual transduction	Diseases of the neuronal system
HMDB0000626	Deoxycholic acid	28834	26	Metabolism	Metabolism of lipids	Disease	Signal Transduction	Biological oxidations	Signaling by GPCR	GPCR downstream signalling	Phase I - Functionalization of compounds	GPCR ligand binding	Metabolism of steroids	Class A/1 (Rhodopsin-like receptors)	Infectious disease	Cytochrome P450 - arranged by substrate type	Leishmania infection	Synthesis of bile acids and bile salts	Synthesis of bile acids and bile salts via 7alpha-hydroxycholesterol	Bile acid and bile salt metabolism	Anti-inflammatory response favouring Leishmania parasite infection	Leishmania parasite growth and survival	Endogenous sterols	G alpha (s) signalling events	ADORA2B mediated anti-inflammatory cytokines production	Recycling of bile acids and salts	Synthesis of bile acids and bile salts via 27-hydroxycholesterol	PPARA activates gene expression	Regulation of lipid metabolism by PPARalpha
HMDB0000895	Acetylcholine	15355	26	Metabolism	Metabolism of lipids	Signal Transduction	Signaling by GPCR	GPCR downstream signalling	Metabolism of proteins	GPCR ligand binding	G alpha (i) signalling events	Class A/1 (Rhodopsin-like receptors)	G alpha (q) signalling events	Transmission across Chemical Synapses	Neuronal System	Phospholipid metabolism	Neurotransmitter release cycle	Glycerophospholipid biosynthesis	Peptide hormone metabolism	Integration of energy metabolism	Regulation of insulin secretion	Synthesis, secretion, and inactivation of Glucagon-like Peptide-1 (GLP-1)	Incretin synthesis, secretion, and inactivation	Neurotransmitter clearance	Synthesis of PC	Neurotransmitter receptors and postsynaptic signal transmission	Amine ligand-binding receptors	Acetylcholine Neurotransmitter Release Cycle	Acetylcholine regulates insulin secretion
HMDB0001532	Deoxyadenosine triphosphate	16284	26	Metabolism	Metabolism of nucleotides	Metabolism of carbohydrates	DNA Repair	Interconversion of nucleotide di- and triphosphates	Cell Cycle	Cell Cycle, Mitotic	Pentose phosphate pathway	S Phase	Telomere Maintenance	Processive synthesis on the C-strand of the telomere	Telomere C-strand (Lagging Strand) Synthesis	Extension of Telomeres	Chromosome Maintenance	Synthesis of DNA	DNA Replication	Mismatch Repair	Mismatch repair (MMR) directed by MSH2:MSH6 (MutSalpha)	Mismatch repair (MMR) directed by MSH2:MSH3 (MutSbeta)	Translesion synthesis by Y family DNA polymerases bypasses lesions on DNA template	Telomere Extension By Telomerase	DNA Damage Bypass	Telomere C-strand synthesis initiation	DNA replication initiation	5-Phosphoribose 1-diphosphate biosynthesis	Translesion Synthesis by POLH
HMDB0000234	Testosterone	17347	25	Metabolism	Metabolism of lipids	Signal Transduction	Biological oxidations	Phase I - Functionalization of compounds	Metabolism of steroids	Cytochrome P450 - arranged by substrate type	Gene expression (Transcription)	Generic Transcription Pathway	RNA Polymerase II Transcription	Cellular responses to stress	Cellular responses to external stimuli	Metabolism of steroid hormones	Androgen biosynthesis	Signaling by Rho GTPases	RHO GTPase Effectors	Transcriptional regulation by RUNX2	HSP90 chaperone cycle for steroid hormone receptors (SHR)	Estrogen biosynthesis	RHO GTPases activate PKNs	Miscellaneous substrates	Activated PKN1 stimulates transcription of AR (androgen receptor) regulated genes KLK2 and KLK3	RUNX2 regulates osteoblast differentiation	RUNX2 regulates bone development	Xenobiotics
HMDB0000039	Butyric acid	30772	24	Metabolism	Metabolism of lipids	Transport of small molecules	Signal Transduction	SLC-mediated transmembrane transport	Biological oxidations	Signaling by GPCR	GPCR downstream signalling	Metabolism of vitamins and cofactors	Fatty acid metabolism	GPCR ligand binding	Metabolism of water-soluble vitamins and cofactors	Class A/1 (Rhodopsin-like receptors)	Phase II - Conjugation of compounds	Transport of inorganic cations/anions and amino acids/oligopeptides	G alpha (q) signalling events	Nicotinate metabolism	Free fatty acid receptors	Mitochondrial Fatty Acid Beta-Oxidation	Nicotinamide salvaging	Cytosolic sulfonation of small molecules	mitochondrial fatty acid beta-oxidation of saturated fatty acids	Beta oxidation of butanoyl-CoA to acetyl-CoA	Organic anion transporters
HMDB0000131	Glycerol	17754	23	Metabolism	Metabolism of lipids	Transport of small molecules	Signal Transduction	Signaling by GPCR	GPCR downstream signalling	G alpha (q) signalling events	Metabolism of carbohydrates	Phospholipid metabolism	Glycerophospholipid biosynthesis	Hemostasis	Glucose metabolism	Digestion	Digestion and absorption	Triglyceride metabolism	Glycolysis	Digestion of dietary lipid	Platelet activation, signaling and aggregation	Triglyceride catabolism	Triglyceride biosynthesis	Effects of PIP2 hydrolysis	Aquaporin-mediated transport	Synthesis of PG
HMDB0000595	Hydrogen carbonate	17544	23	Metabolism	Metabolism of lipids	Transport of small molecules	Disease	Metabolism of amino acids and derivatives	SLC-mediated transmembrane transport	Fatty acid metabolism	Disorders of transmembrane transporters	SLC transporter disorders	Metabolism of nucleotides	Transport of inorganic cations/anions and amino acids/oligopeptides	Branched-chain amino acid catabolism	Fatty acyl-CoA biosynthesis	Urea cycle	Nucleobase biosynthesis	Carnitine metabolism	ABC-family proteins mediated transport	Pyrimidine biosynthesis	Erythrocytes take up carbon dioxide and release oxygen	O2/CO2 exchange in erythrocytes	Ion channel transport	Stimuli-sensing channels	Multifunctional anion exchangers
HMDB0001830	Progesterone	17026	23	Metabolism	Metabolism of lipids	Disease	Signal Transduction	Biological oxidations	Phase I - Functionalization of compounds	Metabolism of steroids	Diseases of metabolism	Signaling by Nuclear Receptors	Cytochrome P450 - arranged by substrate type	Metabolic disorders of biological oxidation enzymes	Cellular responses to stress	Cellular responses to external stimuli	Metabolism of steroid hormones	ESR-mediated signaling	Endogenous sterols	Androgen biosynthesis	Glucocorticoid biosynthesis	Mineralocorticoid biosynthesis	HSP90 chaperone cycle for steroid hormone receptors (SHR)	Estrogen-dependent gene expression	Reproduction	Defective CYP17A1 causes Adrenal hyperplasia 5 (AH5)
HMDB0000056	beta-Alanine	16958	22	Metabolism	Transport of small molecules	Disease	Metabolism of amino acids and derivatives	SLC-mediated transmembrane transport	Disorders of transmembrane transporters	SLC transporter disorders	Metabolism of nucleotides	Transport of bile salts and organic acids, metal ions and amine compounds	Transport of inorganic cations/anions and amino acids/oligopeptides	Transmission across Chemical Synapses	Neuronal System	Nucleobase catabolism	Amino acid transport across the plasma membrane	Na+/Cl- dependent neurotransmitter transporters	Neurotransmitter release cycle	Aspartate and asparagine metabolism	Pyrimidine catabolism	Variant SLC6A14 may confer susceptibility towards obesity	Histidine catabolism	GABA synthesis, release, reuptake and degradation	Reuptake of GABA
HMDB0000112	gamma-Aminobutyric acid	59888	22	Transport of small molecules	Signal Transduction	SLC-mediated transmembrane transport	Signaling by GPCR	GPCR downstream signalling	GPCR ligand binding	G alpha (i) signalling events	Transport of bile salts and organic acids, metal ions and amine compounds	Transport of inorganic cations/anions and amino acids/oligopeptides	Transmission across Chemical Synapses	Neuronal System	Amino acid transport across the plasma membrane	Na+/Cl- dependent neurotransmitter transporters	Neurotransmitter release cycle	Signaling by Receptor Tyrosine Kinases	Neurotransmitter receptors and postsynaptic signal transmission	GABA synthesis, release, reuptake and degradation	Degradation of GABA	Class C/3 (Metabotropic glutamate/pheromone receptors)	Signaling by ERBB4	Reuptake of GABA	Potassium Channels
HMDB0000687	L-Leucine	57427	22	Metabolism	Transport of small molecules	Disease	Metabolism of amino acids and derivatives	SLC-mediated transmembrane transport	Metabolism of proteins	Disorders of transmembrane transporters	SLC transporter disorders	Transport of bile salts and organic acids, metal ions and amine compounds	Transport of inorganic cations/anions and amino acids/oligopeptides	Amino acid transport across the plasma membrane	Na+/Cl- dependent neurotransmitter transporters	Cellular responses to stress	Cellular responses to external stimuli	Translation	Tryptophan catabolism	Cytosolic tRNA aminoacylation	tRNA Aminoacylation	Mitochondrial tRNA aminoacylation	Branched-chain amino acid catabolism	Defective SLC6A19 causes Hartnup disorder (HND)	Variant SLC6A14 may confer susceptibility towards obesity
HMDB0000742	Homocysteine	17230	22	Metabolism	Disease	Metabolism of amino acids and derivatives	Biological oxidations	Metabolism of vitamins and cofactors	Metabolism of water-soluble vitamins and cofactors	Diseases of metabolism	Phase II - Conjugation of compounds	Transmission across Chemical Synapses	Neuronal System	Sulfur amino acid metabolism	Cobalamin (Cbl, vitamin B12) transport and metabolism	Degradation of cysteine and homocysteine	Methylation	Neurotransmitter clearance	Choline catabolism	Defects in vitamin and cofactor metabolism	Defects in cobalamin (B12) metabolism	Dopamine clearance from the synaptic cleft	Cysteine formation from homocysteine	Enzymatic degradation of Dopamine by monoamine oxidase	Defective MTR causes methylmalonic aciduria and homocystinuria type cblG
HMDB0000806	Myristic acid	28875	22	Transport of small molecules	Disease	Signal Transduction	SLC-mediated transmembrane transport	Signaling by GPCR	GPCR downstream signalling	Metabolism of proteins	Disorders of transmembrane transporters	SLC transporter disorders	GPCR ligand binding	Class A/1 (Rhodopsin-like receptors)	Transport of vitamins, nucleosides, and related molecules	G alpha (q) signalling events	Transmission across Chemical Synapses	Neuronal System	Neurotransmitter release cycle	Free fatty acid receptors	Peptide hormone metabolism	Synthesis, secretion, and inactivation of Glucagon-like Peptide-1 (GLP-1)	Incretin synthesis, secretion, and inactivation	Defective SLC27A4 causes ichthyosis prematurity syndrome (IPS)	Transport of fatty acids
HMDB0000883	L-Valine	57762	22	Metabolism	Transport of small molecules	Disease	Metabolism of amino acids and derivatives	SLC-mediated transmembrane transport	Biological oxidations	Metabolism of proteins	Disorders of transmembrane transporters	Phase I - Functionalization of compounds	SLC transporter disorders	Transport of bile salts and organic acids, metal ions and amine compounds	Transport of inorganic cations/anions and amino acids/oligopeptides	Amino acid transport across the plasma membrane	Na+/Cl- dependent neurotransmitter transporters	Translation	Tryptophan catabolism	Cytosolic tRNA aminoacylation	tRNA Aminoacylation	Mitochondrial tRNA aminoacylation	Branched-chain amino acid catabolism	Defective SLC6A19 causes Hartnup disorder (HND)	Variant SLC6A14 may confer susceptibility towards obesity
HMDB0000998	dCTP	16311	22	Metabolism	Metabolism of nucleotides	DNA Repair	Interconversion of nucleotide di- and triphosphates	Cell Cycle	Cell Cycle, Mitotic	S Phase	Telomere Maintenance	Processive synthesis on the C-strand of the telomere	Telomere C-strand (Lagging Strand) Synthesis	Extension of Telomeres	Chromosome Maintenance	Synthesis of DNA	DNA Replication	Mismatch Repair	Mismatch repair (MMR) directed by MSH2:MSH6 (MutSalpha)	Mismatch repair (MMR) directed by MSH2:MSH3 (MutSbeta)	Translesion synthesis by Y family DNA polymerases bypasses lesions on DNA template	Telomere Extension By Telomerase	DNA Damage Bypass	Telomere C-strand synthesis initiation	DNA replication initiation
HMDB0001358	Retinal	17898	22	Metabolism	Transport of small molecules	Disease	Signal Transduction	Signaling by GPCR	GPCR downstream signalling	Metabolism of vitamins and cofactors	G alpha (i) signalling events	Signaling by Nuclear Receptors	Visual phototransduction	Signaling by Retinoic Acid	Metabolism of fat-soluble vitamins	Retinoid metabolism and transport	The canonical retinoid cycle in rods (twilight vision)	The phototransduction cascade	Inactivation, recovery and regulation of the phototransduction cascade	RA biosynthesis pathway	The retinoid cycle in cones (daylight vision)	ABC-family proteins mediated transport	Retinoid cycle disease events	Diseases associated with visual transduction	Diseases of the neuronal system
HMDB0000929	L-Tryptophan	57912	21	Metabolism	Transport of small molecules	Disease	Metabolism of amino acids and derivatives	SLC-mediated transmembrane transport	Metabolism of proteins	Disorders of transmembrane transporters	SLC transporter disorders	Transport of bile salts and organic acids, metal ions and amine compounds	Transport of inorganic cations/anions and amino acids/oligopeptides	Amino acid transport across the plasma membrane	Na+/Cl- dependent neurotransmitter transporters	Translation	Tryptophan catabolism	Metabolism of amine-derived hormones	Cytosolic tRNA aminoacylation	tRNA Aminoacylation	Mitochondrial tRNA aminoacylation	Defective SLC6A19 causes Hartnup disorder (HND)	Variant SLC6A14 may confer susceptibility towards obesity	Serotonin and melatonin biosynthesis
HMDB0001139	Prostaglandin F2a	15553	21	Metabolism	Metabolism of lipids	Transport of small molecules	Disease	Signal Transduction	SLC-mediated transmembrane transport	Signaling by GPCR	GPCR downstream signalling	Fatty acid metabolism	Disorders of transmembrane transporters	SLC transporter disorders	GPCR ligand binding	Class A/1 (Rhodopsin-like receptors)	Transport of vitamins, nucleosides, and related molecules	G alpha (q) signalling events	Arachidonic acid metabolism	Synthesis of Prostaglandins (PG) and Thromboxanes (TX)	Transport of organic anions	Eicosanoid ligand-binding receptors	Defective SLCO2A1 causes primary, autosomal recessive hypertrophic osteoarthropathy 2 (PHOAR2)	Prostanoid ligand receptors
HMDB0001176	Cytidine monophosphate N-acetylneuraminic acid	16556	21	Metabolism	Transport of small molecules	Disease	Signal Transduction	SLC-mediated transmembrane transport	Metabolism of proteins	Disorders of transmembrane transporters	SLC transporter disorders	Diseases of metabolism	Transport of vitamins, nucleosides, and related molecules	Metabolism of carbohydrates	Post-translational protein modification	Asparagine N-linked glycosylation	Biosynthesis of the N-glycan precursor (dolichol lipid-linked oligosaccharide, LLO) and transfer to a nascent protein	Synthesis of substrates in N-glycan biosythesis	Glycosaminoglycan metabolism	Diseases of glycosylation	Sialic acid metabolism	Signaling by NOTCH	Pre-NOTCH Expression and Processing	O-linked glycosylation
HMDB0002183	Docosahexaenoic acid	28125	21	Metabolism	Metabolism of lipids	Signal Transduction	Signaling by GPCR	GPCR downstream signalling	Metabolism of proteins	Fatty acid metabolism	GPCR ligand binding	Class A/1 (Rhodopsin-like receptors)	G alpha (q) signalling events	Free fatty acid receptors	Peptide hormone metabolism	alpha-linolenic (omega3) and linoleic (omega6) acid metabolism	alpha-linolenic acid (ALA) metabolism	Synthesis, secretion, and inactivation of Glucagon-like Peptide-1 (GLP-1)	Incretin synthesis, secretion, and inactivation	Biosynthesis of specialized proresolving mediators (SPMs)	Biosynthesis of DHA-derived SPMs	Biosynthesis of electrophilic Ï‰-3 PUFA oxo-derivatives	Biosynthesis of maresins	Biosynthesis of maresin-like SPMs
HMDB0000172	L-Isoleucine	58045	20	Metabolism	Transport of small molecules	Disease	Metabolism of amino acids and derivatives	SLC-mediated transmembrane transport	Metabolism of proteins	Disorders of transmembrane transporters	SLC transporter disorders	Transport of bile salts and organic acids, metal ions and amine compounds	Transport of inorganic cations/anions and amino acids/oligopeptides	Amino acid transport across the plasma membrane	Na+/Cl- dependent neurotransmitter transporters	Translation	Tryptophan catabolism	Cytosolic tRNA aminoacylation	tRNA Aminoacylation	Mitochondrial tRNA aminoacylation	Branched-chain amino acid catabolism	Defective SLC6A19 causes Hartnup disorder (HND)	Variant SLC6A14 may confer susceptibility towards obesity
HMDB0000162	L-Proline	60039	19	Metabolism	Transport of small molecules	Disease	Metabolism of amino acids and derivatives	SLC-mediated transmembrane transport	Metabolism of proteins	Disorders of transmembrane transporters	SLC transporter disorders	Transport of bile salts and organic acids, metal ions and amine compounds	Transport of inorganic cations/anions and amino acids/oligopeptides	Amino acid transport across the plasma membrane	Na+/Cl- dependent neurotransmitter transporters	Translation	Cytosolic tRNA aminoacylation	tRNA Aminoacylation	Mitochondrial tRNA aminoacylation	Glutamate and glutamine metabolism	Proline catabolism	Proton-coupled neutral amino acid transporters
HMDB0000177	L-Histidine	32513	19	Metabolism	Transport of small molecules	Disease	Metabolism of amino acids and derivatives	SLC-mediated transmembrane transport	Metabolism of proteins	Disorders of transmembrane transporters	SLC transporter disorders	Transport of bile salts and organic acids, metal ions and amine compounds	Transport of inorganic cations/anions and amino acids/oligopeptides	Amino acid transport across the plasma membrane	Na+/Cl- dependent neurotransmitter transporters	Translation	Tryptophan catabolism	Cytosolic tRNA aminoacylation	tRNA Aminoacylation	Mitochondrial tRNA aminoacylation	Variant SLC6A14 may confer susceptibility towards obesity	Histidine catabolism
HMDB0000904	Citrulline	16349	19	Metabolism	Metabolism of amino acids and derivatives	Signal Transduction	Signaling by Nuclear Receptors	Immune System	Innate Immune System	ESR-mediated signaling	Hemostasis	Signaling by Receptor Tyrosine Kinases	Extra-nuclear estrogen signaling	Urea cycle	Signaling by VEGF	VEGFA-VEGFR2 Pathway	Metabolism of nitric oxide: eNOS activation and regulation	eNOS activation	Platelet homeostasis	VEGFR2 mediated vascular permeability	ROS and RNS production in phagocytes	Nitric oxide stimulates guanylate cyclase
HMDB0000990	Acetaldehyde	15343	19	Metabolism	Metabolism of lipids	Biological oxidations	Phase I - Functionalization of compounds	Metabolism of steroids	Metabolism of carbohydrates	Cytochrome P450 - arranged by substrate type	Phospholipid metabolism	Metabolism of steroid hormones	Glycerophospholipid biosynthesis	DNA Repair	Androgen biosynthesis	Ethanol oxidation	Pentose phosphate pathway	Synthesis of PE	Xenobiotics	DNA Damage Reversal	Reversal of alkylation damage by DNA dioxygenases	CYP2E1 reactions
HMDB0002961	Dihydrotestosterone	16330	19	Metabolism	Metabolism of lipids	Signal Transduction	Metabolism of steroids	Gene expression (Transcription)	Generic Transcription Pathway	RNA Polymerase II Transcription	Cellular responses to stress	Cellular responses to external stimuli	Metabolism of steroid hormones	Androgen biosynthesis	Signaling by Rho GTPases	RHO GTPase Effectors	Transcriptional regulation by RUNX2	HSP90 chaperone cycle for steroid hormone receptors (SHR)	RHO GTPases activate PKNs	Activated PKN1 stimulates transcription of AR (androgen receptor) regulated genes KLK2 and KLK3	RUNX2 regulates osteoblast differentiation	RUNX2 regulates bone development
HMDB0006528	Docosapentaenoic acid (22n-3)	53488	19	Metabolism	Metabolism of lipids	Signal Transduction	Signaling by GPCR	GPCR downstream signalling	Metabolism of proteins	GPCR ligand binding	Class A/1 (Rhodopsin-like receptors)	G alpha (q) signalling events	Free fatty acid receptors	Peptide hormone metabolism	Synthesis, secretion, and inactivation of Glucagon-like Peptide-1 (GLP-1)	Incretin synthesis, secretion, and inactivation	Biosynthesis of specialized proresolving mediators (SPMs)	Biosynthesis of electrophilic Ï‰-3 PUFA oxo-derivatives	Biosynthesis of DPA-derived SPMs	Biosynthesis of DPAn-3 SPMs	Biosynthesis of DPAn-3-derived maresins	Biosynthesis of DPAn-3-derived protectins and resolvins
HMDB0000034	Adenine	16708	18	Metabolism	Transport of small molecules	Disease	Metabolism of amino acids and derivatives	SLC-mediated transmembrane transport	Disorders of transmembrane transporters	SLC transporter disorders	Metabolism of nucleotides	Transport of vitamins, nucleosides, and related molecules	Sulfur amino acid metabolism	Nucleotide salvage	DNA Repair	Transport of nucleosides and free purine and pyrimidine bases across the plasma membrane	Purine salvage	Base Excision Repair	Defective SLC29A3 causes histiocytosis-lymphadenopathy plus syndrome (HLAS)	Base-Excision Repair, AP Site Formation	Methionine salvage pathway
HMDB0000036	Taurocholic acid	28865	18	Metabolism	Metabolism of lipids	Transport of small molecules	Disease	SLC-mediated transmembrane transport	Disorders of transmembrane transporters	Metabolism of steroids	Transport of vitamins, nucleosides, and related molecules	Synthesis of bile acids and bile salts	Synthesis of bile acids and bile salts via 7alpha-hydroxycholesterol	Bile acid and bile salt metabolism	Recycling of bile acids and salts	Digestion	Digestion and absorption	Transport of organic anions	Digestion of dietary lipid	ABC transporter disorders	Defective ABCB11 causes progressive familial intrahepatic cholestasis 2 and benign recurrent intrahepatic cholestasis 2
HMDB0000138	Glycocholic acid	17687	18	Metabolism	Metabolism of lipids	Transport of small molecules	Disease	SLC-mediated transmembrane transport	Disorders of transmembrane transporters	Metabolism of steroids	Transport of vitamins, nucleosides, and related molecules	Synthesis of bile acids and bile salts	Synthesis of bile acids and bile salts via 7alpha-hydroxycholesterol	Bile acid and bile salt metabolism	Recycling of bile acids and salts	Digestion	Digestion and absorption	Transport of organic anions	Digestion of dietary lipid	ABC transporter disorders	Defective ABCB11 causes progressive familial intrahepatic cholestasis 2 and benign recurrent intrahepatic cholestasis 2
HMDB0000151	Estradiol	16469	18	Metabolism	Metabolism of lipids	Disease	Signal Transduction	Biological oxidations	Phase I - Functionalization of compounds	Metabolism of steroids	Diseases of metabolism	Phase II - Conjugation of compounds	Signaling by Nuclear Receptors	Cytochrome P450 - arranged by substrate type	Metabolic disorders of biological oxidation enzymes	Metabolism of steroid hormones	ESR-mediated signaling	Endogenous sterols	Cytosolic sulfonation of small molecules	Estrogen biosynthesis	Estrogen-dependent gene expression
HMDB0000230	N-Acetylneuraminic acid	17012	18	Metabolism	Metabolism of lipids	Transport of small molecules	Disease	SLC-mediated transmembrane transport	Metabolism of proteins	Disorders of transmembrane transporters	SLC transporter disorders	Transport of inorganic cations/anions and amino acids/oligopeptides	Post-translational protein modification	Sphingolipid metabolism	Asparagine N-linked glycosylation	Biosynthesis of the N-glycan precursor (dolichol lipid-linked oligosaccharide, LLO) and transfer to a nascent protein	Synthesis of substrates in N-glycan biosythesis	Glycosphingolipid metabolism	Organic anion transporters	Sialic acid metabolism	Transport to the Golgi and subsequent modification
HMDB0000253	Pregnenolone	16581	18	Metabolism	Metabolism of lipids	Disease	Biological oxidations	Phase I - Functionalization of compounds	Metabolism of steroids	Diseases of metabolism	Phase II - Conjugation of compounds	Cytochrome P450 - arranged by substrate type	Metabolic disorders of biological oxidation enzymes	Metabolism of steroid hormones	Endogenous sterols	Cytosolic sulfonation of small molecules	Androgen biosynthesis	Glucocorticoid biosynthesis	Mineralocorticoid biosynthesis	Pregnenolone biosynthesis	Defective CYP17A1 causes Adrenal hyperplasia 5 (AH5)
HMDB0000251	Taurine	15891	17	Metabolism	Metabolism of lipids	Transport of small molecules	Metabolism of amino acids and derivatives	SLC-mediated transmembrane transport	Metabolism of steroids	Transport of bile salts and organic acids, metal ions and amine compounds	Transport of inorganic cations/anions and amino acids/oligopeptides	Sulfur amino acid metabolism	Amino acid transport across the plasma membrane	Na+/Cl- dependent neurotransmitter transporters	Synthesis of bile acids and bile salts	Synthesis of bile acids and bile salts via 7alpha-hydroxycholesterol	Bile acid and bile salt metabolism	Aspartate and asparagine metabolism	Recycling of bile acids and salts	Degradation of cysteine and homocysteine
HMDB0000277	Sphingosine 1-phosphate	37550	17	Metabolism	Metabolism of lipids	Signal Transduction	Signaling by GPCR	GPCR downstream signalling	GPCR ligand binding	G alpha (i) signalling events	Class A/1 (Rhodopsin-like receptors)	Signaling by Nuclear Receptors	Sphingolipid metabolism	ESR-mediated signaling	Signaling by Receptor Tyrosine Kinases	Sphingolipid de novo biosynthesis	Extra-nuclear estrogen signaling	Signaling by VEGF	VEGFA-VEGFR2 Pathway	VEGFR2 mediated cell proliferation
HMDB0001257	Spermidine	16610	17	Metabolism	Transport of small molecules	Metabolism of amino acids and derivatives	SLC-mediated transmembrane transport	Biological oxidations	Metabolism of proteins	Phase I - Functionalization of compounds	Transport of bile salts and organic acids, metal ions and amine compounds	Post-translational protein modification	Organic cation/anion/zwitterion transport	Metabolism of polyamines	Organic cation transport	Gamma carboxylation, hypusine formation and arylsulfatase activation	Interconversion of polyamines	Amine Oxidase reactions	PAOs oxidise polyamines to amines	Hypusine synthesis from eIF5A-lysine
HMDB0001488	Nicotinic acid	15940	17	Metabolism	Transport of small molecules	Signal Transduction	SLC-mediated transmembrane transport	Signaling by GPCR	GPCR downstream signalling	Metabolism of vitamins and cofactors	GPCR ligand binding	G alpha (i) signalling events	Metabolism of water-soluble vitamins and cofactors	Class A/1 (Rhodopsin-like receptors)	Transport of inorganic cations/anions and amino acids/oligopeptides	Nicotinate metabolism	Nicotinamide salvaging	Organic anion transporters	Multifunctional anion exchangers	Hydroxycarboxylic acid-binding receptors
HMDB0000094	Citric acid	30769	16	Metabolism	Metabolism of lipids	Transport of small molecules	SLC-mediated transmembrane transport	Fatty acid metabolism	Transport of bile salts and organic acids, metal ions and amine compounds	Metabolism of carbohydrates	The citric acid (TCA) cycle and respiratory electron transport	Pyruvate metabolism and Citric Acid (TCA) cycle	Glucose metabolism	Fatty acyl-CoA biosynthesis	Citric acid cycle (TCA cycle)	Gluconeogenesis	Carnitine metabolism	Glycolysis	Iron uptake and transport
HMDB0000214	Ornithine	15729	16	Metabolism	Transport of small molecules	Metabolism of amino acids and derivatives	Signal Transduction	SLC-mediated transmembrane transport	Signaling by GPCR	GPCR downstream signalling	GPCR ligand binding	Transport of inorganic cations/anions and amino acids/oligopeptides	G alpha (q) signalling events	Amino acid transport across the plasma membrane	Glutamate and glutamine metabolism	Urea cycle	Metabolism of polyamines	Creatine metabolism	Class C/3 (Metabotropic glutamate/pheromone receptors)
HMDB0000237	Propionic acid	30768	16	Metabolism	Transport of small molecules	Signal Transduction	SLC-mediated transmembrane transport	Signaling by GPCR	GPCR downstream signalling	Metabolism of vitamins and cofactors	GPCR ligand binding	Metabolism of water-soluble vitamins and cofactors	Class A/1 (Rhodopsin-like receptors)	Transport of inorganic cations/anions and amino acids/oligopeptides	G alpha (q) signalling events	Nicotinate metabolism	Free fatty acid receptors	Nicotinamide salvaging	Organic anion transporters
HMDB0000660	D-Fructose	15824	16	Metabolism	Transport of small molecules	Disease	SLC-mediated transmembrane transport	Disorders of transmembrane transporters	SLC transporter disorders	Diseases of metabolism	Metabolism of carbohydrates	Digestion	Digestion and absorption	Fructose metabolism	Fructose catabolism	Fructose biosynthesis	Diseases of carbohydrate metabolism	Digestion of dietary carbohydrate	Cellular hexose transport
HMDB0001085	Leukotriene B4	15647	16	Metabolism	Metabolism of lipids	Signal Transduction	Biological oxidations	Signaling by GPCR	GPCR downstream signalling	Fatty acid metabolism	Phase I - Functionalization of compounds	GPCR ligand binding	Class A/1 (Rhodopsin-like receptors)	G alpha (q) signalling events	Arachidonic acid metabolism	Cytochrome P450 - arranged by substrate type	Synthesis of Leukotrienes (LT) and Eoxins (EX)	Eicosanoid ligand-binding receptors	Eicosanoids
HMDB0001173	5'-Methylthioadenosine	17509	16	Metabolism	Metabolism of amino acids and derivatives	Metabolism of proteins	Post-translational protein modification	Sulfur amino acid metabolism	Metabolism of RNA	tRNA processing	Metabolism of polyamines	tRNA modification in the nucleus and cytosol	Gamma carboxylation, hypusine formation and arylsulfatase activation	rRNA processing	rRNA modification in the nucleus and cytosol	rRNA processing in the nucleus and cytosol	Synthesis of wybutosine at G37 of tRNA(Phe)	Synthesis of diphthamide-EEF2	Methionine salvage pathway
HMDB0000043	Betaine	17750	15	Metabolism	Transport of small molecules	Metabolism of amino acids and derivatives	SLC-mediated transmembrane transport	Transport of bile salts and organic acids, metal ions and amine compounds	Transport of inorganic cations/anions and amino acids/oligopeptides	Transmission across Chemical Synapses	Neuronal System	Sulfur amino acid metabolism	Amino acid transport across the plasma membrane	Na+/Cl- dependent neurotransmitter transporters	Neurotransmitter release cycle	Choline catabolism	GABA synthesis, release, reuptake and degradation	Reuptake of GABA
HMDB0000145	Estrone	17263	15	Metabolism	Metabolism of lipids	Signal Transduction	Biological oxidations	Phase I - Functionalization of compounds	Metabolism of steroids	Phase II - Conjugation of compounds	Signaling by Nuclear Receptors	Cytochrome P450 - arranged by substrate type	Metabolism of steroid hormones	ESR-mediated signaling	Endogenous sterols	Cytosolic sulfonation of small molecules	Estrogen biosynthesis	Estrogen-dependent gene expression
HMDB0000168	L-Asparagine	58048	15	Metabolism	Transport of small molecules	Metabolism of amino acids and derivatives	SLC-mediated transmembrane transport	Metabolism of proteins	Transport of bile salts and organic acids, metal ions and amine compounds	Transport of inorganic cations/anions and amino acids/oligopeptides	Amino acid transport across the plasma membrane	Na+/Cl- dependent neurotransmitter transporters	Translation	Cytosolic tRNA aminoacylation	tRNA Aminoacylation	Mitochondrial tRNA aminoacylation	Aspartate and asparagine metabolism	Protein repair
HMDB0000262	Thymine	17821	15	Metabolism	Transport of small molecules	SLC-mediated transmembrane transport	Metabolism of nucleotides	Transport of vitamins, nucleosides, and related molecules	Nucleobase catabolism	Nucleotide salvage	DNA Repair	Transport of nucleosides and free purine and pyrimidine bases across the plasma membrane	Pyrimidine catabolism	Pyrimidine salvage	Base Excision Repair	Base-Excision Repair, AP Site Formation	Cleavage of the damaged pyrimidine	Depyrimidination
HMDB0000289	Uric acid	17775	15	Metabolism	Transport of small molecules	Disease	SLC-mediated transmembrane transport	Disorders of transmembrane transporters	SLC transporter disorders	Metabolism of nucleotides	Transport of bile salts and organic acids, metal ions and amine compounds	Nucleobase catabolism	Organic cation/anion/zwitterion transport	Purine catabolism	Organic anion transport	Ion channel transport	Stimuli-sensing channels	Cellular hexose transport
HMDB0000300	Uracil	17568	15	Metabolism	Transport of small molecules	SLC-mediated transmembrane transport	Metabolism of nucleotides	Transport of vitamins, nucleosides, and related molecules	Nucleobase catabolism	Nucleotide salvage	DNA Repair	Transport of nucleosides and free purine and pyrimidine bases across the plasma membrane	Pyrimidine catabolism	Pyrimidine salvage	Base Excision Repair	Base-Excision Repair, AP Site Formation	Cleavage of the damaged pyrimidine	Depyrimidination
HMDB0000951	Taurochenodesoxycholic acid	16525	15	Metabolism	Metabolism of lipids	Transport of small molecules	Disease	SLC-mediated transmembrane transport	Disorders of transmembrane transporters	Metabolism of steroids	Transport of vitamins, nucleosides, and related molecules	Synthesis of bile acids and bile salts	Synthesis of bile acids and bile salts via 7alpha-hydroxycholesterol	Bile acid and bile salt metabolism	Recycling of bile acids and salts	Transport of organic anions	ABC transporter disorders	Defective ABCB11 causes progressive familial intrahepatic cholestasis 2 and benign recurrent intrahepatic cholestasis 2
HMDB0001175	Malonyl-CoA	15531	15	Metabolism	Metabolism of lipids	Signal Transduction	Fatty acid metabolism	Signaling by Nuclear Receptors	Mitochondrial Fatty Acid Beta-Oxidation	alpha-linolenic (omega3) and linoleic (omega6) acid metabolism	Signaling by Retinoic Acid	Peroxisomal lipid metabolism	Fatty acyl-CoA biosynthesis	alpha-linolenic acid (ALA) metabolism	Linoleic acid (LA) metabolism	Carnitine metabolism	Synthesis of very long-chain fatty acyl-CoAs	Beta-oxidation of very long chain fatty acids
HMDB0001275	Propionyl-CoA	15539	15	Metabolism	Metabolism of lipids	Metabolism of amino acids and derivatives	Fatty acid metabolism	Metabolism of steroids	Synthesis of bile acids and bile salts	Synthesis of bile acids and bile salts via 7alpha-hydroxycholesterol	Bile acid and bile salt metabolism	Branched-chain amino acid catabolism	Mitochondrial Fatty Acid Beta-Oxidation	alpha-linolenic (omega3) and linoleic (omega6) acid metabolism	Peroxisomal lipid metabolism	alpha-linolenic acid (ALA) metabolism	Beta-oxidation of pristanoyl-CoA	Propionyl-CoA catabolism
HMDB0001314	Cyclic GMP	16356	15	Signal Transduction	Signaling by GPCR	GPCR downstream signalling	G alpha (i) signalling events	Visual phototransduction	Hemostasis	Signaling by WNT	Platelet homeostasis	The phototransduction cascade	Inactivation, recovery and regulation of the phototransduction cascade	Muscle contraction	Nitric oxide stimulates guanylate cyclase	Beta-catenin independent WNT signaling	Ca2+ pathway	Smooth Muscle Contraction
HMDB0000089	Cytidine	17562	14	Metabolism	Transport of small molecules	Disease	SLC-mediated transmembrane transport	Disorders of transmembrane transporters	SLC transporter disorders	Metabolism of nucleotides	Transport of vitamins, nucleosides, and related molecules	Nucleobase catabolism	Nucleotide salvage	Transport of nucleosides and free purine and pyrimidine bases across the plasma membrane	Pyrimidine catabolism	Pyrimidine salvage	Defective SLC29A3 causes histiocytosis-lymphadenopathy plus syndrome (HLAS)
HMDB0000127	D-Glucuronic acid	15748	14	Metabolism	Disease	Biological oxidations	Diseases of metabolism	Phase II - Conjugation of compounds	Metabolism of carbohydrates	Metabolism of porphyrins	Glycosaminoglycan metabolism	Formation of xylulose-5-phosphate	Heme degradation	Inositol phosphate metabolism	Diseases of glycosylation	Synthesis of IP2, IP, and Ins in the cytosol	Glucuronidation
HMDB0000133	Guanosine	16750	14	Metabolism	Transport of small molecules	Disease	SLC-mediated transmembrane transport	Disorders of transmembrane transporters	SLC transporter disorders	Metabolism of nucleotides	Transport of vitamins, nucleosides, and related molecules	Nucleobase catabolism	Nucleotide salvage	Transport of nucleosides and free purine and pyrimidine bases across the plasma membrane	Purine catabolism	Purine salvage	Defective SLC29A3 causes histiocytosis-lymphadenopathy plus syndrome (HLAS)
HMDB0000167	L-Threonine	57926	14	Metabolism	Transport of small molecules	Metabolism of amino acids and derivatives	SLC-mediated transmembrane transport	Metabolism of proteins	Transport of bile salts and organic acids, metal ions and amine compounds	Transport of inorganic cations/anions and amino acids/oligopeptides	Amino acid transport across the plasma membrane	Na+/Cl- dependent neurotransmitter transporters	Translation	Cytosolic tRNA aminoacylation	tRNA Aminoacylation	Mitochondrial tRNA aminoacylation	Threonine catabolism
HMDB0000223	Oxalacetic acid	30744	14	Metabolism	Metabolism of lipids	Metabolism of amino acids and derivatives	Fatty acid metabolism	Metabolism of carbohydrates	The citric acid (TCA) cycle and respiratory electron transport	Pyruvate metabolism and Citric Acid (TCA) cycle	Glyoxylate metabolism and glycine degradation	Aspartate and asparagine metabolism	Glucose metabolism	Fatty acyl-CoA biosynthesis	Glutamate and glutamine metabolism	Citric acid cycle (TCA cycle)	Gluconeogenesis
HMDB0000273	Thymidine	17748	14	Metabolism	Transport of small molecules	Disease	SLC-mediated transmembrane transport	Disorders of transmembrane transporters	SLC transporter disorders	Metabolism of nucleotides	Transport of vitamins, nucleosides, and related molecules	Nucleobase catabolism	Nucleotide salvage	Transport of nucleosides and free purine and pyrimidine bases across the plasma membrane	Pyrimidine catabolism	Pyrimidine salvage	Defective SLC29A3 causes histiocytosis-lymphadenopathy plus syndrome (HLAS)
HMDB0000296	Uridine	16704	14	Metabolism	Transport of small molecules	Disease	SLC-mediated transmembrane transport	Disorders of transmembrane transporters	SLC transporter disorders	Metabolism of nucleotides	Transport of vitamins, nucleosides, and related molecules	Nucleobase catabolism	Nucleotide salvage	Transport of nucleosides and free purine and pyrimidine bases across the plasma membrane	Pyrimidine catabolism	Pyrimidine salvage	Defective SLC29A3 causes histiocytosis-lymphadenopathy plus syndrome (HLAS)
HMDB0000511	Capric acid	30813	14	Metabolism	Metabolism of lipids	Transport of small molecules	Disease	SLC-mediated transmembrane transport	Metabolism of proteins	Fatty acid metabolism	Disorders of transmembrane transporters	SLC transporter disorders	Transport of vitamins, nucleosides, and related molecules	Peptide hormone metabolism	Fatty acyl-CoA biosynthesis	Defective SLC27A4 causes ichthyosis prematurity syndrome (IPS)	Transport of fatty acids
HMDB0000637	Chenodeoxycholic acid glycine conjugate	36274	14	Metabolism	Metabolism of lipids	Disease	Disorders of transmembrane transporters	Metabolism of steroids	Synthesis of bile acids and bile salts	Synthesis of bile acids and bile salts via 7alpha-hydroxycholesterol	Bile acid and bile salt metabolism	Recycling of bile acids and salts	Digestion	Digestion and absorption	Digestion of dietary lipid	ABC transporter disorders	Defective ABCB11 causes progressive familial intrahepatic cholestasis 2 and benign recurrent intrahepatic cholestasis 2
HMDB0001032	Dehydroepiandrosterone sulfate	16814	14	Metabolism	Metabolism of lipids	Transport of small molecules	SLC-mediated transmembrane transport	Biological oxidations	Phase II - Conjugation of compounds	Transport of vitamins, nucleosides, and related molecules	Transport of bile salts and organic acids, metal ions and amine compounds	Sphingolipid metabolism	Organic cation/anion/zwitterion transport	Cytosolic sulfonation of small molecules	Transport of organic anions	Glycosphingolipid metabolism	Organic anion transport
HMDB0002274	Methylcobalamin	28115	14	Metabolism	Disease	Metabolism of amino acids and derivatives	Biological oxidations	Metabolism of vitamins and cofactors	Metabolism of water-soluble vitamins and cofactors	Diseases of metabolism	Phase II - Conjugation of compounds	Sulfur amino acid metabolism	Cobalamin (Cbl, vitamin B12) transport and metabolism	Methylation	Defects in vitamin and cofactor metabolism	Defects in cobalamin (B12) metabolism	Defective MTR causes methylmalonic aciduria and homocystinuria type cblG
HMDB0000030	Biotin	15956	13	Metabolism	Transport of small molecules	Disease	SLC-mediated transmembrane transport	Metabolism of vitamins and cofactors	Metabolism of water-soluble vitamins and cofactors	Diseases of metabolism	Transport of vitamins, nucleosides, and related molecules	Metabolism of carbohydrates	Glucose metabolism	Gluconeogenesis	Defects in vitamin and cofactor metabolism	Biotin transport and metabolism
HMDB0000101	Deoxyadenosine	17256	13	Metabolism	Transport of small molecules	SLC-mediated transmembrane transport	Metabolism of nucleotides	Transport of vitamins, nucleosides, and related molecules	Nucleobase catabolism	Immune System	Nucleotide salvage	Innate Immune System	Transport of nucleosides and free purine and pyrimidine bases across the plasma membrane	Purine catabolism	Purine salvage	ROS and RNS production in phagocytes
HMDB0000157	Hypoxanthine	17368	13	Metabolism	Transport of small molecules	SLC-mediated transmembrane transport	Metabolism of nucleotides	Transport of vitamins, nucleosides, and related molecules	Nucleobase catabolism	Nucleotide salvage	DNA Repair	Transport of nucleosides and free purine and pyrimidine bases across the plasma membrane	Purine catabolism	Purine salvage	Base Excision Repair	Base-Excision Repair, AP Site Formation
HMDB0000252	Sphingosine	16393	13	Metabolism	Metabolism of lipids	Signal Transduction	Signaling by Nuclear Receptors	Sphingolipid metabolism	ESR-mediated signaling	Signaling by Receptor Tyrosine Kinases	Sphingolipid de novo biosynthesis	Extra-nuclear estrogen signaling	Signaling by VEGF	VEGFA-VEGFR2 Pathway	Glycosphingolipid metabolism	VEGFR2 mediated cell proliferation
HMDB0000319	18-Hydroxycorticosterone	16485	13	Metabolism	Metabolism of lipids	Disease	Biological oxidations	Phase I - Functionalization of compounds	Metabolism of steroids	Diseases of metabolism	Cytochrome P450 - arranged by substrate type	Metabolic disorders of biological oxidation enzymes	Metabolism of steroid hormones	Endogenous sterols	Mineralocorticoid biosynthesis	Defective CYP11B2 causes Corticosterone methyloxidase 1 deficiency (CMO-1 deficiency)
HMDB0001256	Spermine	15746	13	Metabolism	Transport of small molecules	Metabolism of amino acids and derivatives	SLC-mediated transmembrane transport	Biological oxidations	Phase I - Functionalization of compounds	Transport of bile salts and organic acids, metal ions and amine compounds	Organic cation/anion/zwitterion transport	Metabolism of polyamines	Organic cation transport	Interconversion of polyamines	Amine Oxidase reactions	PAOs oxidise polyamines to amines
HMDB0000126	Glycerol 3-phosphate	15978	12	Metabolism	Metabolism of lipids	Phospholipid metabolism	Glycerophospholipid biosynthesis	Triglyceride metabolism	PI Metabolism	Synthesis of PA	Triglyceride catabolism	Triglyceride biosynthesis	Glycerophospholipid catabolism	Synthesis of PG	Hydrolysis of LPC
HMDB0000169	D-Mannose	4208	12	Metabolism	Transport of small molecules	SLC-mediated transmembrane transport	Metabolism of proteins	Metabolism of carbohydrates	Post-translational protein modification	Asparagine N-linked glycosylation	Vesicle-mediated transport	Binding and Uptake of Ligands by Scavenger Receptors	Transport to the Golgi and subsequent modification	Cellular hexose transport	Scavenging by Class A Receptors
HMDB0000181	L-Dopa	15765	12	Metabolism	Metabolism of amino acids and derivatives	Signal Transduction	Signaling by GPCR	GPCR downstream signalling	GPCR ligand binding	Class A/1 (Rhodopsin-like receptors)	G alpha (q) signalling events	Metabolism of amine-derived hormones	Catecholamine biosynthesis	Amine ligand-binding receptors	Melanin biosynthesis
HMDB0000258	Sucrose	17992	12	Disease	Signal Transduction	Signaling by GPCR	GPCR downstream signalling	GPCR ligand binding	G alpha (i) signalling events	Diseases of metabolism	Digestion	Digestion and absorption	Diseases of carbohydrate metabolism	Class C/3 (Metabotropic glutamate/pheromone receptors)	Digestion of dietary carbohydrate
HMDB0001389	Melatonin	16796	12	Metabolism	Metabolism of amino acids and derivatives	Signal Transduction	Biological oxidations	Signaling by GPCR	GPCR downstream signalling	Phase I - Functionalization of compounds	GPCR ligand binding	G alpha (i) signalling events	Class A/1 (Rhodopsin-like receptors)	Metabolism of amine-derived hormones	Serotonin and melatonin biosynthesis
HMDB0002086	Adenosylcobalamin	18408	12	Metabolism	Metabolism of lipids	Disease	Metabolism of vitamins and cofactors	Fatty acid metabolism	Metabolism of water-soluble vitamins and cofactors	Diseases of metabolism	Mitochondrial Fatty Acid Beta-Oxidation	Cobalamin (Cbl, vitamin B12) transport and metabolism	Defects in vitamin and cofactor metabolism	Defects in cobalamin (B12) metabolism	Propionyl-CoA catabolism
HMDB0006111	12-HETE	34146	12	Metabolism	Metabolism of lipids	Signal Transduction	Signaling by GPCR	GPCR downstream signalling	Fatty acid metabolism	GPCR ligand binding	G alpha (i) signalling events	Class A/1 (Rhodopsin-like receptors)	Arachidonic acid metabolism	Free fatty acid receptors	Synthesis of 12-eicosatetraenoic acid derivatives
HMDB0060074	Reverse-triiodthyronine	28774	12	Metabolism	Transport of small molecules	Metabolism of amino acids and derivatives	SLC-mediated transmembrane transport	Biological oxidations	Phase II - Conjugation of compounds	Transport of vitamins, nucleosides, and related molecules	Metabolism of amine-derived hormones	Cytosolic sulfonation of small molecules	Transport of organic anions	Thyroxine biosynthesis	Regulation of thyroid hormone activity
HMDB0000054	Bilirubin	16990	11	Metabolism	Disease	Biological oxidations	Disorders of transmembrane transporters	SLC transporter disorders	Diseases of metabolism	Phase II - Conjugation of compounds	Metabolic disorders of biological oxidation enzymes	Metabolism of porphyrins	Heme degradation	Glucuronidation
HMDB0000060	Acetoacetic acid	15344	11	Metabolism	Metabolism of lipids	Transport of small molecules	Disease	SLC-mediated transmembrane transport	Disorders of transmembrane transporters	SLC transporter disorders	Transport of bile salts and organic acids, metal ions and amine compounds	Ketone body metabolism	Synthesis of Ketone Bodies	Utilization of Ketone Bodies
HMDB0000211	myo-Inositol	17268	11	Metabolism	Metabolism of lipids	Transport of small molecules	SLC-mediated transmembrane transport	Transport of bile salts and organic acids, metal ions and amine compounds	Phospholipid metabolism	Glycerophospholipid biosynthesis	PI Metabolism	Inositol phosphate metabolism	Glycerophospholipid catabolism	Synthesis of IP2, IP, and Ins in the cytosol
HMDB0000573	Elaidic acid	27997	11	Signal Transduction	Signaling by GPCR	GPCR downstream signalling	Metabolism of proteins	GPCR ligand binding	Class A/1 (Rhodopsin-like receptors)	G alpha (q) signalling events	Free fatty acid receptors	Peptide hormone metabolism	Synthesis, secretion, and inactivation of Glucagon-like Peptide-1 (GLP-1)	Incretin synthesis, secretion, and inactivation
HMDB0000855	Nicotinamide riboside	15927	11	Metabolism	Disease	Biological oxidations	Metabolism of vitamins and cofactors	Phase I - Functionalization of compounds	Metabolism of water-soluble vitamins and cofactors	Infectious disease	Leishmania infection	Nicotinate metabolism	Purinergic signaling in leishmaniasis infection	Cell recruitment (pro-inflammatory response)
HMDB0001425	Estrone sulfate	17474	11	Metabolism	Transport of small molecules	SLC-mediated transmembrane transport	Biological oxidations	Phase II - Conjugation of compounds	Transport of vitamins, nucleosides, and related molecules	Transport of bile salts and organic acids, metal ions and amine compounds	Organic cation/anion/zwitterion transport	Cytosolic sulfonation of small molecules	Transport of organic anions	Organic anion transport
HMDB0002226	Adrenic acid	53487	11	Signal Transduction	Signaling by GPCR	GPCR downstream signalling	Metabolism of proteins	GPCR ligand binding	Class A/1 (Rhodopsin-like receptors)	G alpha (q) signalling events	Free fatty acid receptors	Peptide hormone metabolism	Synthesis, secretion, and inactivation of Glucagon-like Peptide-1 (GLP-1)	Incretin synthesis, secretion, and inactivation
HMDB0002925	8,11,14-Eicosatrienoic acid	53486	11	Signal Transduction	Signaling by GPCR	GPCR downstream signalling	Metabolism of proteins	GPCR ligand binding	Class A/1 (Rhodopsin-like receptors)	G alpha (q) signalling events	Free fatty acid receptors	Peptide hormone metabolism	Synthesis, secretion, and inactivation of Glucagon-like Peptide-1 (GLP-1)	Incretin synthesis, secretion, and inactivation
HMDB0003073	Gamma-Linolenic acid	28661	11	Signal Transduction	Signaling by GPCR	GPCR downstream signalling	Metabolism of proteins	GPCR ligand binding	Class A/1 (Rhodopsin-like receptors)	G alpha (q) signalling events	Free fatty acid receptors	Peptide hormone metabolism	Synthesis, secretion, and inactivation of Glucagon-like Peptide-1 (GLP-1)	Incretin synthesis, secretion, and inactivation
HMDB0003229	Palmitoleic acid	28716	11	Signal Transduction	Signaling by GPCR	GPCR downstream signalling	Metabolism of proteins	GPCR ligand binding	Class A/1 (Rhodopsin-like receptors)	G alpha (q) signalling events	Free fatty acid receptors	Peptide hormone metabolism	Synthesis, secretion, and inactivation of Glucagon-like Peptide-1 (GLP-1)	Incretin synthesis, secretion, and inactivation
HMDB0003334	Symmetric dimethylarginine	25682	11	Metabolism	Signal Transduction	Signaling by Nuclear Receptors	ESR-mediated signaling	Signaling by Receptor Tyrosine Kinases	Extra-nuclear estrogen signaling	Signaling by VEGF	VEGFA-VEGFR2 Pathway	Metabolism of nitric oxide: eNOS activation and regulation	eNOS activation	VEGFR2 mediated vascular permeability
HMDB0003550	Calcidiol	17933	11	Metabolism	Metabolism of lipids	Disease	Biological oxidations	Phase I - Functionalization of compounds	Metabolism of steroids	Diseases of metabolism	Cytochrome P450 - arranged by substrate type	Metabolic disorders of biological oxidation enzymes	Vitamins	Vitamin D (calciferol) metabolism
HMDB0000077	Dehydroepiandrosterone	28689	10	Metabolism	Metabolism of lipids	Biological oxidations	Metabolism of steroids	Phase II - Conjugation of compounds	Metabolism of steroid hormones	Sphingolipid metabolism	Cytosolic sulfonation of small molecules	Androgen biosynthesis	Glycosphingolipid metabolism
HMDB0000374	17-Hydroxyprogesterone	17252	10	Metabolism	Metabolism of lipids	Disease	Metabolism of steroids	Diseases of metabolism	Metabolic disorders of biological oxidation enzymes	Metabolism of steroid hormones	Androgen biosynthesis	Glucocorticoid biosynthesis	Defective CYP17A1 causes Adrenal hyperplasia 5 (AH5)
HMDB0001254	Glucosamine 6-phosphate	15873	10	Metabolism	Metabolism of proteins	Metabolism of carbohydrates	Post-translational protein modification	Glucose metabolism	Asparagine N-linked glycosylation	Biosynthesis of the N-glycan precursor (dolichol lipid-linked oligosaccharide, LLO) and transfer to a nascent protein	Synthesis of substrates in N-glycan biosythesis	Glycolysis	Synthesis of UDP-N-acetyl-glucosamine
HMDB0001396	5-Methyltetrahydrofolic acid	15641	10	Metabolism	Disease	Metabolism of vitamins and cofactors	Metabolism of water-soluble vitamins and cofactors	Diseases of metabolism	Cobalamin (Cbl, vitamin B12) transport and metabolism	Metabolism of folate and pterines	Defects in vitamin and cofactor metabolism	Defects in cobalamin (B12) metabolism	Defective MTR causes methylmalonic aciduria and homocystinuria type cblG
HMDB0001565	Phosphorylcholine	18132	10	Metabolism	Metabolism of lipids	Signal Transduction	Phospholipid metabolism	Sphingolipid metabolism	Glycosphingolipid metabolism	PI Metabolism	Glycerophospholipid catabolism	p75 NTR receptor-mediated signalling	Death Receptor Signalling
HMDB0006254	4-Hydroxyretinoic acid	63795	10	Metabolism	Signal Transduction	Biological oxidations	Phase I - Functionalization of compounds	Signaling by Nuclear Receptors	Cytochrome P450 - arranged by substrate type	Signaling by Retinoic Acid	RA biosynthesis pathway	Miscellaneous substrates	Vitamins
HMDB0000076	Dihydrouracil	15901	9	Metabolism	Metabolism of nucleotides	Nucleobase catabolism	DNA Repair	Pyrimidine catabolism	Base Excision Repair	Base-Excision Repair, AP Site Formation	Cleavage of the damaged pyrimidine	Depyrimidination
HMDB0000085	Deoxyguanosine	17172	9	Metabolism	Metabolism of nucleotides	Nucleobase catabolism	Immune System	Nucleotide salvage	Innate Immune System	Purine catabolism	Purine salvage	ROS and RNS production in phagocytes
HMDB0000248	Thyroxine	18332	9	Metabolism	Transport of small molecules	Metabolism of amino acids and derivatives	SLC-mediated transmembrane transport	Transport of vitamins, nucleosides, and related molecules	Metabolism of amine-derived hormones	Transport of organic anions	Thyroxine biosynthesis	Regulation of thyroid hormone activity
HMDB0000294	Urea	16199	9	Metabolism	Transport of small molecules	Metabolism of amino acids and derivatives	SLC-mediated transmembrane transport	Transport of bile salts and organic acids, metal ions and amine compounds	Urea cycle	Metabolism of polyamines	Aquaporin-mediated transport	Agmatine biosynthesis
HMDB0000561	B-Carotene	17579	9	Metabolism	Signal Transduction	Signaling by GPCR	GPCR downstream signalling	Metabolism of vitamins and cofactors	G alpha (i) signalling events	Visual phototransduction	Metabolism of fat-soluble vitamins	Retinoid metabolism and transport
HMDB0001318	4-Methylpentanal	17998	9	Metabolism	Metabolism of lipids	Biological oxidations	Phase I - Functionalization of compounds	Metabolism of steroids	Cytochrome P450 - arranged by substrate type	Metabolism of steroid hormones	Endogenous sterols	Pregnenolone biosynthesis
HMDB0001414	Putrescine	17148	9	Metabolism	Metabolism of amino acids and derivatives	Biological oxidations	Phase I - Functionalization of compounds	Metabolism of polyamines	Interconversion of polyamines	Amine Oxidase reactions	PAOs oxidise polyamines to amines	Agmatine biosynthesis
HMDB0001432	Agmatine	17431	9	Metabolism	Transport of small molecules	Metabolism of amino acids and derivatives	SLC-mediated transmembrane transport	Transport of bile salts and organic acids, metal ions and amine compounds	Organic cation/anion/zwitterion transport	Metabolism of polyamines	Organic cation transport	Agmatine biosynthesis
HMDB0002190	5,6-Epoxy-8,11,14-eicosatrienoic acid	34450	9	Metabolism	Metabolism of lipids	Biological oxidations	Fatty acid metabolism	Phase I - Functionalization of compounds	Arachidonic acid metabolism	Cytochrome P450 - arranged by substrate type	Fatty acids	Synthesis of epoxy (EET) and dihydroxyeicosatrienoic acids (DHET)
HMDB0002232	8,9-Epoxyeicosatrienoic acid	34490	9	Metabolism	Metabolism of lipids	Biological oxidations	Fatty acid metabolism	Phase I - Functionalization of compounds	Arachidonic acid metabolism	Cytochrome P450 - arranged by substrate type	Fatty acids	Synthesis of epoxy (EET) and dihydroxyeicosatrienoic acids (DHET)
HMDB0002894	5-Methylcytosine	27551	9	Gene expression (Transcription)	Epigenetic regulation of gene expression	Negative epigenetic regulation of rRNA expression	RNA Polymerase I Promoter Clearance	RNA Polymerase I Transcription	NoRC negatively regulates rRNA expression	PRC2 methylates histones and DNA	DNA methylation	RNA Polymerase I Promoter Opening
HMDB0000143	D-Galactose	28061	8	Metabolism	Metabolism of lipids	Metabolism of carbohydrates	Sphingolipid metabolism	Glycosphingolipid metabolism	Glycosaminoglycan metabolism	Heparan sulfate/heparin (HS-GAG) metabolism	HS-GAG degradation
HMDB0000210	Pantothenic acid	7916	8	Metabolism	Transport of small molecules	SLC-mediated transmembrane transport	Metabolism of vitamins and cofactors	Metabolism of water-soluble vitamins and cofactors	Transport of vitamins, nucleosides, and related molecules	Coenzyme A biosynthesis	Vitamin B5 (pantothenate) metabolism
HMDB0000267	Pyroglutamic acid	18183	8	Metabolism	Disease	Biological oxidations	Diseases of metabolism	Phase II - Conjugation of compounds	Metabolic disorders of biological oxidation enzymes	Glutathione conjugation	Glutathione synthesis and recycling
HMDB0000562	Creatinine	16737	8	Metabolism	Transport of small molecules	Metabolism of amino acids and derivatives	SLC-mediated transmembrane transport	Transport of bile salts and organic acids, metal ions and amine compounds	Organic cation/anion/zwitterion transport	Organic cation transport	Creatine metabolism
HMDB0000607	Cyanocobalamin	17439	8	Metabolism	Disease	Metabolism of vitamins and cofactors	Metabolism of water-soluble vitamins and cofactors	Diseases of metabolism	Cobalamin (Cbl, vitamin B12) transport and metabolism	Defects in vitamin and cofactor metabolism	Defects in cobalamin (B12) metabolism
HMDB0000906	Trimethylamine	18139	8	Metabolism	Disease	Biological oxidations	Phase I - Functionalization of compounds	Diseases of metabolism	Metabolic disorders of biological oxidation enzymes	FMO oxidises nucleophiles	Defective FMO3 causes Trimethylaminuria (TMAU)
HMDB0001276	N1-Acetylspermidine	17927	8	Metabolism	Metabolism of amino acids and derivatives	Biological oxidations	Phase I - Functionalization of compounds	Metabolism of polyamines	Interconversion of polyamines	Amine Oxidase reactions	PAOs oxidise polyamines to amines
HMDB0001375	3-Hydroxy-3-methylglutaryl-CoA	15467	8	Metabolism	Metabolism of lipids	Metabolism of amino acids and derivatives	Metabolism of steroids	Branched-chain amino acid catabolism	Cholesterol biosynthesis	Ketone body metabolism	Synthesis of Ketone Bodies
HMDB0002003	Tetracosanoic acid	28866	8	Transport of small molecules	Disease	SLC-mediated transmembrane transport	Disorders of transmembrane transporters	SLC transporter disorders	Transport of vitamins, nucleosides, and related molecules	Defective SLC27A4 causes ichthyosis prematurity syndrome (IPS)	Transport of fatty acids
HMDB0002212	Arachidic acid	28822	8	Transport of small molecules	Disease	SLC-mediated transmembrane transport	Disorders of transmembrane transporters	SLC transporter disorders	Transport of vitamins, nucleosides, and related molecules	Defective SLC27A4 causes ichthyosis prematurity syndrome (IPS)	Transport of fatty acids
HMDB0000086	Glycerophosphocholine	16870	7	Metabolism	Metabolism of lipids	Phospholipid metabolism	Glycerophospholipid biosynthesis	PI Metabolism	Glycerophospholipid catabolism	Hydrolysis of LPC
HMDB0000119	Glyoxylic acid	16891	7	Metabolism	Metabolism of amino acids and derivatives	The citric acid (TCA) cycle and respiratory electron transport	Pyruvate metabolism and Citric Acid (TCA) cycle	Glyoxylate metabolism and glycine degradation	Pyruvate metabolism	Regulation of pyruvate dehydrogenase (PDH) complex
HMDB0000192	L-Cystine	16283	7	Transport of small molecules	Disease	SLC-mediated transmembrane transport	Disorders of transmembrane transporters	SLC transporter disorders	Transport of inorganic cations/anions and amino acids/oligopeptides	Amino acid transport across the plasma membrane
HMDB0000222	L-Palmitoylcarnitine	17490	7	Metabolism	Metabolism of lipids	Signal Transduction	Fatty acid metabolism	Signaling by Nuclear Receptors	Signaling by Retinoic Acid	Carnitine metabolism
HMDB0000224	O-Phosphoethanolamine	17553	7	Metabolism	Metabolism of lipids	Phospholipid metabolism	Glycerophospholipid biosynthesis	Sphingolipid metabolism	Sphingolipid de novo biosynthesis	Synthesis of PE
HMDB0000357	3-Hydroxybutyric acid	20067	7	Signal Transduction	Signaling by GPCR	GPCR downstream signalling	GPCR ligand binding	G alpha (i) signalling events	Class A/1 (Rhodopsin-like receptors)	Hydroxycarboxylic acid-binding receptors
HMDB0000606	D-2-Hydroxyglutaric acid	32796	7	Metabolism	Disease	Diseases of metabolism	The citric acid (TCA) cycle and respiratory electron transport	Pyruvate metabolism and Citric Acid (TCA) cycle	Interconversion of 2-oxoglutarate and 2-hydroxyglutarate	Abnormal conversion of 2-oxoglutarate to 2-hydroxyglutarate
HMDB0000715	Kynurenic acid	18344	7	Metabolism	Metabolism of amino acids and derivatives	Signal Transduction	Signaling by GPCR	GPCR ligand binding	Class A/1 (Rhodopsin-like receptors)	Tryptophan catabolism
HMDB0001976	Docosapentaenoic acid (22n-6)	65136	7	Metabolism	Metabolism of lipids	Fatty acid metabolism	alpha-linolenic (omega3) and linoleic (omega6) acid metabolism	Biosynthesis of specialized proresolving mediators (SPMs)	Linoleic acid (LA) metabolism	Biosynthesis of DPA-derived SPMs
HMDB0000012	Deoxyuridine	16450	6	Metabolism	Metabolism of nucleotides	Nucleobase catabolism	Nucleotide salvage	Pyrimidine catabolism	Pyrimidine salvage
HMDB0000014	Deoxycytidine	15698	6	Metabolism	Metabolism of nucleotides	Nucleobase catabolism	Nucleotide salvage	Pyrimidine catabolism	Pyrimidine salvage
HMDB0000071	Deoxyinosine	28997	6	Metabolism	Metabolism of nucleotides	Nucleobase catabolism	Nucleotide salvage	Purine catabolism	Purine salvage
HMDB0000271	Sarcosine	15611	6	Metabolism	Metabolism of amino acids and derivatives	Selenoamino acid metabolism	Glyoxylate metabolism and glycine degradation	Choline catabolism	Metabolism of ingested SeMet, Sec, MeSec into H2Se
HMDB0000363	17a-Hydroxypregnenolone	28750	6	Metabolism	Metabolism of lipids	Metabolism of steroids	Metabolism of steroid hormones	Androgen biosynthesis	Glucocorticoid biosynthesis
HMDB0000714	Hippuric acid	18089	6	Metabolism	Biological oxidations	Phase II - Conjugation of compounds	Amino Acid conjugation	Conjugation of carboxylic acids	Conjugation of benzoate with glycine
HMDB0000840	Salicyluric acid	9008	6	Metabolism	Biological oxidations	Phase II - Conjugation of compounds	Amino Acid conjugation	Conjugation of carboxylic acids	Conjugation of salicylate with glycine
HMDB0001056	Dihydrofolic acid	15633	6	Metabolism	Metabolism of vitamins and cofactors	Metabolism of nucleotides	Metabolism of water-soluble vitamins and cofactors	Interconversion of nucleotide di- and triphosphates	Metabolism of folate and pterines
HMDB0001367	N-Acetyl-glucosamine 1-phosphate	7125	6	Metabolism of proteins	Post-translational protein modification	Asparagine N-linked glycosylation	Biosynthesis of the N-glycan precursor (dolichol lipid-linked oligosaccharide, LLO) and transfer to a nascent protein	Synthesis of substrates in N-glycan biosythesis	Synthesis of UDP-N-acetyl-glucosamine
HMDB0001870	Benzoic acid	30746	6	Metabolism	Biological oxidations	Phase II - Conjugation of compounds	Amino Acid conjugation	Conjugation of carboxylic acids	Conjugation of benzoate with glycine
HMDB0001895	Salicylic acid	16914	6	Metabolism	Biological oxidations	Phase II - Conjugation of compounds	Amino Acid conjugation	Conjugation of carboxylic acids	Conjugation of salicylate with glycine
HMDB0006344	Phenylacetylglutamine	17884	6	Metabolism	Biological oxidations	Phase II - Conjugation of compounds	Amino Acid conjugation	Conjugation of carboxylic acids	Conjugation of phenylacetate with glutamine
HMDB0000011	(R)-3-Hydroxybutyric acid	17066	5	Metabolism	Metabolism of lipids	Ketone body metabolism	Synthesis of Ketone Bodies	Utilization of Ketone Bodies
HMDB0000022	3-Methoxytyramine	1582	5	Transmission across Chemical Synapses	Neuronal System	Neurotransmitter clearance	Dopamine clearance from the synaptic cleft	Enzymatic degradation of dopamine by COMT
HMDB0000306	Tyramine	15760	5	Metabolism	Biological oxidations	Phase I - Functionalization of compounds	Amine Oxidase reactions	Biogenic amines are oxidatively deaminated to aldehydes by MAOA and MAOB
HMDB0000763	5-Hydroxyindoleacetic acid	27823	5	Transmission across Chemical Synapses	Neuronal System	Neurotransmitter clearance	Metabolism of serotonin	Serotonin clearance from the synaptic cleft
HMDB0000824	Propionylcarnitine	28867	5	Metabolism	Metabolism of lipids	Fatty acid metabolism	Peroxisomal lipid metabolism	Beta-oxidation of pristanoyl-CoA
HMDB0000965	Hypotaurine	16668	5	Metabolism	Metabolism of amino acids and derivatives	Sulfur amino acid metabolism	Aspartate and asparagine metabolism	Degradation of cysteine and homocysteine
HMDB0001008	Biliverdin	17033	5	Metabolism	Transport of small molecules	Metabolism of porphyrins	Heme degradation	Iron uptake and transport
HMDB0001373	Dephospho-CoA	15468	5	Metabolism	Metabolism of vitamins and cofactors	Metabolism of water-soluble vitamins and cofactors	Coenzyme A biosynthesis	Vitamin B5 (pantothenate) metabolism
HMDB0001842	Guanidine	42820	5	Transport of small molecules	SLC-mediated transmembrane transport	Transport of bile salts and organic acids, metal ions and amine compounds	Organic cation/anion/zwitterion transport	Organic cation transport
HMDB0001867	4-Aminohippuric acid	104011	5	Transport of small molecules	SLC-mediated transmembrane transport	Transport of bile salts and organic acids, metal ions and amine compounds	Organic cation/anion/zwitterion transport	Organic anion transport
HMDB0002710	Prostaglandin J2	27485	5	Metabolism	Metabolism of lipids	Fatty acid metabolism	Arachidonic acid metabolism	Synthesis of Prostaglandins (PG) and Thromboxanes (TX)
HMDB0002776	13,14-Dihydro-15-keto-PGE2	15550	5	Metabolism	Metabolism of lipids	Fatty acid metabolism	Arachidonic acid metabolism	Synthesis of Prostaglandins (PG) and Thromboxanes (TX)
HMDB0002802	Cortisone	16962	5	Metabolism	Metabolism of lipids	Metabolism of steroids	Metabolism of steroid hormones	Glucocorticoid biosynthesis
HMDB0003175	15-Keto-prostaglandin E2	15547	5	Metabolism	Metabolism of lipids	Fatty acid metabolism	Arachidonic acid metabolism	Synthesis of Prostaglandins (PG) and Thromboxanes (TX)
HMDB0003252	Thromboxane B2	28728	5	Metabolism	Metabolism of lipids	Fatty acid metabolism	Arachidonic acid metabolism	Synthesis of Prostaglandins (PG) and Thromboxanes (TX)
HMDB0003424	1-Hexadecanol	16125	5	Metabolism	Metabolism of lipids	Wax and plasmalogen biosynthesis	Plasmalogen biosynthesis	Wax biosynthesis
HMDB0003876	15(S)-HETE	15558	5	Metabolism	Metabolism of lipids	Fatty acid metabolism	Arachidonic acid metabolism	Synthesis of 15-eicosatetraenoic acid derivatives
HMDB0004240	15-Keto-prostaglandin F2a	28442	5	Metabolism	Metabolism of lipids	Fatty acid metabolism	Arachidonic acid metabolism	Synthesis of Prostaglandins (PG) and Thromboxanes (TX)
HMDB0004685	13,14-Dihydro-15-keto PGF2a	63976	5	Metabolism	Metabolism of lipids	Fatty acid metabolism	Arachidonic acid metabolism	Synthesis of Prostaglandins (PG) and Thromboxanes (TX)
HMDB0006112	Malondialdehyde	566274	5	Metabolism	Metabolism of lipids	Fatty acid metabolism	Arachidonic acid metabolism	Synthesis of Prostaglandins (PG) and Thromboxanes (TX)
HMDB0006245	18-Hydroxyarachidonic acid	63579	5	Metabolism	Metabolism of lipids	Fatty acid metabolism	Arachidonic acid metabolism	Synthesis of (16-20)-hydroxyeicosatetraenoic acids (HETE)
HMDB0010199	11b-PGF2a	27595	5	Metabolism	Metabolism of lipids	Fatty acid metabolism	Arachidonic acid metabolism	Synthesis of Prostaglandins (PG) and Thromboxanes (TX)
HMDB0011134	5-HETE	28209	5	Metabolism	Metabolism of lipids	Fatty acid metabolism	Arachidonic acid metabolism	Synthesis of 5-eicosatetraenoic acids
HMDB0060046	15d PGD2	63999	5	Metabolism	Metabolism of lipids	Fatty acid metabolism	Arachidonic acid metabolism	Synthesis of Prostaglandins (PG) and Thromboxanes (TX)
HMDB0060179	3-Sulfinato-L-alaninate	16345	5	Metabolism	Metabolism of amino acids and derivatives	Sulfur amino acid metabolism	Aspartate and asparagine metabolism	Degradation of cysteine and homocysteine
HMDB0000017	4-Pyridoxic acid	17405	4	Metabolism	Metabolism of vitamins and cofactors	Metabolism of water-soluble vitamins and cofactors	Vitamins B6 activation to pyridoxal phosphate
HMDB0000026	Ureidopropionic acid	18261	4	Metabolism	Metabolism of nucleotides	Nucleobase catabolism	Pyrimidine catabolism
HMDB0000079	Dihydrothymine	27468	4	Metabolism	Metabolism of nucleotides	Nucleobase catabolism	Pyrimidine catabolism
HMDB0000092	Dimethylglycine	17724	4	Metabolism	Metabolism of amino acids and derivatives	Sulfur amino acid metabolism	Choline catabolism
HMDB0000099	L-Cystathionine	17482	4	Metabolism	Metabolism of amino acids and derivatives	Sulfur amino acid metabolism	Cysteine formation from homocysteine
HMDB0000121	Folic acid	27470	4	Metabolism	Metabolism of vitamins and cofactors	Metabolism of water-soluble vitamins and cofactors	Metabolism of folate and pterines
HMDB0000134	Fumaric acid	18012	4	Metabolism	The citric acid (TCA) cycle and respiratory electron transport	Pyruvate metabolism and Citric Acid (TCA) cycle	Citric acid cycle (TCA cycle)
HMDB0000139	Glyceric acid	32398	4	Metabolism	Metabolism of carbohydrates	Fructose metabolism	Fructose catabolism
HMDB0000153	Estriol	27974	4	Signal Transduction	Signaling by Nuclear Receptors	ESR-mediated signaling	Estrogen-dependent gene expression
HMDB0000164	Methylamine	16830	4	Metabolism	Metabolism of nucleotides	Nucleotide salvage	Purine salvage
HMDB0000226	Orotic acid	16742	4	Metabolism	Metabolism of nucleotides	Nucleobase biosynthesis	Pyrimidine biosynthesis
HMDB0000235	Thiamine	18385	4	Metabolism	Metabolism of vitamins and cofactors	Metabolism of water-soluble vitamins and cofactors	Vitamin B1 (thiamin) metabolism
HMDB0000239	Pyridoxine	16709	4	Metabolism	Metabolism of vitamins and cofactors	Metabolism of water-soluble vitamins and cofactors	Vitamins B6 activation to pyridoxal phosphate
HMDB0000244	Riboflavin	17015	4	Metabolism	Metabolism of vitamins and cofactors	Metabolism of water-soluble vitamins and cofactors	Vitamin B2 (riboflavin) metabolism
HMDB0000247	Sorbitol	17924	4	Metabolism	Metabolism of carbohydrates	Fructose metabolism	Fructose biosynthesis
HMDB0000269	Sphinganine	16566	4	Metabolism	Metabolism of lipids	Sphingolipid metabolism	Sphingolipid de novo biosynthesis
HMDB0000292	Xanthine	17712	4	Metabolism	Metabolism of nucleotides	Nucleobase catabolism	Purine catabolism
HMDB0000472	5-Hydroxy-L-tryptophan	17780	4	Metabolism	Metabolism of amino acids and derivatives	Metabolism of amine-derived hormones	Serotonin and melatonin biosynthesis
HMDB0000630	Cytosine	16040	4	Transport of small molecules	SLC-mediated transmembrane transport	Transport of vitamins, nucleosides, and related molecules	Transport of nucleosides and free purine and pyrimidine bases across the plasma membrane
HMDB0000670	Homo-L-arginine	27747	4	Transport of small molecules	SLC-mediated transmembrane transport	Transport of inorganic cations/anions and amino acids/oligopeptides	Amino acid transport across the plasma membrane
HMDB0000694	L-2-Hydroxyglutaric acid	32797	4	Metabolism	The citric acid (TCA) cycle and respiratory electron transport	Pyruvate metabolism and Citric Acid (TCA) cycle	Interconversion of 2-oxoglutarate and 2-hydroxyglutarate
HMDB0000767	Pseudouridine	17802	4	Metabolism	Metabolism of nucleotides	Nucleotide salvage	Pyrimidine salvage
HMDB0000797	SAICAR	18319	4	Metabolism	Metabolism of nucleotides	Nucleobase biosynthesis	Purine ribonucleoside monophosphate biosynthesis
HMDB0000812	N-Acetyl-L-aspartic acid	21547	4	Metabolism	Metabolism of amino acids and derivatives	Aspartate and asparagine metabolism	Glutamate and glutamine metabolism
HMDB0000925	Trimethylamine N-oxide	15724	4	Metabolism	Biological oxidations	Phase I - Functionalization of compounds	FMO oxidises nucleophiles
HMDB0001235	5-Aminoimidazole ribonucleotide	28843	4	Metabolism	Metabolism of nucleotides	Nucleobase biosynthesis	Purine ribonucleoside monophosphate biosynthesis
HMDB0001238	N-Acetylserotonin	17697	4	Metabolism	Metabolism of amino acids and derivatives	Metabolism of amine-derived hormones	Serotonin and melatonin biosynthesis
HMDB0001431	Pyridoxamine	16410	4	Metabolism	Metabolism of vitamins and cofactors	Metabolism of water-soluble vitamins and cofactors	Vitamins B6 activation to pyridoxal phosphate
HMDB0001545	Pyridoxal	17310	4	Metabolism	Metabolism of vitamins and cofactors	Metabolism of water-soluble vitamins and cofactors	Vitamins B6 activation to pyridoxal phosphate
HMDB0004610	Phytosphingosine	46961	4	Metabolism	Metabolism of lipids	Sphingolipid metabolism	Sphingolipid de novo biosynthesis
HMDB0004662	S-(Hydroxymethyl)glutathione	48926	4	Metabolism	Biological oxidations	Phase I - Functionalization of compounds	Ethanol oxidation
HMDB0010213	17-HDoHE	72637	4	Metabolism	Metabolism of lipids	Biosynthesis of specialized proresolving mediators (SPMs)	Biosynthesis of electrophilic Ï‰-3 PUFA oxo-derivatives
HMDB0029416	L-Targinine	28229	4	Transport of small molecules	SLC-mediated transmembrane transport	Transport of inorganic cations/anions and amino acids/oligopeptides	Amino acid transport across the plasma membrane
HMDB0059660	sn-glycero-3-Phosphoethanolamine	16929	4	Metabolism	Metabolism of lipids	Phospholipid metabolism	Glycerophospholipid biosynthesis
HMDB0060484	Indolepyruvate	29750	4	Metabolism	Metabolism of amino acids and derivatives	Phenylalanine and tyrosine metabolism	Phenylalanine metabolism
HMDB0000019	alpha-Ketoisovaleric acid	16530	3	Metabolism	Metabolism of amino acids and derivatives	Branched-chain amino acid catabolism
HMDB0000052	Argininosuccinic acid	15682	3	Metabolism	Metabolism of amino acids and derivatives	Urea cycle
HMDB0000064	Creatine	16919	3	Metabolism	Metabolism of amino acids and derivatives	Creatine metabolism
HMDB0000087	Dimethylamine	17170	3	Metabolism	Metabolism of nitric oxide: eNOS activation and regulation	eNOS activation
HMDB0000128	Guanidoacetic acid	16344	3	Metabolism	Metabolism of amino acids and derivatives	Creatine metabolism
HMDB0000213	Myo-inositol 1-phosphate	18169	3	Metabolism	Inositol phosphate metabolism	Synthesis of IP2, IP, and Ins in the cytosol
[truncated: 32 more rows]
[truncated: 506 more columns]

## Sheet: PathBank pathways
HMDB_ID	Name	Pathway Count	PathBank_CP	PathBank_CP	PathBank_CP	PathBank_CP	PathBank_CP	PathBank_CP	PathBank_CP	PathBank_CP	PathBank_CP	PathBank_CP	PathBank_CP	PathBank_CP	PathBank_CP	PathBank_CP	PathBank_CP	PathBank_CP	PathBank_CP	PathBank_CP	PathBank_CP	PathBank_CP	PathBank_CP	PathBank_CP	PathBank_CP	PathBank_CP	PathBank_CP	PathBank_CP	PathBank_CP	PathBank_CP	PathBank_CP	PathBank_CP	PathBank_CP	PathBank_CP	PathBank_CP	PathBank_CP	PathBank_CP	PathBank_CP	PathBank_CP	PathBank_CP	PathBank_CP	PathBank_CP	PathBank_CP	PathBank_CP	PathBank_CP	PathBank_CP	PathBank_CP	PathBank_CP	PathBank_CP
[truncated: 342 more rows]
[truncated: 362 more columns]

[truncated: 1 more sheets: S1500+pathways]
