# Supplementary material for: Knowledge-Driven Approaches to Create the MTox700+ Metabolite Panel for Predicting Toxicity
Source: Toxicol Sci. 2022 Jan 30;186(2):208–20. doi: 10.1093/toxsci/kfac007 (PMC8963288; doi:10.1093/toxsci/kfac007)
Supplement: kfac007_Supplementary_Data [file kfac007_supplementary_data.zip › kfac007-suppl_data/toxsci-21-0459-File004.xlsx]

## Sheet: Assays
HMDB_ID	Assays (BASF)	Assays (Bowes-44)	Assays (Tox21)	Assays (CTD)	Assays (publications)
HMDB0000870	BASF GC/LC-MS	Eurofins Safety screen	HPLC-MS		LC-MS
HMDB0000073	BASF GC/LC-MS	Eurofins Safety screen			HPLC-EC
HMDB0000259	BASF GC/LC-MS	Eurofins Safety screen			LC-MS|HPLC-EC|HPLC-PED
HMDB0000148	BASF GC/LC-MS	Eurofins Safety screen			NMR|LC-MS|LC-MS/MS|GC-MS
HMDB0000216	BASF GC/LC-MS	Eurofins Safety screen
HMDB0000744	BASF GC/LC-MS		HPLC-MS		GC-MS|LC-MS
HMDB0000192	BASF GC/LC-MS		HPLC-MS		LC-MS|GC-MS
HMDB0000904	BASF GC/LC-MS		HPLC-MS		LC-MS|GC-MS|NMR|LC-MS/MS
HMDB0000191	BASF GC/LC-MS		HPLC-MS		LC-MS|LC-MS/MS
HMDB0000267	BASF GC/LC-MS		HPLC-MS		LC-MS|NMR|GC-MS
HMDB0000254	BASF GC/LC-MS		HPLC-MS		NMR|LC-MS/MS|GC-MS|LC-MS
HMDB0000714	BASF GC/LC-MS			direct colorimetry	LC-MS|LC-MS/MS|NMR
HMDB0000294	BASF GC/LC-MS			enzymatic conductivity rate method	LC-MS|GC-MS
HMDB0000574	BASF GC/LC-MS			HPLC	LC-MS|GC-MS
HMDB0001893	BASF GC/LC-MS			HPLC-UV spectrophotometry
HMDB0000067	BASF GC/LC-MS			LC-MS	GC-MS|LC-MS/MS
HMDB0001830	BASF GC/LC-MS			LC-MS	LC-MS/MS
HMDB0001547	BASF GC/LC-MS			LC-MS
HMDB0000053	BASF GC/LC-MS			LC-MS
HMDB0000124	BASF GC/LC-MS			LC-MS
HMDB0000562	BASF GC/LC-MS			LC-MS/MS	LC-MS/MS|GC-MS|LC-MS|NMR
HMDB0000234	BASF GC/LC-MS			ligand assay
HMDB0000094	BASF GC/LC-MS			NMR	LC-MS/MS|LC-MS|NMR|GC-MS
HMDB0000064	BASF GC/LC-MS			NMR	NMR|LC-MS|DIMS
HMDB0000613	BASF GC/LC-MS				DIMS
HMDB0000220	BASF GC/LC-MS				GC-MS
HMDB0000131	BASF GC/LC-MS				GC-MS
HMDB0000197	BASF GC/LC-MS				GC-MS
HMDB0000573	BASF GC/LC-MS				GC-MS
HMDB0000673	BASF GC/LC-MS				GC-MS|LC-MS
HMDB0000169	BASF GC/LC-MS				GC-MS|LC-MS
HMDB0000126	BASF GC/LC-MS				GC-MS|LC-MS
HMDB0000127	BASF GC/LC-MS				GC-MS|LC-MS
HMDB0000827	BASF GC/LC-MS				GC-MS|LC-MS
HMDB0000187	BASF GC/LC-MS				GC-MS|LC-MS|LC-MS/MS
HMDB0000158	BASF GC/LC-MS				GC-MS|LC-MS|NMR
HMDB0000211	BASF GC/LC-MS				GC-MS|LC-MS|NMR
HMDB0001336	BASF GC/LC-MS				HPLC-EC
HMDB0000207	BASF GC/LC-MS				LC-MS
HMDB0000143	BASF GC/LC-MS				LC-MS
HMDB0002183	BASF GC/LC-MS				LC-MS
HMDB0000181	BASF GC/LC-MS				LC-MS
HMDB0000036	BASF GC/LC-MS				LC-MS
HMDB0000252	BASF GC/LC-MS				LC-MS
HMDB0002925	BASF GC/LC-MS				LC-MS
HMDB0004610	BASF GC/LC-MS				LC-MS
HMDB0000044	BASF GC/LC-MS				LC-MS
HMDB0000695	BASF GC/LC-MS				LC-MS
HMDB0000118	BASF GC/LC-MS				LC-MS
HMDB0001490	BASF GC/LC-MS				LC-MS
HMDB0010382	BASF GC/LC-MS				LC-MS
HMDB0002917	BASF GC/LC-MS				LC-MS
HMDB0007973	BASF GC/LC-MS				LC-MS
HMDB0000682	BASF GC/LC-MS				LC-MS
HMDB0000462	BASF GC/LC-MS				LC-MS
HMDB0010384	BASF GC/LC-MS				LC-MS
HMDB0010386	BASF GC/LC-MS				LC-MS
HMDB0010385	BASF GC/LC-MS				LC-MS
HMDB0007982	BASF GC/LC-MS				LC-MS
HMDB0010169	BASF GC/LC-MS				LC-MS
HMDB0012108	BASF GC/LC-MS				LC-MS
HMDB0002712	BASF GC/LC-MS				LC-MS/MS
HMDB0000289	BASF GC/LC-MS				LC-MS/MS|LC-MS
HMDB0000251	BASF GC/LC-MS				LC-MS/MS|LC-MS|NMR
HMDB0144295	BASF GC/LC-MS				LC-MS/MS|NMR|LC-MS|GC-MS
HMDB0000619	BASF GC/LC-MS				LC-MS|CE-MS|GC-MS
HMDB0000214	BASF GC/LC-MS				LC-MS|CE-MS|GC-MS
HMDB0000687	BASF GC/LC-MS				LC-MS|CE-MS|GC-MS|NMR
HMDB0000177	BASF GC/LC-MS				LC-MS|DIMS|NMR
HMDB0001043	BASF GC/LC-MS				LC-MS|GC-MS
HMDB0006528	BASF GC/LC-MS				LC-MS|GC-MS
HMDB0000162	BASF GC/LC-MS				LC-MS|GC-MS|LC-MS/MS
HMDB0000300	BASF GC/LC-MS				LC-MS|GC-MS|LC-MS/MS
HMDB0000725	BASF GC/LC-MS				LC-MS|GC-MS|LC-MS/MS
HMDB0000167	BASF GC/LC-MS				LC-MS|GC-MS|NMR
HMDB0000715	BASF GC/LC-MS				LC-MS|GC-MS|NMR
HMDB0000767	BASF GC/LC-MS				LC-MS|GC-MS|NMR
HMDB0000168	BASF GC/LC-MS				LC-MS|LC-MS/MS
HMDB0001257	BASF GC/LC-MS				LC-MS|LC-MS/MS
HMDB0000630	BASF GC/LC-MS				LC-MS|LC-MS/MS
HMDB0000517	BASF GC/LC-MS				LC-MS|LC-MS/MS
HMDB0000210	BASF GC/LC-MS				LC-MS|NMR
HMDB0000123	BASF GC/LC-MS				LC-MS|NMR|CE-MS|GC-MS|LC-MS/MS
HMDB0000159	BASF GC/LC-MS				LC-MS|NMR|GC-MS
HMDB0000182	BASF GC/LC-MS				LC-MS|NMR|GC-MS
HMDB0000008	BASF GC/LC-MS				NMR
HMDB0000172	BASF GC/LC-MS				NMR|GC-MS
HMDB0000011	BASF GC/LC-MS				NMR|GC-MS
HMDB0000883	BASF GC/LC-MS				NMR|GC-MS|LC-MS
HMDB0000243	BASF GC/LC-MS				NMR|GC-MS|LC-MS
HMDB0000122	BASF GC/LC-MS				NMR|GC-MS|LC-MS/MS
HMDB0033951	BASF GC/LC-MS				NMR|LC-MS
HMDB0000161	BASF GC/LC-MS				NMR|LC-MS|CE-MS|GC-MS|LC-MS/MS
HMDB0000641	BASF GC/LC-MS				NMR|LC-MS|GC-MS
HMDB0000929	BASF GC/LC-MS				NMR|LC-MS|GC-MS
HMDB0000068	BASF GC/LC-MS
HMDB0000258	BASF GC/LC-MS
HMDB0000637	BASF GC/LC-MS
HMDB0001895	BASF GC/LC-MS
HMDB0001514	BASF GC/LC-MS
HMDB0003073	BASF GC/LC-MS
HMDB0002003	BASF GC/LC-MS
HMDB0002212	BASF GC/LC-MS
HMDB0000016	BASF GC/LC-MS
HMDB0002368	BASF GC/LC-MS
HMDB0000819	BASF GC/LC-MS
HMDB0000318	BASF GC/LC-MS
HMDB0000564	BASF GC/LC-MS
HMDB0000115	BASF GC/LC-MS
HMDB0000943	BASF GC/LC-MS
HMDB0000944	BASF GC/LC-MS
HMDB0004063	BASF GC/LC-MS
HMDB0004949	BASF GC/LC-MS
HMDB0000852	BASF GC/LC-MS
HMDB0006088	BASF GC/LC-MS
HMDB0002869	BASF GC/LC-MS
HMDB0004094	BASF GC/LC-MS
HMDB0000806	BASF GC/LC-MS
HMDB0003229	BASF GC/LC-MS
HMDB0003424	BASF GC/LC-MS
HMDB0002259	BASF GC/LC-MS
HMDB0001160	BASF GC/LC-MS
HMDB0002345	BASF GC/LC-MS
HMDB0011626	BASF GC/LC-MS
HMDB0000807	BASF GC/LC-MS
HMDB0001434	BASF GC/LC-MS
HMDB0006707	BASF GC/LC-MS
HMDB0007984	BASF GC/LC-MS
HMDB0007991	BASF GC/LC-MS
HMDB0008006	BASF GC/LC-MS
HMDB0008037	BASF GC/LC-MS
HMDB0008038	BASF GC/LC-MS
HMDB0008039	BASF GC/LC-MS
HMDB0008046	BASF GC/LC-MS
HMDB0008047	BASF GC/LC-MS
HMDB0008048	BASF GC/LC-MS
HMDB0008057	BASF GC/LC-MS
HMDB0008072	BASF GC/LC-MS
HMDB0008105	BASF GC/LC-MS
HMDB0010396	BASF GC/LC-MS
HMDB0011697	BASF GC/LC-MS
HMDB0000671	BASF GC/LC-MS
HMDB0031068	BASF GC/LC-MS
HMDB0006726	BASF GC/LC-MS
HMDB0007190	BASF GC/LC-MS
HMDB0007219	BASF GC/LC-MS
HMDB0010371	BASF GC/LC-MS
HMDB0011490	BASF GC/LC-MS
HMDB0011524	BASF GC/LC-MS
HMDB0012105	BASF GC/LC-MS
HMDB0031066	BASF GC/LC-MS
HMDB0031067	BASF GC/LC-MS
HMDB0037397	BASF GC/LC-MS
HMDB0044095	BASF GC/LC-MS
HMDB0044102	BASF GC/LC-MS
HMDB0044123	BASF GC/LC-MS
HMDB0044130	BASF GC/LC-MS
HMDB0049394	BASF GC/LC-MS
HMDB0049401	BASF GC/LC-MS
HMDB0050007	BASF GC/LC-MS
HMDB0050014	BASF GC/LC-MS
HMDB0062640	BASF GC/LC-MS
HMDB0240631	BASF GC/LC-MS
HMDB0240638	BASF GC/LC-MS
HMDB0000112		Eurofins Safety screen	HPLC-MS
HMDB0000050		Eurofins Safety screen			LC-MS
HMDB0000895		Eurofins Safety screen			LC-MS
HMDB0001980		Eurofins Safety screen
HMDB0002865		Eurofins Safety screen
HMDB0000099			HPLC-MS		LC-MS
HMDB0001539			HPLC-MS		LC-MS/MS
HMDB0000012			HPLC-MS		LC-MS/MS|LC-MS
HMDB0000227			HPLC-MS
HMDB0001276			HPLC-MS
HMDB0001264			HPLC-MS
HMDB0005083				8-Isoprostane enzyme immunoassay kit	IEC-ICPMS
HMDB0001032				chemiluminescent immunoassay
HMDB0000085				ELISA	LC-MS/MS
HMDB0000063				ELISA
HMDB0133489				ELISA
HMDB0000151				fluoroimmunoassay	LC-MS/MS
HMDB0006961				GC-MS
HMDB0031652				GC-MS
HMDB0125533				GC-MS
HMDB0061734				GC-MS/MS
HMDB0061861				GC-MS|LC-MS
HMDB0000663				HPLC	LC-MS
HMDB0000561				HPLC
HMDB0003000				HPLC
HMDB0002789				HPLC
HMDB0003233				HPLC
HMDB0003993				HPLC
HMDB0033844				HPLC
HMDB0003543				HPLC-diode array detector
HMDB0006478				HPLC-diode array detector
HMDB0006101				HPLC-MS/MS
HMDB0003333				HPLC-MS/MS
HMDB0005994				HPLC-UV spectrophotometry
HMDB0000569				ICP-MS
HMDB0000643				LC	LC-MS
HMDB0000570				LC	LC-MS
HMDB0000936				LC
HMDB0062496				LC-MS	LC-MS
HMDB0001123				LC-MS	LC-MS|GC-MS
HMDB0000821				LC-MS	LC-MS|GC-MS|NMR
HMDB0000022				LC-MS
HMDB0001238				LC-MS
HMDB0001175				LC-MS
HMDB0001176				LC-MS
HMDB0001318				LC-MS
HMDB0001425				LC-MS
HMDB0004035				LC-MS
HMDB0003193				LC-MS
HMDB0060493				LC-MS
HMDB0003128				LC-MS
HMDB0003550				LC-MS/MS	FP fluorescence;Radioimmunoassay
HMDB0001220				LC-MS/MS	IEC-ICPMS
HMDB0001403				LC-MS/MS	IEC-ICPMS
HMDB0001085				LC-MS/MS
HMDB0002232				LC-MS/MS
HMDB0002190				LC-MS/MS
HMDB0000077				LC-MS/MS
HMDB0006111				LC-MS/MS
HMDB0002802				LC-MS/MS
HMDB0003252				LC-MS/MS
HMDB0003876				LC-MS/MS
HMDB0011134				LC-MS/MS
HMDB0010223				LC-MS/MS
HMDB0004668				LC-MS/MS
HMDB0004669				LC-MS/MS
HMDB0004710				LC-MS/MS
HMDB0001890				LC-MS/MS
HMDB0010213				LC-MS/MS
HMDB0005045				LC-MS/MS
HMDB0010209				LC-MS/MS
HMDB0012897				LC-MS/MS
HMDB0038555				LC-MS/MS
HMDB0042011				LC-MS/MS
HMDB0000916				LC-UV spectrophotometry	LC-MS
HMDB0000374				MS
HMDB0000754				NMR	LC-MS/MS
HMDB0001406				radioimmunoassay	LC-MS/MS
HMDB0000248				radioimmunoassay	LC-MS|Solid-phase, time-resolved sandwich fluoroimmunometric assay|FP fluorescence;Radioimmunoassay
HMDB0000121				radioimmunoassay
HMDB0001314				radioimmunoassay
HMDB0000265				radioimmunoassay
HMDB0006112				spectrophotometer	LC-MS
HMDB0000054				spectrophotometer	LC-MS/MS
HMDB0000125				spectrophotometer	NMR|Microsomal assay|DIMS
HMDB0011723				UHPLC-MS/MS
HMDB0041805				UHPLC-MS/MS
HMDB0000010				UPLC-MS/MS
HMDB0000335				UPLC-MS/MS
HMDB0000343				UPLC-MS/MS
HMDB0000338				UPLC-MS/MS
HMDB0005895				UPLC-MS/MS
HMDB0041942				UPLC-MS/MS
HMDB0001265					DIMS
HMDB0004662					DIMS
HMDB0001254					DIMS|LC-MS
HMDB0034879					DIMS|LC-MS
HMDB0001852					FP fluorescence;Radioimmunoassay
HMDB0001401					GC-MS
HMDB0001870					GC-MS
HMDB0002329					GC-MS
HMDB0000019					GC-MS
HMDB0000691					GC-MS
HMDB0000268					GC-MS
HMDB0000710					GC-MS
HMDB0060244					GC-MS
HMDB0000803					GC-MS
HMDB0001366					GC-MS
HMDB0001147					GC-MS
HMDB0000213					GC-MS
HMDB0033704					GC-MS
HMDB0000449					GC-MS
HMDB0000346					GC-MS
HMDB0000498					GC-MS
HMDB0000867					GC-MS
HMDB0012328					GC-MS
HMDB0000237					GC-MS|GC-MS
HMDB0000134					GC-MS|LC-MS
HMDB0000660					GC-MS|LC-MS
HMDB0000139					GC-MS|LC-MS
HMDB0000292					GC-MS|LC-MS
HMDB0001999					GC-MS|LC-MS
HMDB0000625					GC-MS|LC-MS
HMDB0000508					GC-MS|LC-MS
HMDB0000145					GC-MS|LC-MS|CE-MS
HMDB0004029					GC-MS|LC-MS|CE-MS
HMDB0002984					GC-MS|LC-MS|CE-MS
HMDB0000763					HPLC-EC|HPLC-PED
HMDB0002710					IEC-ICPMS
HMDB0010199					IEC-ICPMS
HMDB0004240					IEC-ICPMS
HMDB0004682					IEC-ICPMS
HMDB0002776					IEC-ICPMS
HMDB0004685					IEC-ICPMS
HMDB0060046					IEC-ICPMS
HMDB0001341					LC-MS
HMDB0000058					LC-MS
HMDB0001397					LC-MS
HMDB0000223					LC-MS
HMDB0000518					LC-MS
HMDB0000157					LC-MS
HMDB0000138					LC-MS
HMDB0000271					LC-MS
HMDB0000224					LC-MS
HMDB0000089					LC-MS
HMDB0002894					LC-MS
HMDB0000026					LC-MS
HMDB0000269					LC-MS
HMDB0060484					LC-MS
HMDB0003337					LC-MS
HMDB0000133					LC-MS
HMDB0001388					LC-MS
HMDB0000951					LC-MS
HMDB0000128					LC-MS
HMDB0000092					LC-MS
HMDB0000226					LC-MS
HMDB0001432					LC-MS
HMDB0006344					LC-MS
HMDB0000277					LC-MS
HMDB0000052					LC-MS
HMDB0001235					LC-MS
HMDB0001369					LC-MS
HMDB0004058					LC-MS
HMDB0001229					LC-MS
HMDB0000978					LC-MS
HMDB0000202					LC-MS
HMDB0000719					LC-MS
HMDB0000205					LC-MS
HMDB0002024					LC-MS
HMDB0000176					LC-MS
HMDB0003681					LC-MS
HMDB0003464					LC-MS
HMDB0003418					LC-MS
HMDB0001473					LC-MS
HMDB0001190					LC-MS
HMDB0000070					LC-MS
HMDB0033752					LC-MS
HMDB0003411					LC-MS
HMDB0000568					LC-MS
HMDB0000639					LC-MS
HMDB0003633					LC-MS
HMDB0000222					LC-MS
HMDB0000072					LC-MS
HMDB0000949					LC-MS
HMDB0006779					LC-MS
HMDB0006855					LC-MS
HMDB0004259					LC-MS
HMDB0000402					LC-MS
HMDB0002820					LC-MS
HMDB0004225					LC-MS
HMDB0006272					LC-MS
HMDB0004077					LC-MS
HMDB0004089					LC-MS
HMDB0004195					LC-MS
HMDB0012948					LC-MS
HMDB0003974					LC-MS
HMDB0004062					LC-MS
HMDB0004186					LC-MS
HMDB0000742					LC-MS
HMDB0000626					LC-MS
HMDB0001545					LC-MS
HMDB0001431					LC-MS
HMDB0000239					LC-MS
HMDB0001138					LC-MS
HMDB0002393					LC-MS
HMDB0000017					LC-MS
HMDB0000824					LC-MS
HMDB0240347					LC-MS
HMDB0001867					LC-MS
HMDB0004044					LC-MS
HMDB0000893					LC-MS
HMDB0003331					LC-MS
HMDB0000958					LC-MS
HMDB0000397					LC-MS
HMDB0011745					LC-MS
HMDB0002006					LC-MS
HMDB0000355					LC-MS
HMDB0000631					LC-MS
HMDB0000896					LC-MS
HMDB0000087					LC-MS
HMDB0000874					LC-MS
HMDB0000866					LC-MS
HMDB0000679					LC-MS
HMDB0000729					LC-MS
HMDB0000826					LC-MS
HMDB0003320					LC-MS
HMDB0000708					LC-MS
HMDB0013713					LC-MS
HMDB0000733					LC-MS
HMDB0000734					LC-MS
HMDB0010379					LC-MS
HMDB0001301					LC-MS
HMDB0003175					LC-MS
HMDB0006245					LC-MS
HMDB0003357					LC-MS
HMDB0000848					LC-MS
HMDB0011503					LC-MS
HMDB0000522					LC-MS
HMDB0000791					LC-MS
HMDB0005066					LC-MS
HMDB0002013					LC-MS
HMDB0013128					LC-MS
HMDB0002815					LC-MS
HMDB0006469					LC-MS
HMDB0010395					LC-MS
HMDB0000760					LC-MS
HMDB0000860					LC-MS
HMDB0005065					LC-MS
HMDB0008015					LC-MS
HMDB0008138					LC-MS
HMDB0008434					LC-MS
HMDB0008457					LC-MS
HMDB0010383					LC-MS
HMDB0000391					LC-MS
HMDB0000394					LC-MS
HMDB0000415					LC-MS
HMDB0000832					LC-MS
HMDB0002172					LC-MS
HMDB0011174					LC-MS
HMDB0011179					LC-MS
HMDB0028848					LC-MS
HMDB0032055					LC-MS
HMDB0061702					LC-MS
HMDB0062559					LC-MS
HMDB0010394					LC-MS
HMDB0011717					LC-MS
HMDB0000307					LC-MS
HMDB0000328					LC-MS
HMDB0000385					LC-MS
HMDB0000403					LC-MS
HMDB0000424					LC-MS
HMDB0000567					LC-MS
HMDB0000732					LC-MS
HMDB0000894					LC-MS
HMDB0000932					LC-MS
HMDB0002201					LC-MS
HMDB0002208					LC-MS
HMDB0002210					LC-MS
HMDB0002335					LC-MS
HMDB0003976					LC-MS
HMDB0006351					LC-MS
HMDB0007007					LC-MS
HMDB0009318					LC-MS
HMDB0010380					LC-MS
HMDB0010388					LC-MS
HMDB0010390					LC-MS
HMDB0010397					LC-MS
HMDB0010401					LC-MS
HMDB0010404					LC-MS
HMDB0010407					LC-MS
HMDB0011129					LC-MS
HMDB0011172					LC-MS
HMDB0011505					LC-MS
HMDB0011621					LC-MS
HMDB0011658					LC-MS
HMDB0028816					LC-MS
HMDB0029156					LC-MS
HMDB0039540					LC-MS
HMDB0041706					LC-MS
HMDB0041749					LC-MS
HMDB0041788					LC-MS
HMDB0056197					LC-MS
HMDB0059719					LC-MS
HMDB0060104					LC-MS
HMDB0061695					LC-MS
HMDB0062784					LC-MS
HMDB0114771					LC-MS
HMDB0240261					LC-MS
HMDB0240597					LC-MS
HMDB0001185					LC-MS/MS
HMDB0000034					LC-MS/MS
HMDB0000247					LC-MS/MS
HMDB0000014					LC-MS/MS
HMDB0001056					LC-MS/MS
HMDB0001008					LC-MS/MS
HMDB0000965					LC-MS/MS
HMDB0000030					LC-MS/MS
HMDB0000262					LC-MS/MS
HMDB0000998					LC-MS/MS
HMDB0001396					LC-MS/MS
HMDB0000071					LC-MS/MS
HMDB0000855					LC-MS/MS
HMDB0060179					LC-MS/MS
HMDB0001373					LC-MS/MS
HMDB0001252					LC-MS/MS
HMDB0059660					LC-MS/MS
HMDB0001129					LC-MS/MS
HMDB0002243					LC-MS/MS
HMDB0000229					LC-MS/MS
HMDB0060256					LC-MS/MS
HMDB0061880					LC-MS/MS
HMDB0240209					LC-MS/MS
HMDB0000670					LC-MS/MS
HMDB0001367					LC-MS/MS
HMDB0000840					LC-MS/MS
HMDB0029416					LC-MS/MS
HMDB0000755					LC-MS/MS
HMDB0011756					LC-MS/MS
HMDB0029965					LC-MS/MS
HMDB0003911					LC-MS/MS
HMDB0000884					LC-MS/MS
HMDB0000982					LC-MS/MS
HMDB0003334					LC-MS/MS
HMDB0001976					LC-MS/MS
HMDB0013127					LC-MS/MS
HMDB0000552					LC-MS/MS
HMDB0002823					LC-MS/MS
HMDB0011170					LC-MS/MS
HMDB0011171					LC-MS/MS
HMDB0028744					LC-MS/MS
HMDB0061684					LC-MS/MS
HMDB0062557					LC-MS/MS
HMDB0062620					LC-MS/MS
HMDB0094696					LC-MS/MS
HMDB0000788					LC-MS/MS
HMDB0061384					LC-MS/MS
HMDB0002224					LC-MS/MS
HMDB0002320					LC-MS/MS
HMDB0002536					LC-MS/MS
HMDB0004973					LC-MS/MS
HMDB0004975					LC-MS/MS
HMDB0005765					LC-MS/MS
HMDB0005766					LC-MS/MS
HMDB0006455					LC-MS/MS
HMDB0007218					LC-MS/MS
HMDB0028960					LC-MS/MS
HMDB0029037					LC-MS/MS
HMDB0029154					LC-MS/MS
HMDB0062558					LC-MS/MS
HMDB0240343					LC-MS/MS
HMDB0000283					LC-MS/MS|GC-MS|LC-MS
HMDB0000273					LC-MS/MS|LC-MS
HMDB0000925					LC-MS/MS|LC-MS|NMR
HMDB0000208					LC-MS/MS|NMR|GC-MS|LC-MS
HMDB0000043					LC-MS/MS|NMR|LC-MS
HMDB0013340					LC-MS;GC-MS
HMDB0000479					LC-MS|CE-MS|GC-MS
HMDB0000761					LC-MS|CE-MS|GC-MS
HMDB0000365					LC-MS|CE-MS|GC-MS
HMDB0000296					LC-MS|DIMS|GC-MS
HMDB0000442					LC-MS|GC-MS
HMDB0009060					LC-MS|GC-MS
HMDB0001476					LC-MS|LC-MS
HMDB0001414					LC-MS|LC-MS/MS
HMDB0000812					LC-MS|LC-MS/MS
HMDB0000684					LC-MS|LC-MS/MS
HMDB0001173					LC-MS|LC-MS/MS
HMDB0000512					LC-MS|LC-MS/MS
HMDB0003290					LC-MS|LC-MS/MS
HMDB0000230					LC-MS|LC-MS/MS
HMDB0000784					LC-MS|LC-MS/MS
HMDB0000721					LC-MS|LC-MS/MS
HMDB0000705					LC-MS|LC-MS/MS
HMDB0240311					LC-MS|LC-MS/MS
HMDB0000097					LC-MS|NMR
HMDB0001565					LC-MS|NMR
HMDB0000060					LC-MS|NMR
HMDB0000906					LC-MS|NMR
HMDB0000897					LC-MS|NMR
HMDB0000201					LC-MS|NMR
HMDB0006029					LC-MS|NMR
HMDB0000538					NMR
HMDB0000142					NMR
HMDB0000301					NMR
HMDB0002226					NMR
HMDB0000661					NMR
HMDB0000532					NMR
HMDB0000757					NMR
HMDB0000042					NMR|GC-MS|LC-MS
HMDB0000045					NMR|LC-MS
HMDB0000086					NMR|LC-MS
HMDB0000881					NMR|LC-MS
HMDB0000510					NMR|LC-MS/MS
HMDB0002961					TLC-radioisotope scanner, GC-MS
HMDB0000902
HMDB0000217
HMDB0001248
HMDB0000696
HMDB0000305
HMDB0000101
HMDB0000039
HMDB0001389
HMDB0000076
HMDB0001256
HMDB0001488
HMDB0001149
HMDB0000225
HMDB0000306
HMDB0000235
HMDB0000244
HMDB0000472
HMDB0001423
HMDB0000939
HMDB0000190
HMDB0001532
HMDB0000119
HMDB0001191
HMDB0000221
HMDB0001487
HMDB0000056
HMDB0000253
HMDB0001358
HMDB0001206
HMDB0004249
HMDB0001498
HMDB0003178
HMDB0000595
HMDB0000027
HMDB0001139
HMDB0001375
HMDB0001275
HMDB0001197
HMDB0000990
HMDB0002086
HMDB0000319
HMDB0000363
HMDB0000797
HMDB0006254
HMDB0000279
HMDB0000241
HMDB0001086
HMDB0001097
HMDB0001261
HMDB0000694
HMDB0000130
HMDB0000098
HMDB0000107
HMDB0000930
HMDB0000900
HMDB0000956
HMDB0000209
HMDB0000700
HMDB0000153
HMDB0000878
HMDB0001338
HMDB0001259
HMDB0001430
HMDB0001311
HMDB0000845
HMDB0004362
HMDB0000245
HMDB0005943
HMDB0003598
HMDB0006814
HMDB0000031
HMDB0004193
HMDB0000731
HMDB0004194
HMDB0000430
HMDB0000565
HMDB0000638
HMDB0000511
HMDB0000607
HMDB0000357
HMDB0000482
HMDB0001453
HMDB0001842
HMDB0059623
HMDB0060074
HMDB0000164
HMDB0002274
HMDB0000079
HMDB0000606
HMDB0000491
HMDB0001051
HMDB0000535
HMDB0000792
HMDB0001522
HMDB0001964
HMDB0000622
HMDB0003157
HMDB0000582
HMDB0001169
HMDB0000666
HMDB0031230
HMDB0000910
HMDB0012971
HMDB0029581
HMDB0001451
HMDB0002084
HMDB0002356
HMDB0010032
HMDB0013240
HMDB0003933
HMDB0010150
HMDB0056960
HMDB0002140
HMDB0059835
HMDB0031475
HMDB0000635
HMDB0000321
HMDB0002032
HMDB0011623
HMDB0000428
HMDB0002643
HMDB0003148
HMDB0010325
HMDB0059777
HMDB0061112
HMDB0010357
HMDB0000620
HMDB0002354
HMDB0010319
HMDB0013231
HMDB0040221
HMDB0000549
HMDB0002726
HMDB0003603
HMDB0006220
HMDB0013821
HMDB0029306
HMDB0031681
HMDB0033724
HMDB0034170
HMDB0059873

## Sheet: Standards
HMDB_ID	Name	Vendor	Purity
HMDB0240343	N-Acetylmethionine sulfoxide	001chemical	> 98%
HMDB0002823	Docosatrienoic acid	AA BLOCKS	≥98%
HMDB0004193	N1-Methyl-2-pyridone-5-carboxamide	AA BLOCKS	≥98%
HMDB0001259	Succinic acid semialdehyde	AA BLOCKS	n/a
HMDB0062557	N-Acetylthreonine	AA BLOCKS	> 97%
HMDB0002776	13,14-Dihydro-15-keto-PGE2	AA BLOCKS	≥95%
HMDB0060046	15d PGD2	AA BLOCKS	≥95%
HMDB0028744	Asparaginyl-Valine	ABCR	N/A
HMDB0011174	Isoleucylproline	ABCR	N/A
HMDB0001369	Pyrroline hydroxycarboxylic acid	ABI Chem	N/A
HMDB0006779	Indole-5,6-quinone	ABI Chem	N/A
HMDB0001430	L-Dopachrome	ABI Chem	N/A
HMDB0000385	12a-Hydroxy-3-oxocholadienic acid	ABI Chem	N/A
HMDB0010357	Tetrahydroaldosterone-3-glucuronide	ABI Chem	N/A
HMDB0001301	1-Pyrroline-5-carboxylic acid	ABI Chem	N/A
HMDB0000343	2-Hydroxyestrone	Alfa chemistry	N/A
HMDB0059719	Heptylmalonic acid	Alinda Chemical, Ltd.	n/a
HMDB0240597	LysoPI (18:2)	AnalytiCon Discovery, GmbH	≥96%
HMDB0061861	Octyl 4-methoxycinnamic acid	Angene (China)	≥97%
HMDB0002140	Pteroyl-D-glutamic acid	Angene (China)	≥98%
HMDB0002224	5-Methyldeoxycytidine	Angene (China)	≥98%
HMDB0004077	4,6-Dihydroxyquinoline	Angene (China)	≥97%
HMDB0001318	4-Methylpentanal	Angene (China)	> 98%
HMDB0000394	3-Hydroxytetradecanedioic acid	Angene (China)	≥95%
HMDB0000788	Orotidine	Angene (China)	≥90%
HMDB0007218	DG(18:1(9Z)/18:1(9Z)/0:0)	Avanti	> 99%
HMDB0011697	SM(d18:1/24:0)	Avanti	> 99%
HMDB0004094	Indoxyl	BIONET/Key Organics Ltd.	≥95%
HMDB0041805	2-Thiothiazolidine-4-carboxylic acid	BIONET/Key Organics Ltd.	> 97%
HMDB0000403	2-Hydroxyadenine	Cayman	≥95%
HMDB0056197	DG(18:1n9/0:0/18:1n9)	Cayman	> 98%
HMDB0029416	L-Targinine	Cayman	≥99%
HMDB0002820	Methylimidazoleacetic acid	Cayman	≥95%
HMDB0006726	CE(20:4(5Z,8Z,11Z,14Z))	Cayman	≥98%
HMDB0000732	Hydroxykynurenine	Cayman	≥98%
HMDB0003252	Thromboxane B2	Cayman	> 98%
HMDB0004240	15-Keto-prostaglandin F2a	Cayman	> 98%
HMDB0001498	Inositol 1,4,5-trisphosphate	Cayman	≥98%
HMDB0037397	xi-17-Methyloctadecanoic acid	Cayman	> 98%
HMDB0004259	Acetyl-N-formyl-5-methoxykynurenamine	Cayman	> 98%
HMDB0001276	N1-Acetylspermidine	Cayman	> 98%
HMDB0010199	11b-PGF2a	Cayman	> 99%
HMDB0003175	15-Keto-prostaglandin E2	Cayman	> 98%
HMDB0000335	16a-Hydroxyestrone	Cayman	> 98%
HMDB0003876	15(S)-HETE	Cayman	> 98%
HMDB0240347	N6-Carboxymethyllysine	Cayman	≥95%
HMDB0000932	Tauro-b-muricholic acid	Cayman	> 95%
HMDB0011134	5-HETE	Cayman	> 95%
HMDB0006111	12-HETE	Cayman	> 97%
HMDB0002190	5,6-Epoxy-8,11,14-eicosatrienoic acid	Cayman	> 90%
HMDB0002710	Prostaglandin J2	Cayman	N/A
HMDB0005083	8-Isoprostaglandin F2a	Cayman	≥98%
HMDB0004668	13-OxoODE	Cayman	> 98%
HMDB0001176	Cytidine monophosphate N-acetylneuraminic acid	Cayman	≥85%
HMDB0010213	17-HDoHE	Cayman	> 98%
HMDB0004669	9-OxoODE	Cayman	> 98%
HMDB0010032	PIP2(16:0/16:0)	Cayman	≥98%
HMDB0010386	LysoPC(18:2(9Z,12Z))	Cayman	≥95%
HMDB0010209	15-HEPE	Cayman	N/A
HMDB0001375	3-Hydroxy-3-methylglutaryl-CoA	Cayman	> 95%
HMDB0003933	Pentosidine	Cayman	N/A
HMDB0004035	22b-Hydroxycholesterol	Cayman	> 95%
HMDB0004682	11(R)-HETE	Cayman	N/A
HMDB0039540	Cerebronic acid	Cayman	≥98%
HMDB0001085	Leukotriene B4	Cayman	N/A
HMDB0006254	4-Hydroxyretinoic acid	Cayman	> 95%
HMDB0000797	SAICAR	Cayman	n/a
HMDB0004710	9,10,13-TriHOME	Cayman	> 98%
HMDB0004685	13,14-Dihydro-15-keto PGF2a	Cayman	> 95%
HMDB0061880	N-Acetyl-beta-alanine	ENAMINE Ltd.	≥95%
HMDB0062558	Pyroglutamine	ENAMINE Ltd.	≥95%
HMDB0061384	N-(3-acetamidopropyl)pyrrolidin-2-one	ENAMINE Ltd.	≥95%
HMDB0062640	3-hydroxy-2-isobutyrate	ENAMINE Ltd.	≥90%
HMDB0004194	N1-Methyl-4-pyridone-3-carboxamide	ENAMINE Ltd.	≥95%
HMDB0003603	CE(10:0)	Fluorochem	n/a
HMDB0011171	gamma-Glutamylleucine	Glentham life sciences	> 98%
HMDB0002320	Imidazolelactic acid	HTS Biochemie	n/a
HMDB0000079	Dihydrothymine	In MetaSci food component kit	N/A
HMDB0000569	Deoxypyridinoline	IRIS Biotech	n/a
HMDB0001423	Coenzyme A	IROA	>95%
HMDB0000127	D-Glucuronic acid	IROA	>95%
HMDB0001473	Dihydroxyacetone phosphate	IROA	>95%
HMDB0000227	Mevalonic acid	IROA	>95%
HMDB0002183	Docosahexaenoic acid	IROA	>95%
HMDB0001123	2-Aminobenzoic acid	IROA	>95%
HMDB0000008	2-Hydroxybutyric acid	IROA	>95%
HMDB0033752	3-(2-Hydroxyphenyl)propanoic acid	IROA	>95%
HMDB0000318	3,4-Dihydroxyphenylglycol	IROA	>95%
HMDB0003911	3-Aminoisobutanoic acid	IROA	>95%
HMDB0000355	3-Hydroxymethylglutaric acid	IROA	>95%
HMDB0000017	4-Pyridoxic acid	IROA	>95%
HMDB0000063	Cortisol	IROA	>95%
HMDB0000622	Ethylmalonic acid	IROA	>95%
HMDB0000965	Hypotaurine	IROA	>95%
HMDB0060484	Indolepyruvate	IROA	>95%
HMDB0000229	Nicotinamide ribotide	IROA	>95%
HMDB0000939	S-Adenosylhomocysteine	IROA	>95%
HMDB0000248	Thyroxine	IROA	>95%
HMDB0000691	Malonic acid	IROA	>95%
HMDB0000190	L-Lactic acid	IROA	>95%
HMDB0000070	Pipecolic acid	IROA	>95%
HMDB0000209	Phenylacetic acid	IROA	>95%
HMDB0000119	Glyoxylic acid	IROA	>95%
HMDB0000026	Ureidopropionic acid	IROA	>95%
HMDB0000269	Sphinganine	IROA	>95%
HMDB0001539	Asymmetric dimethylarginine	IROA	>95%
HMDB0001008	Biliverdin	IROA	>95%
HMDB0001314	Cyclic GMP	IROA	>95%
HMDB0001532	Deoxyadenosine triphosphate	IROA	>95%
HMDB0001191	Deoxyuridine triphosphate	IROA	>95%
HMDB0001056	Dihydrofolic acid	IROA	>95%
HMDB0003073	Gamma-Linolenic acid	IROA	>95%
HMDB0000126	Glycerol 3-phosphate	IROA	>95%
HMDB0003157	Guanidinosuccinic acid	IROA	>95%
HMDB0001190	Indoleacetaldehyde	IROA	>95%
HMDB0000819	Normetanephrine	IROA	>95%
HMDB0000564	PC(16:0/16:0)	IROA	>95%
HMDB0000660	D-Fructose	IROA|MetaSci	0.95
HMDB0000508	Ribitol	IROA|MetaSci	0.95
HMDB0000044	Ascorbic acid	IROA|MetaSci	0.99
HMDB0000134	Fumaric acid	IROA|MetaSci	0.99
HMDB0000143	D-Galactose	IROA|MetaSci	0.95
HMDB0000177	L-Histidine	IROA|MetaSci	0.99
HMDB0000176	Maleic acid	IROA|MetaSci	0.99
HMDB0000305	Vitamin A	IROA|MetaSci	>98%
HMDB0000098	D-Xylose	IROA|MetaSci	0.98
HMDB0000673	Linoleic acid	IROA|MetaSci	0.99
HMDB0002917	D-Xylitol	IROA|MetaSci	≥99%
HMDB0000014	Deoxycytidine	IROA|MetaSci	0.95
HMDB0000045	Adenosine monophosphate	IROA|MetaSci	≥97%
HMDB0001893	alpha-Tocopherol	IROA|MetaSci	>96%
HMDB0000958	trans-Aconitic acid	IROA|MetaSci	0.99
HMDB0000089	Cytidine	IROA|MetaSci	0.99
HMDB0003331	1-Methyladenosine	IROA|MetaSci	≥98%
HMDB0000630	Cytosine	IROA|MetaSci	0.97
HMDB0000491	3-Methyl-2-oxovaleric acid	IROA|MetaSci	0.98
HMDB0001341	ADP	IROA|MetaSci	≥95%
HMDB0000538	Adenosine triphosphate	IROA|MetaSci	≥95%
HMDB0000217	NADP	IROA|MetaSci	>95%
HMDB0000169	D-Mannose	IROA|MetaSci	0.99
HMDB0000097	Choline	IROA|MetaSci	0.99
HMDB0000574	L-Cysteine	IROA|MetaSci	0.95
HMDB0000107	Galactitol	IROA|MetaSci	0.95
HMDB0000201	L-Acetylcarnitine	IROA|MetaSci	0.95
HMDB0000207	Oleic acid	IROA|MetaSci	0.99
HMDB0000902	NAD	IROA|MetaSci	0.97
HMDB0001397	Guanosine monophosphate	IROA|MetaSci	0.98
HMDB0001401	Glucose 6-phosphate	IROA|MetaSci	>95%
HMDB0000124	Fructose 6-phosphate	IROA|MetaSci	>98%
HMDB0000211	myo-Inositol	IROA|MetaSci	0.99
HMDB0000637	Chenodeoxycholic acid glycine conjugate	IROA|MetaSci	0.97
HMDB0002368	Nervonic acid	IROA|MetaSci	>95%
HMDB0000518	Chenodeoxycholic acid	IROA|MetaSci	0.98
HMDB0000138	Glycocholic acid	IROA|MetaSci	0.98
HMDB0003229	Palmitoleic acid	IROA|MetaSci	0.98
HMDB0000573	Elaidic acid	IROA|MetaSci	0.98
HMDB0001547	Corticosterone	IROA|MetaSci	0.95
HMDB0000397	2-Pyrocatechuic acid	IROA|MetaSci	0.99
HMDB0001336	3,4-Dihydroxybenzeneacetic acid	IROA|MetaSci	0.98
HMDB0000357	3-Hydroxybutyric acid	IROA|MetaSci	0.95
HMDB0000022	3-Methoxytyramine	IROA|MetaSci	0.955
HMDB0003681	4-Acetamidobutanoic acid	IROA|MetaSci	0.98
HMDB0000763	5-Hydroxyindoleacetic acid	IROA|MetaSci	98-100 %
HMDB0001890	Acetylcysteine	IROA|MetaSci	0.99
HMDB0000532	Acetylglycine	IROA|MetaSci	0.99
HMDB0001852	all-trans-Retinoic acid	IROA|MetaSci	>98%
HMDB0000510	Aminoadipic acid	IROA|MetaSci	0.98
HMDB0000039	Butyric acid	IROA|MetaSci	0.98
HMDB0000619	Cholic acid	IROA|MetaSci	0.95
HMDB0000064	Creatine	IROA|MetaSci	0.99
HMDB0000562	Creatinine	IROA|MetaSci	0.95
HMDB0000058	Cyclic AMP	IROA|MetaSci	0.95
HMDB0000101	Deoxyadenosine	IROA|MetaSci	0.98
HMDB0000085	Deoxyguanosine	IROA|MetaSci	0.99
HMDB0000073	Dopamine	IROA|MetaSci	0.95
HMDB0000283	D-Ribose	IROA|MetaSci	0.98
HMDB0000112	gamma-Aminobutyric acid	IROA|MetaSci	0.98
HMDB0000625	Gluconic acid	IROA|MetaSci	0.99
HMDB0001051	Glyceraldehyde	IROA|MetaSci	0.95
HMDB0000139	Glyceric acid	IROA|MetaSci	0.999
HMDB0000714	Hippuric acid	IROA|MetaSci	0.98
HMDB0000742	Homocysteine	IROA|MetaSci	>95%
HMDB0000118	Homovanillic acid	IROA|MetaSci	>98.0%
HMDB0000755	Hydroxyphenyllactic acid	IROA|MetaSci	0.98
HMDB0002024	Imidazoleacetic acid	IROA|MetaSci	>98.0%
HMDB0000682	Indoxyl sulfate	IROA|MetaSci	>95%
HMDB0000695	Ketoleucine	IROA|MetaSci	0.98
HMDB0000517	L-Arginine	IROA|MetaSci	0.98
HMDB0000168	L-Asparagine	IROA|MetaSci	0.99
HMDB0000719	L-Homoserine	IROA|MetaSci	0.99
HMDB0000684	L-Kynurenine	IROA|MetaSci	0.98
HMDB0000182	L-Lysine	IROA|MetaSci	0.95
HMDB0000187	L-Serine	IROA|MetaSci	0.95
HMDB0000167	L-Threonine	IROA|MetaSci	0.95
HMDB0000158	L-Tyrosine	IROA|MetaSci	0.98
HMDB0000883	L-Valine	IROA|MetaSci	0.95
HMDB0001389	Melatonin	IROA|MetaSci	>99.5%
HMDB0029965	Methyl beta-D-glucopyranoside	IROA|MetaSci	0.98
HMDB0000202	Methylmalonic acid	IROA|MetaSci	0.98
HMDB0011756	N-Acetylleucine	IROA|MetaSci	0.98
HMDB0011745	N-Acetyl-L-methionine	IROA|MetaSci	>98.5%
HMDB0001238	N-Acetylserotonin	IROA|MetaSci	0.98
HMDB0002393	N-Methyl-D-aspartic acid	IROA|MetaSci	0.98
HMDB0000225	Oxoadipic acid	IROA|MetaSci	≥95.0
HMDB0000208	Oxoglutaric acid	IROA|MetaSci	0.95
HMDB0002243	Picolinic acid	IROA|MetaSci	>99%
HMDB0000237	Propionic acid	IROA|MetaSci	0.99
HMDB0001366	Purine	IROA|MetaSci	0.95
HMDB0001414	Putrescine	IROA|MetaSci	0.98
HMDB0001545	Pyridoxal	IROA|MetaSci	>99%
HMDB0001431	Pyridoxamine	IROA|MetaSci	0.95
HMDB0000792	Sebacic acid	IROA|MetaSci	0.98
HMDB0000893	Suberic acid	IROA|MetaSci	0.98
HMDB0000251	Taurine	IROA|MetaSci	0.98
HMDB0000235	Thiamine	IROA|MetaSci	0.99
HMDB0000906	Trimethylamine	IROA|MetaSci	0.98
HMDB0000561	B-Carotene	IROA|MetaSci	0.93
HMDB0000043	Betaine	IROA|MetaSci	>98%
HMDB0001964	Caffeic acid	IROA|MetaSci	0.95
HMDB0000094	Citric acid	IROA|MetaSci	>99%
HMDB0000641	L-Glutamine	IROA|MetaSci	0.99
HMDB0000131	Glycerol	IROA|MetaSci	0.99
HMDB0000123	Glycine	IROA|MetaSci	0.99
HMDB0000172	L-Isoleucine	IROA|MetaSci	≥98%
HMDB0000687	L-Leucine	IROA|MetaSci	0.995
HMDB0000223	Oxalacetic acid	IROA|MetaSci	0.98
HMDB0002329	Oxalic acid	IROA|MetaSci	0.98
HMDB0000220	Palmitic acid	IROA|MetaSci	0.99
HMDB0001895	Salicylic acid	IROA|MetaSci	0.99
HMDB0000254	Succinic acid	IROA|MetaSci	0.95
HMDB0000258	Sucrose	IROA|MetaSci	0.995
HMDB0000956	Tartaric acid	IROA|MetaSci	0.99
HMDB0000050	Adenosine	IROA|MetaSci	0.99
HMDB0000130	Homogentisic acid	IROA|MetaSci	>97.0%
HMDB0000827	Stearic acid	IROA|MetaSci	0.98
HMDB0003418	D-Tagatose	IROA|MetaSci	>98.0%
HMDB0001256	Spermine	IROA|MetaSci	>95%
HMDB0001257	Spermidine	IROA|MetaSci	0.99
HMDB0001488	Nicotinic acid	IROA|MetaSci	0.98
HMDB0000296	Uridine	IROA|MetaSci	0.99
HMDB0000034	Adenine	IROA|MetaSci	0.99
HMDB0002259	Heptadecanoic acid	IROA|MetaSci	0.98
HMDB0000273	Thymidine	IROA|MetaSci	0.99
HMDB0000239	Pyridoxine	IROA|MetaSci	0.99
HMDB0000535	Caproic acid	IROA|MetaSci	>98%
HMDB0000784	Azelaic acid	IROA|MetaSci	0.98
HMDB0000661	Glutaric acid	IROA|MetaSci	0.99
HMDB0000244	Riboflavin	IROA|MetaSci	0.99
HMDB0001406	Niacinamide	IROA|MetaSci	0.995
HMDB0000243	Pyruvic acid	IROA|MetaSci	0.98
HMDB0001870	Benzoic acid	IROA|MetaSci	0.995
HMDB0000462	Allantoin	IROA|MetaSci	0.98
HMDB0000511	Capric acid	IROA|MetaSci	>99%
HMDB0003464	4-Guanidinobutanoic acid	IROA|MetaSci	0.98
HMDB0000482	Caprylic acid	IROA|MetaSci	>99%
HMDB0000904	Citrulline	IROA|MetaSci	0.98
HMDB0000247	Sorbitol	IROA|MetaSci	0.95
HMDB0000159	L-Phenylalanine	IROA|MetaSci	0.95
HMDB0000271	Sarcosine	IROA|MetaSci	0.98
HMDB0000148	L-Glutamic acid	IROA|MetaSci	0.99
HMDB0000696	L-Methionine	IROA|MetaSci	≥98%
HMDB0000197	Indoleacetic acid	IROA|MetaSci	≥98%
HMDB0000125	Glutathione	IROA|MetaSci	>98%
HMDB0000870	Histamine	IROA|MetaSci	0.95
HMDB0000205	Phenylpyruvic acid	IROA|MetaSci	0.95
HMDB0000012	Deoxyuridine	IROA|MetaSci	0.99
HMDB0000076	Dihydrouracil	IROA|MetaSci	>95%
HMDB0000157	Hypoxanthine	IROA|MetaSci	>99%
HMDB0000306	Tyramine	IROA|MetaSci	0.95
HMDB0000806	Myristic acid	IROA|MetaSci	0.995
HMDB0000638	Dodecanoic acid	IROA|MetaSci	0.99
HMDB0003424	1-Hexadecanol	IROA|MetaSci	0.99
HMDB0000224	O-Phosphoethanolamine	IROA|MetaSci	>95%
HMDB0000626	Deoxycholic acid	IROA|MetaSci	0.98
HMDB0000162	L-Proline	IROA|MetaSci	0.95
HMDB0000761	Lithocholic acid	IROA|MetaSci	0.98
HMDB0001138	N-Acetylglutamic acid	IROA|MetaSci	0.98
HMDB0000259	Serotonin	IROA|MetaSci	0.98
HMDB0000725	4-Hydroxyproline	IROA|MetaSci	0.95
HMDB0002006	2,3-Diaminopropionic acid	IROA|MetaSci	0.98
HMDB0001149	5-Aminolevulinic acid	IROA|MetaSci	0.98
HMDB0000472	5-Hydroxy-L-tryptophan	IROA|MetaSci	0.97
HMDB0002894	5-Methylcytosine	IROA|MetaSci	0.98
HMDB0000895	Acetylcholine	IROA|MetaSci	0.99
HMDB0002802	Cortisone	IROA|MetaSci	0.97
HMDB0000607	Cyanocobalamin	IROA|MetaSci	0.99
HMDB0001264	Dehydroascorbic acid	IROA|MetaSci	>95%
HMDB0000068	Epinephrine	IROA|MetaSci	0.98
HMDB0000900	Ergocalciferol	IROA|MetaSci	>98%
HMDB0001248	FAD	IROA|MetaSci	>94%
HMDB0000121	Folic acid	IROA|MetaSci	0.97
HMDB0001514	Glucosamine	IROA|MetaSci	0.95
HMDB0001254	Glucosamine 6-phosphate	IROA|MetaSci	0.98
HMDB0001522	Methylguanidine	IROA|MetaSci	0.98
HMDB0000812	N-Acetyl-L-aspartic acid	IROA|MetaSci	0.98
HMDB0000512	N-Acetyl-L-phenylalanine	IROA|MetaSci	0.99
HMDB0001129	N-Acetylmannosamine	IROA|MetaSci	≥98%
HMDB0000230	N-Acetylneuraminic acid	IROA|MetaSci	0.97
HMDB0000216	Norepinephrine	IROA|MetaSci	>99%
HMDB0000210	Pantothenic acid	IROA|MetaSci	0.95
HMDB0001565	Phosphorylcholine	IROA|MetaSci	0.98
HMDB0001185	S-Adenosylmethionine	IROA|MetaSci	0.95
HMDB0000930	trans-Cinnamic acid	IROA|MetaSci	0.99
HMDB0002984	11-Hydroxyandrosterone	MedChemExpress	> 98%
HMDB0000949	Tetrahydrocortisol	MedChemExpress
HMDB0002032	8-Hydroxyguanine	Medchemexpress	> 98%
HMDB0029154	gamma-Glutamyllysine	MedChemExpress	0.9985
HMDB0003148	Argininic acid	MedChemExpress	N/A
HMDB0001842	Guanidine	MetaSci	0.99
HMDB0000878	Ergosterol	MetaSci	0.95
HMDB0000067	Cholesterol	MetaSci	0.95
HMDB0000030	Biotin	MetaSci	0.99
HMDB0000568	D-Arabitol	MetaSci	0.98
HMDB0001487	NADH	MetaSci	0.97
HMDB0000221	NADPH	MetaSci	0.97
HMDB0000639	Galactaric acid	MetaSci	0.97
HMDB0000292	Xanthine	MetaSci	0.98
HMDB0000036	Taurocholic acid	MetaSci	>95%
HMDB0001388	Alpha-Linolenic acid	MetaSci	0.98
HMDB0000733	Hyodeoxycholic acid	MetaSci	0.98
HMDB0000896	Taurodeoxycholic acid	MetaSci	0.98
HMDB0000874	Tauroursodeoxycholic acid	MetaSci	0.95
HMDB0000708	Glycoursodeoxycholic acid	MetaSci	>98%
HMDB0000951	Taurochenodesoxycholic acid	MetaSci	0.95
HMDB0000824	Propionylcarnitine	MetaSci	0.97
HMDB0000214	Ornithine	MetaSci	0.99
HMDB0029581	(2E,4E)-2,4-Hexadienoic acid	MetaSci	0.99
HMDB0031230	2-Ethylhexanoic acid	MetaSci	0.98
HMDB0011723	2-Methylhippuric acid	MetaSci	0.98
HMDB0001169	4-Aminophenol	MetaSci	>98%
HMDB0000729	Alpha-Hydroxyisobutyric acid	MetaSci	0.98
HMDB0000803	beta-N-Acetylglucosamine	MetaSci	0.99
HMDB0000087	Dimethylamine	MetaSci	0.99
HMDB0011626	Dodecanol	MetaSci	0.98
HMDB0003411	D-Proline	MetaSci	0.99
HMDB0000145	Estrone	MetaSci	>95%
HMDB0000721	Glycylproline	MetaSci	0.98
HMDB0000128	Guanidoacetic acid	MetaSci	0.99
HMDB0000666	Heptanoic acid	MetaSci	0.99
HMDB0000700	Hydroxypropionic acid	MetaSci	>98%
HMDB0003320	Indole-3-carboxylic acid	MetaSci	0.99
HMDB0000715	Kynurenic acid	MetaSci	0.98
HMDB0000191	L-Aspartic acid	MetaSci	0.98
HMDB0000192	L-Cystine	MetaSci	≥98%
HMDB0000181	L-Dopa	MetaSci	0.95
HMDB0000265	Liothyronine	MetaSci	0.98
HMDB0003337	Oxidized glutathione	MetaSci	≥98%
HMDB0000821	Phenylacetylglycine	MetaSci	0.98
HMDB0001358	Retinal	MetaSci	0.98
HMDB0000884	Ribothymidine	MetaSci	0.98
HMDB0000910	Tridecanoic acid	MetaSci	0.95
HMDB0000294	Urea	MetaSci	0.99
HMDB0000881	Xanthurenic acid	MetaSci	0.96
HMDB0000161	L-Alanine	MetaSci	0.95
HMDB0012971	1-Hexanol	MetaSci	0.99
HMDB0001160	Tricosanoic acid	MetaSci	>95%
HMDB0000301	Urocanic acid	MetaSci	0.99
HMDB0000133	Guanosine	MetaSci	0.98
HMDB0000826	Pentadecanoic acid	MetaSci	0.99
HMDB0000929	L-Tryptophan	MetaSci	0.95
HMDB0000092	Dimethylglycine	MetaSci	>98%
HMDB0000267	Pyroglutamic acid	MetaSci	0.98
HMDB0000944	Behenic acid	MetaSci	>98%
HMDB0002003	Tetracosanoic acid	MetaSci	0.99
HMDB0002212	Arachidic acid	MetaSci	0.99
HMDB0000115	Glycolic acid	MetaSci	0.99
HMDB0000142	Formic acid	MetaSci	≥99.0%
HMDB0000289	Uric acid	MetaSci	0.99
HMDB0000056	beta-Alanine	MetaSci	0.95
HMDB0000300	Uracil	MetaSci	0.99
HMDB0000262	Thymine	MetaSci	0.95
HMDB0000226	Orotic acid	MetaSci	0.98
HMDB0002345	Heneicosanoic acid	MetaSci	0.98
HMDB0001830	Progesterone	MetaSci	0.98
HMDB0000582	3,5-Diiodothyronine	MetaSci	0.98
HMDB0000982	5-Methylcytidine	MetaSci	0.97
HMDB0000897	7-Methylguanine	MetaSci	>98%
HMDB0001432	Agmatine	MetaSci	0.99
HMDB0001147	Aminomalonic acid	MetaSci	0.98
HMDB0000054	Bilirubin	MetaSci	>98%
HMDB0000631	Deoxycholic acid glycine conjugate	MetaSci	0.97
HMDB0000613	Erythronic acid	MetaSci	0.98
HMDB0000151	Estradiol	MetaSci	0.97
HMDB0000153	Estriol	MetaSci	0.98
HMDB0000663	Glucaric acid	MetaSci	0.98
HMDB0000086	Glycerophosphocholine	MetaSci	>95%
HMDB0000679	Homocitrulline	MetaSci	0.95
HMDB0000670	Homo-L-arginine	MetaSci	0.97
HMDB0000734	Indoleacrylic acid	MetaSci	0.98
HMDB0006029	N-Acetylglutamine	MetaSci	0.99
HMDB0000866	N-Acetyl-L-tyrosine	MetaSci	>99.0%
HMDB0013713	N-acetyltryptophan	MetaSci	0.98
HMDB0003633	N-Methyltyramine	MetaSci	0.98
HMDB0006344	Phenylacetylglutamine	MetaSci	0.98
HMDB0000253	Pregnenolone	MetaSci	0.98
HMDB0001453	Thiocyanate	MetaSci	0.98
HMDB0000943	Threonic acid	MetaSci	0.97
HMDB0000925	Trimethylamine N-oxide	MetaSci	0.97
HMDB0004062	Gentisate aldehyde	MolPort	≥98
HMDB0004044	N6-Methyladenosine	MolPort	≥97
HMDB0013821	2-Methyl-4-heptanone	MolPort	≥90
HMDB0031652	Allyl alcohol	MolPort	> 90%
HMDB0033724	Undecylenic acid	MolPort	≥90
HMDB0004058	5,6-Dihydroxyindole	MolPort	> 95%
HMDB0004186	3-Methyldioxyindole	MolPort	> 90%
HMDB0004063	Metanephrine	MolPort	≥97
HMDB0038555	(9S,10E,12S,13S)-9,12,13-Trihydroxy-10-octadecenoic acid	MolPort	> 99%
HMDB0002201	N-Carboxyethyl-g-aminobutyric acid	MolPort	≥95
HMDB0042011	S-Phenylmercapturic acid	MolPort	N/A
HMDB0011179	Prolylphenylalanine	MolPort	N/A
HMDB0000498	4-Deoxyerythronic acid	MolPort	> 95%
HMDB0000424	2-Hydroxydecanedioic acid	MolPort	≥98
HMDB0000894	Vinylacetylglycine	MolPort	N/A
HMDB0060179	3-Sulfinato-L-alaninate	MolPort	> 97%
HMDB0010390	LysoPC(20:0/0:0)	MolPort	≥97%
HMDB0031066	16-Methylheptadecanoic acid	MolPort	≥95
HMDB0007219	DG(18:1(9Z)/18:2(9Z,12Z)/0:0)	MolPort	N/A
HMDB0010379	LysoPC(14:0/0:0)	MolPort	≥90
HMDB0002232	8,9-Epoxyeicosatrienoic acid	MolPort	N/A
HMDB0062784	Octadecadienoate	MolPort	N/A
HMDB0125533	3-(3,5-dihydroxyphenyl)propanoic acid	MolPort	N/A
HMDB0006855	(S)-2-Acetolactate	MolPort	N/A
HMDB0004195	5-L-Glutamyl-taurine	MolPort	N/A
HMDB0060244	Phosphodimethylethanolamine	MolPort	N/A
HMDB0013127	Hydroxybutyrylcarnitine	MolPort	N/A
HMDB0010404	LysoPC(22:6(4Z,7Z,10Z,13Z,16Z,19Z))	MolPort	N/A
HMDB0003976	D-Glucuronic acid 1-phosphate	MolPort	N/A
HMDB0006112	Malondialdehyde	MolPort	N/A
HMDB0000268	Tetrahydrocorticosterone	MolPort	N/A
HMDB0006272	5-Amino-2-oxopentanoic acid	MolPort	N/A
HMDB0060424	7alpha-Hydroxypregnenolone	Santa Cruz Biotechnology	N/A
HMDB0000549	Gamma-Butyrolactone	Sigma Aldrich (MERCK)	> 99%
HMDB0006961	Hydroxyacetone	Sigma Aldrich (MERCK)	0.9
HMDB0000807	3-Phosphoglyceric acid	Sigma Aldrich (MERCK)	> 93%
HMDB0034170	2-Hydroxybenzaldehyde	Sigma Aldrich (MERCK)	> 99%
HMDB0000744	Malic acid	Sigma Aldrich (MERCK)	0.97
HMDB0000990	Acetaldehyde	Sigma Aldrich (MERCK)	0.995
HMDB0000122	D-Glucose	Sigma Aldrich (MERCK)	0.995
HMDB0001490	Vanylglycol	Sigma Aldrich (MERCK)	N/A
HMDB0002210	2-Phenylglycine	Sigma Aldrich (MERCK)	0.95
HMDB0029306	4-Ethylphenol	Sigma Aldrich (MERCK)	> 97%
HMDB0000060	Acetoacetic acid	Sigma Aldrich (MERCK)	> 90%
HMDB0000071	Deoxyinosine	Sigma Aldrich (MERCK)	> 98%
HMDB0000391	7-Ketodeoxycholic acid	Sigma Aldrich (MERCK)	> 95%
HMDB0003290	Gulonic acid	Sigma Aldrich (MERCK)	0.95
HMDB0000840	Salicyluric acid	Sigma Aldrich (MERCK)	> 97%
HMDB0060256	L-Xylonate	Sigma Aldrich (MERCK)	> 95%
HMDB0144295	2-hydroxypropanoic acid	Sigma Aldrich (MERCK)	N/A
HMDB0002274	Methylcobalamin	Sigma Aldrich (MERCK)	> 97%
HMDB0040221	Isoamyl butyrate	Sigma Aldrich (MERCK)	> 97%
HMDB0001451	(R)-lipoic acid	Sigma Aldrich (MERCK)	> 98%
HMDB0001252	Betaine aldehyde	Sigma Aldrich (MERCK)	> 99%
HMDB0005994	Hexanal	Sigma Aldrich (MERCK)	> 95%
HMDB0000754	3-Hydroxyisovaleric acid	Sigma Aldrich (MERCK)	> 99%
HMDB0011623	Decanal	Sigma Aldrich (MERCK)	> 98%%
HMDB0000832	Capryloylglycine	Sigma Aldrich (MERCK)	> 98%
HMDB0061734	Dimethylphosphate	Sigma Aldrich (MERCK)	N/A
HMDB0000606	D-2-Hydroxyglutaric acid	Sigma Aldrich (MERCK)	> 98%
HMDB0002356	Hexacosanoic acid	Sigma Aldrich (MERCK)	> 95%
HMDB0000998	dCTP	Sigma Aldrich (MERCK)	> 99%
HMDB0006088	scyllo-Inositol	Sigma Aldrich (MERCK)	> 98%
HMDB0002086	Adenosylcobalamin	Sigma Aldrich (MERCK)	> 97%
HMDB0059777	2,2,4-Trimethyl-1,3-pentadienol diisobutyrate	Sigma Aldrich (MERCK)	> 98.5%
HMDB0002084	Cyanide	Sigma Aldrich (MERCK)	N/A
HMDB0000365	Epiandrosterone	Sigma Aldrich (MERCK)	> 98%
HMDB0012897	Beta-Carboline	Sigma Aldrich (MERCK)	N/A
HMDB0003543	Butanal	Sigma Aldrich (MERCK)	0.995
HMDB0010319	Indoxyl glucuronide	Sigma Aldrich (MERCK)	≥99%
HMDB0000374	17-Hydroxyprogesterone	Sigma Aldrich (MERCK)	N/A
HMDB0031681	Dihydro-5-propyl-2(3H)-furanone	Sigma Aldrich (MERCK)	> 98%
HMDB0000791	L-Octanoylcarnitine	Sigma Aldrich (MERCK)	> 97%
HMDB0028848	Glycyl-Phenylalanine	Sigma Aldrich (MERCK)	> 97%
HMDB0000845	Neopterin	Sigma Aldrich (MERCK)	> 97.5%
HMDB0000860	Phenylpropionylglycine	Sigma Aldrich (MERCK)	> 98%
HMDB0059873	3-Ethylphenol	Sigma Aldrich (MERCK)	> 95%
HMDB0000565	Galactonic acid	Sigma Aldrich (MERCK)
HMDB0032055	N-Acetylhistidine	Sigma Aldrich (MERCK)	0.95
HMDB0031475	Heptanal	Sigma Aldrich (MERCK)	> 95%
HMDB0000027	Tetrahydrobiopterin	Sigma Aldrich (MERCK)	N/A
HMDB0114771	PA(8:0/8:0)	Sigma Aldrich (MERCK)	> 99%
HMDB0002865	Oxytocin	Sigma Aldrich (MERCK)	> 97%
HMDB0002013	Butyrylcarnitine	Sigma Aldrich (MERCK)	> 97%
HMDB0011621	Cinnamoylglycine	Sigma Aldrich (MERCK)	> 98%
HMDB0000595	Hydrogen carbonate	Sigma Aldrich (MERCK)
HMDB0000710	4-Hydroxybutyric acid	Sigma Aldrich (MERCK)	N/A
HMDB0000694	L-2-Hydroxyglutaric acid	Sigma Aldrich (MERCK)	> 98%
HMDB0000620	Glutaconic acid	Sigma Aldrich (MERCK)	> 96.5%
HMDB0000234	Testosterone	Sigma Aldrich (MERCK)	0.99
HMDB0002925	8,11,14-Eicosatrienoic acid	Sigma Aldrich (MERCK)	> 99%
HMDB0001139	Prostaglandin F2a	Sigma Aldrich (MERCK)	> 99%
HMDB0000222	L-Palmitoylcarnitine	Sigma Aldrich (MERCK)	> 97%
HMDB0000867	Ribonic acid	Sigma Aldrich (MERCK)	> 95%
HMDB0000731	Cysteine-S-sulfate	Sigma Aldrich (MERCK)	> 98%
HMDB0000767	Pseudouridine	Sigma Aldrich (MERCK)	> 98%
HMDB0000671	Indolelactic acid	Sigma Aldrich (MERCK)	0.99
HMDB0004949	Ceramide (d18:1/16:0)	Sigma Aldrich (MERCK)	N/A
HMDB0000705	Hexanoylcarnitine	Sigma Aldrich (MERCK)	> 97%
HMDB0059835	Nonanal	Sigma Aldrich (MERCK)	> 99.5%
HMDB0000042	Acetic acid	Sigma Aldrich (MERCK)	0.995
HMDB0000567	Cinnamic acid	Sigma Aldrich (MERCK)	0.98
HMDB0000402	2-Isopropylmalic acid	Sigma Aldrich (MERCK)	0.98
HMDB0001311	D-Lactic acid	Sigma Aldrich (MERCK)	> 90%
HMDB0062496	Malonyl-Carnitine	Sigma Aldrich (MERCK)	> 95%
HMDB0000011	(R)-3-Hydroxybutyric acid	Sigma Aldrich (MERCK)	> 97%
HMDB0062620	L-threonic Acid	Sigma Aldrich (MERCK)	> 98.5%
HMDB0000479	3-Methylhistidine	Sigma Aldrich (MERCK)	> 98%
HMDB0000099	L-Cystathionine	Sigma Aldrich (MERCK)	> 98%
HMDB0001206	Acetyl-CoA	Sigma Aldrich (MERCK)	0.93
HMDB0000321	2-Hydroxyadipic acid	Sigma Aldrich (MERCK)	> 95%
HMDB0000855	Nicotinamide riboside	Sigma Aldrich (MERCK)	> 97%
HMDB0000522	3-Methylglutaconic acid	Sigma Aldrich (MERCK)	> 98%
HMDB0001396	5-Methyltetrahydrofolic acid	Sigma Aldrich (MERCK)	> 88%
HMDB0005765	Ophthalmic acid	Sigma Aldrich (MERCK)	> 97%
HMDB0002226	Adrenic acid	Sigma Aldrich (MERCK)	> 98%
HMDB0031068	Isopalmitic acid	Sigma Aldrich (MERCK)	> 98%
HMDB0001197	FADH	Sigma Aldrich (MERCK)	> 95%
HMDB0000635	Succinylacetone	Sigma Aldrich (MERCK)	N/A
HMDB0000848	Stearoylcarnitine	Sigma Aldrich (MERCK)	> 97%
HMDB0005066	Tetradecanoylcarnitine	Sigma Aldrich (MERCK)	> 97%
HMDB0013128	Valerylcarnitine	Sigma Aldrich (MERCK)	> 95%
HMDB0000241	Protoporphyrin IX	Sigma Aldrich (MERCK)	> 95%
HMDB0001367	N-Acetyl-glucosamine 1-phosphate	Sigma Aldrich (MERCK)	> 95%
HMDB0000077	Dehydroepiandrosterone	Sigma Aldrich (MERCK)	N/A
HMDB0004362	4-Hydroxynonenal	Sigma Aldrich (MERCK)	>98%
HMDB0008037	PC(18:0/18:1(11Z))	Sigma Aldrich (MERCK)	> 99%
HMDB0008038	PC(18:0/18:1(9Z))	Sigma Aldrich (MERCK)	> 99%
HMDB0000643	Coproporphyrin I	Sigma Aldrich (MERCK)	> 90%
HMDB0000442	(S)-3-Hydroxybutyric acid	Sigma Aldrich (MERCK)	> 97%
HMDB0005065	Oleoylcarnitine	Sigma Aldrich (MERCK)	> 95%
HMDB0006455	Arachidonyl carnitine	Sigma Aldrich (MERCK)	> 95%
HMDB0006469	Linoleyl carnitine	Sigma Aldrich (MERCK)	> 95%
HMDB0001175	Malonyl-CoA	Sigma Aldrich (MERCK)	> 90%
HMDB0033704	L-Galactose	Sigma Aldrich (MERCK)	> 99%
HMDB0001043	Arachidonic acid	Sigma Aldrich (MERCK)	0.97
HMDB0006101	Enterolactone	Sigma Aldrich (MERCK)	> 95%
HMDB0061702	2-Palmitoylglycerophosphocholine	Sigma Aldrich (MERCK)	> 99%
HMDB0010382	LysoPC(16:0)	Sigma Aldrich (MERCK)	> 99%
HMDB0010384	LysoPC(18:0)	Sigma Aldrich (MERCK)	> 99%
HMDB0011490	LysoPE(0:0/22:0)	Sigma Aldrich (MERCK)	> 99%
HMDB0010223	9-HODE	Sigma Aldrich (MERCK)	0.97
HMDB0000010	2-Methoxyestrone	Sigma Aldrich (MERCK)	> 97%
HMDB0000016	Deoxycorticosterone	Sigma Aldrich (MERCK)	N/A
HMDB0000363	17a-Hydroxypregnenolone	Sigma Aldrich (MERCK)	N/A
HMDB0001173	5'-Methylthioadenosine	Sigma Aldrich (MERCK)	> 99%
HMDB0001999	Eicosapentaenoic acid	Sigma Aldrich (MERCK)	0.985
HMDB0061684	N-Acetylisoleucine	Sigma Aldrich (MERCK)	N/A
HMDB0010385	LysoPC(18:1(11Z))	Sigma Aldrich (MERCK)	> 99%
HMDB0002815	LysoPC(18:1(9Z))	Sigma Aldrich (MERCK)	> 99%
HMDB0012105	SM(d18:1/23:0)	Sigma Aldrich (MERCK)	>99%
HMDB0002961	Dihydrotestosterone	Sigma Aldrich (MERCK)	N/A
HMDB0001867	4-Aminohippuric acid	Sigma Aldrich (MERCK)	> 98%
HMDB0001032	Dehydroepiandrosterone sulfate	Sigma Aldrich (MERCK)	N/A
HMDB0000852	beta-Sitosterol	Sigma Aldrich (MERCK)	0.9
HMDB0000052	Argininosuccinic acid	Sigma Aldrich (MERCK)	> 95%
HMDB0000031	Androsterone	Sigma Aldrich (MERCK)	N/A
HMDB0006478	Iso-Valeraldehyde	Sigma Aldrich (MERCK)	0.97
HMDB0004089	Formylanthranilic acid	Sigma Aldrich (MERCK)	N/A
HMDB0000760	Hyocholic acid	Sigma Aldrich (MERCK)	> 99%
HMDB0000552	3-Methylglutarylcarnitine	Sigma Aldrich (MERCK)	N/A
HMDB0002726	Guggulsterone	Sigma Aldrich (MERCK)	> 95%
HMDB0001476	3-Hydroxyanthranilic acid	Sigma Aldrich (MERCK)	0.97
HMDB0000916	Uroporphyrin III	Sigma Aldrich (MERCK)	N/A
HMDB0061695	LysoPI(16:0/0:0)	Sigma Aldrich (MERCK)	> 99%
HMDB0240261	LysoPI(18:0/0:0)	Sigma Aldrich (MERCK)	> 99%
HMDB0012108	LysoPC(17:0)	Sigma Aldrich (MERCK)	> 99%
HMDB0003334	Symmetric dimethylarginine	Sigma Aldrich (MERCK)	> 95%
HMDB0002643	3-(3-Hydroxyphenyl)-3-hydroxypropanoic acid	Sigma Aldrich (MERCK)	> 95%
HMDB0000338	2-Hydroxyestradiol	Sigma Aldrich (MERCK)	> 95%
HMDB0000428	3-Hydroxyglutaric acid	Sigma Aldrich (MERCK)	> 95%
HMDB0000328	12-Ketodeoxycholic acid	Sigma Aldrich (MERCK)	> 99%
HMDB0000053	Androstenedione	Sigma Aldrich (MERCK)	> 98%
HMDB0008138	PC(18:2(9Z,12Z)/18:2(9Z,12Z))	Sigma Aldrich (MERCK)	> 99%
HMDB0000277	Sphingosine 1-phosphate	Sigma Aldrich (MERCK)	> 98%
HMDB0000415	3a,6b,7b-Trihydroxy-5b-cholanoic acid	Sigma Aldrich (MERCK)	> 98%
HMDB0000019	alpha-Ketoisovaleric acid	Sigma Aldrich (MERCK)	> 95%
HMDB0056960	CL(18:0/18:0/18:0/18:0)	Sigma Aldrich (MERCK)	> 99%
HMDB0004610	Phytosphingosine	Sigma Aldrich (MERCK)	N/A
HMDB0059623	hexadecanoyl-CoA	Sigma Aldrich (MERCK)	> 90%
HMDB0011505	LysoPE(18:1(11Z)/0:0)	Sigma Aldrich (MERCK)	> 99%
HMDB0011503	LysoPE(16:0/0:0)	Sigma Aldrich (MERCK)	> 99%
HMDB0011129	LysoPE(0:0/18:0)	Sigma Aldrich (MERCK)	> 99%
HMDB0061112	3-Carboxy-4-methyl-5-propyl-2-furanpropionic acid	Sigma Aldrich (MERCK)	> 95%
HMDB0001434	3-Methoxytyrosine	Sigma Aldrich (MERCK)	> 98%
HMDB0001338	Palmityl-CoA	Sigma Aldrich (MERCK)	≥90%
HMDB0000072	cis-Aconitic acid	Sigma Aldrich (MERCK)	0.95
HMDB0005943	5b-Pregnanediol	Sigma Aldrich (MERCK)	> 98%
HMDB0003193	Testosterone glucuronide	Sigma Aldrich (MERCK)	N/A
HMDB0005895	4-Hydroxyestrone	Sigma Aldrich (MERCK)	≥90%
HMDB0001275	Propionyl-CoA	Sigma Aldrich (MERCK)	> 85%
HMDB0001373	Dephospho-CoA	Sigma Aldrich (MERCK)	> 90%
HMDB0001425	Estrone sulfate	Sigma Aldrich (MERCK)	0.98
HMDB0000319	18-Hydroxycorticosterone	Sigma Aldrich (MERCK)	in acetonitrile
HMDB0007973	PC(16:0/18:2(9Z,12Z))	Sigma Aldrich (MERCK)	> 99%
HMDB0008039	PC(18:0/18:2(9Z,12Z))	Sigma Aldrich (MERCK)	> 99%
HMDB0002172	N1,N12-Diacetylspermine	Sigma Aldrich (MERCK)	> 95%
HMDB0000245	Porphobilinogen	Sigma Aldrich (MERCK)	> 96%
HMDB0060493	N-Acetylmuramate	Sigma Aldrich (MERCK)	0.98
HMDB0003550	Calcidiol	Sigma Aldrich (MERCK)	> 98%
HMDB0010325	Ethyl glucuronide	Sigma Aldrich (MERCK)	N/A
HMDB0031067	(S)-14-Methylhexadecanoic acid	Sigma Aldrich (MERCK)	> 96%
HMDB0003357	N-Acetylornithine	Sigma Aldrich (MERCK)	> 98%
HMDB0004975	Glucosylceramide (d18:1/24:1(15Z))	Sigma Aldrich (MERCK)	N/A
HMDB0094696	N-Methyl proline	Sigma Aldrich (MERCK)	> 99%
HMDB0001265	Fucose 1-phosphate	Sigma Aldrich (MERCK)	> 98%
HMDB0003333	8-Hydroxy-deoxyguanosine	Sigma Aldrich (MERCK)	> 98%
HMDB0007982	PC(16:0/20:4(5Z,8Z,11Z,14Z))	Sigma Aldrich (MERCK)	> 99%
HMDB0007991	PC(16:0/22:6(4Z,7Z,10Z,13Z,16Z,19Z))	Sigma Aldrich (MERCK)	> 99%
HMDB0008048	PC(18:0/20:4(5Z,8Z,11Z,14Z))	Sigma Aldrich (MERCK)	> 99%
HMDB0008057	PC(18:0/22:6(4Z,7Z,10Z,13Z,16Z,19Z))	Sigma Aldrich (MERCK)	> 99%
HMDB0002869	Campesterol	Sigma Aldrich (MERCK)	~ 98%
HMDB0001980	Vasopressin	Sigma Aldrich (MERCK)	> 95%
HMDB0010169	SM(d18:1/16:0)	Sigma Aldrich (MERCK)	> 96%
HMDB0000252	Sphingosine	Sigma Aldrich (MERCK)	> 98%
HMDB0005045	15(S)-Hydroxyeicosatrienoic acid	Sigma Aldrich (MERCK)	> 97%
HMDB0000213	Myo-inositol 1-phosphate	Sigma Aldrich (MERCK)	> 96%
HMDB0006528	Docosapentaenoic acid (22n-3)	Sigma Aldrich (MERCK)	> 97%
HMDB0000570	Coproporphyrin III	Sigma Aldrich (MERCK)	> 85%
HMDB0033951	Racemethionine	Sigma Aldrich (MERCK)	N/A
HMDB0062559	stearoyl sphingomyelin	Sigma Aldrich (MERCK)	> 99%
HMDB0007984	PC(16:0/20:5(5Z,8Z,11Z,14Z,17Z))	Sigma Aldrich (MERCK)	> 99%
HMDB0003000	Lycopene	Sigma Aldrich (MERCK)	> 98%
HMDB0000430	24,25-Dihydroxyvitamin D	Sigma Aldrich (MERCK)	> 98%
HMDB0013231	Ethylamine	Sigma Aldrich (MERCK)	> 97%
HMDB0001976	Docosapentaenoic acid (22n-6)	Sigma Aldrich (MERCK)	> 98%
HMDB0002789	Zeaxanthin	Sigma Aldrich (MERCK)	> 95%
HMDB0001220	Prostaglandin E2	Sigma Aldrich (MERCK)	> 93%
HMDB0006220	13-cis-Retinal	Sigma Aldrich (MERCK)	> 85%
HMDB0033844	beta-Cryptoxanthin	Sigma Aldrich (MERCK)	> 95%
HMDB0003993	Alpha-Carotene	Sigma Aldrich (MERCK)	> 95%
HMDB0006707	Coenzyme Q9	Sigma Aldrich (MERCK)	> 96%
HMDB0001403	Prostaglandin D2	Sigma Aldrich (MERCK)	> 95%
HMDB0000164	Methylamine	Sigma Aldrich (MERCK)	> 99%
HMDB0003233	Lutein	Sigma Aldrich (MERCK)	> 96%
HMDB0002536	Isodeoxycholic acid	Sigma Aldrich (MERCK)	> 99%
HMDB0004029	11-Dehydrocorticosterone	Sigma Aldrich (MERCK)	95-98%
HMDB0000279	Saccharopine	Sigma Aldrich (MERCK)	> 98%
HMDB0304256	Acetoacetate	Sigma Aldrich (MERCK)	0.99
HMDB0003555	Vitamin K1	Sigma Aldrich (MERCK)	0.99
HMDB0011172	gamma-Glutamylvaline	Smolecule
HMDB0001229	Dopaquinone	Smolecule
HMDB0240209	D-chiro-inositol	TargetMol	> 98%
HMDB0012328	Palmitelaidic acid	TargetMol	> 98%
HMDB0000757	Glycogen	TargetMol	> 98%
HMDB0240311	2,8-quinolinediol	TargetMol	> 98%
HMDB0060074	Reverse-triiodthyronine	TargetMol	> 97.66%
HMDB0034879	1-[(5-Amino-5-carboxypentyl)amino]-1-deoxyfructose	TargetMol	0.98
HMDB0002712	1,5-Anhydrosorbitol	Thermo	0.97
HMDB0003128	Cortolone	VulcanChem	N/A
HMDB0000449	5a-Tetrahydrocorticosterone	MolPort	N/A
HMDB0028816	Glutamylcysteine	N/A	N/A
HMDB0006245	18-Hydroxyarachidonic acid	N/A	N/A
HMDB0000307	1b-Hydroxycholic acid	N/A	N/A
HMDB0011658	2,8-Dihydroxyquinoline-beta-D-glucuronide	N/A	N/A
HMDB0004225	2-Oxoarginine	N/A	N/A
HMDB0000346	3-Deoxyarabinohexonic acid	N/A	N/A
HMDB0013340	3-Hydroxy-9Z-octadecenoylcarnitine	N/A	N/A
HMDB0000978	4-(2-Aminophenyl)-2,4-dioxobutanoic acid	N/A	N/A
HMDB0001235	5-Aminoimidazole ribonucleotide	N/A	N/A
HMDB0041706	Caffeic acid 3-sulfate	N/A	N/A
HMDB0010371	CE(20:4(8Z,11Z,14Z,17Z))	N/A	N/A
HMDB0002208	Cholestane-3,7,12,24,25-pentol	N/A	N/A
HMDB0001261	Coproporphyrinogen III	N/A	N/A
HMDB0007007	CPA(18:2(9Z,12Z)/0:0)	N/A	N/A
HMDB0007190	DG(18:1(11Z)/18:2(9Z,12Z)/0:0)	N/A	N/A
HMDB0012948	Formyl-5-hydroxykynurenamine	N/A	N/A
HMDB0011170	gamma-Glutamylisoleucine	N/A	N/A
HMDB0004973	Glucosylceramide (d18:1/20:0)	N/A	N/A
HMDB0029156	Glutamylphenylalanine	N/A	N/A
HMDB0002354	Hawkinsin	N/A	N/A
HMDB0041749	Isoferuloyl C1-glucuronide	N/A	N/A
HMDB0010380	LysoPC(14:1(9Z))	N/A	N/A
HMDB0010383	LysoPC(16:1(9Z)/0:0)	N/A	N/A
HMDB0010388	LysoPC(18:3(9Z,12Z,15Z))	N/A	N/A
HMDB0010394	LysoPC(20:3(8Z,11Z,14Z))	N/A	N/A
HMDB0010395	LysoPC(20:4(5Z,8Z,11Z,14Z))	N/A	N/A
HMDB0010396	LysoPC(20:4(8Z,11Z,14Z,17Z))	N/A	N/A
HMDB0010397	LysoPC(20:5(5Z,8Z,11Z,14Z,17Z))	N/A	N/A
HMDB0010401	LysoPC(22:4(7Z,10Z,13Z,16Z))	N/A	N/A
HMDB0010407	LysoPC(P-16:0)	N/A	N/A
HMDB0011524	LysoPE(22:5(4Z,7Z,10Z,13Z,16Z)/0:0)	N/A	N/A
HMDB0028960	Lysyl-Serine	N/A	N/A
HMDB0041942	N-Acetyl-S-(N-methylcarbamoyl)cysteine	N/A	N/A
HMDB0011717	Nonate	N/A	N/A
HMDB0005766	Norophthalmic acid	N/A	N/A
HMDB0003974	Oxalosuccinic acid	N/A	N/A
HMDB0008006	PC(16:1(9Z)/18:2(9Z,12Z))	N/A	N/A
HMDB0008015	PC(16:1(9Z)/20:4(5Z,8Z,11Z,14Z))	N/A	N/A
HMDB0008046	PC(18:0/20:3(5Z,8Z,11Z))	N/A	N/A
HMDB0008047	PC(18:0/20:3(8Z,11Z,14Z))	N/A	N/A
HMDB0008072	PC(18:1(11Z)/18:2(9Z,12Z))	N/A	N/A
HMDB0008105	PC(18:1(9Z)/18:2(9Z,12Z))	N/A	N/A
HMDB0008434	PC(20:4(5Z,8Z,11Z,14Z)/18:2(9Z,12Z))	N/A	N/A
HMDB0008457	PC(20:4(5Z,8Z,11Z,14Z)/P-18:1(11Z))	N/A	N/A
HMDB0009060	PE(18:1(9Z)/18:2(9Z,12Z))	N/A	N/A
HMDB0009318	PE(20:3(5Z,8Z,11Z)/15:0)	N/A	N/A
HMDB0004249	Phosphatidylinositol-3,4,5-trisphosphate	N/A	N/A
HMDB0010150	PIP3(16:0/18:1(9Z))	N/A	N/A
HMDB0060104	Prostaglandin C1	N/A	N/A
HMDB0001097	Protoporphyrinogen IX	N/A	N/A
HMDB0003598	Retinyl ester	N/A	N/A
HMDB0004662	S-(Hydroxymethyl)glutathione	N/A	N/A
HMDB0240638	SM(d18:2(4E,14Z)/16:0)	N/A	N/A
HMDB0240631	SM(d18:2(4E,14Z)/18:0)	N/A	N/A
HMDB0059660	sn-glycero-3-Phosphoethanolamine	N/A	N/A
HMDB0044095	TG(16:0/18:1(11Z)/18:3(6Z,9Z,12Z))	N/A	N/A
HMDB0044102	TG(16:0/18:1(11Z)/18:3(9Z,12Z,15Z))	N/A	N/A
HMDB0044123	TG(16:0/18:1(9Z)/18:3(6Z,9Z,12Z))	N/A	N/A
HMDB0044130	TG(16:0/18:1(9Z)/18:3(9Z,12Z,15Z))	N/A	N/A
HMDB0049394	TG(18:1(11Z)/18:2(9Z,12Z)/18:3(6Z,9Z,12Z))	N/A	N/A
HMDB0049401	TG(18:1(11Z)/18:2(9Z,12Z)/18:3(9Z,12Z,15Z))	N/A	N/A
HMDB0050007	TG(18:1(9Z)/18:2(9Z,12Z)/18:3(6Z,9Z,12Z))	N/A	N/A
HMDB0050014	TG(18:1(9Z)/18:2(9Z,12Z)/18:3(9Z,12Z,15Z))	N/A	N/A
HMDB0006351	Vaccenyl carnitine	N/A	N/A
HMDB0029037	Serylglutamine	N/A	N/A
HMDB0000936	Uroporphyrin I	N/A	N/A
HMDB0001086	Uroporphyrinogen III	N/A	N/A
HMDB0041788	Vanillic acid 4-sulfate	N/A	N/A
HMDB0002335	Aspartyl-L-proline	N/A	N/A
HMDB0013240	Indoleacetyl glutamine	N/A	N/A
HMDB0133489	2-hydroxy-2-(4-hydroxy-3-methoxyphenyl)acetic acid	N/A	N/A
HMDB0003178	Heme	N/A	N/A
HMDB0006814	1D-myo-Inositol 3-phosphate	N/A	N/A

## Sheet: Ranked_MTox700+
HMDB_ID	Name	Pubchem_ID	KEGG_ID	ChEBI_ID	CAS	InchiKey	SMILES	In MML or resource	BASF	Bowes-44	Tox21	AOP Wiki	CTD	IPA	T3DB	Publications	Resource coverage (%)	HMDB disease	IPA Toxicity function	AOP Wiki AO	Publication AO	AO source coverage (%)	IPA pathway	KEGG pathway	Reactome pathway	PathBank pathway	Pathway source coverage (%)	Total coverage score, %	In S1500+ pathways	S1500+ consistency score	Assay availability	Standard availability	Measurement feasibility score
HMDB0000067	Cholesterol	5997	C00187	16113	57-88-5	HVYWMOMLDIMFJA-DPAQBDIFSA-N	[H][C@@]1(CC[C@@]2([H])[C@]3([H])CC=C4C[C@@H](O)CC[C@]4(C)[C@@]3([H])CC[C@]12C)[C@H](C)CCCC(C)C	MML	Yes		Yes	Yes	Yes	Yes	Yes	Yes	87.5	Yes	Yes	Yes	Yes	100	Yes	Yes	Yes	Yes	100	95.8333	KEGG/Reactome	1	1	1	2
HMDB0000148	L-Glutamic acid	33032	C00025	16015	56-86-0	WHUUTDBJXJRKMK-VKHMYHEASA-N	N[C@@H](CCC(O)=O)C(O)=O	MML	Yes	Yes	Yes	Yes			Yes	Yes	75	Yes	Yes	Yes	Yes	100	Yes	Yes	Yes	Yes	100	91.6667	KEGG/Reactome	1	1	1	2
HMDB0000248	Thyroxine	5819	C01829	18332	51-48-9	XUIIKFGFIJCVMT-LBPRGKRZSA-N	N[C@@H](CC1=CC(I)=C(OC2=CC(I)=C(O)C(I)=C2)C(I)=C1)C(O)=O	MML			Yes	Yes	Yes	Yes		Yes	62.5	Yes	Yes	Yes	Yes	100	Yes	Yes	Yes	Yes	100	87.5	KEGG/Reactome	1	1	1	2
HMDB0000158	L-Tyrosine	6057	C00082	17895	60-18-4	OUYCCCASQSFEME-QMMMGPOBSA-N	N[C@@H](CC1=CC=C(O)C=C1)C(O)=O	MML	Yes			Yes	Yes		Yes	Yes	62.5	Yes	Yes	Yes	Yes	100	Yes	Yes	Yes	Yes	100	87.5	KEGG/Reactome	1	1	1	2
HMDB0000125	Glutathione	124886	C00051	16856	70-18-8	RWSXRVCMGQZWBV-WDSKDSINSA-N	N[C@@H](CCC(=O)N[C@@H](CS)C(=O)NCC(O)=O)C(O)=O	MML				Yes	Yes	Yes	Yes	Yes	62.5	Yes	Yes	Yes	Yes	100	Yes	Yes	Yes	Yes	100	87.5	KEGG/Reactome	1	1	1	2
HMDB0000234	Testosterone	10204	C00535	17347	58-22-0	MUMGGOZAMZWBJJ-DYKIIFRCSA-N	[H][C@@]12CC[C@H](O)[C@@]1(C)CC[C@@]1([H])[C@@]2([H])CCC2=CC(=O)CC[C@]12C	MML	Yes		Yes	Yes	Yes	Yes	Yes		75	Yes	Yes	Yes		75	Yes	Yes	Yes	Yes	100	83.3333	KEGG/Reactome	1	1	1	2
HMDB0000073	Dopamine	681	C03758	18243	62-31-7	VYFYYTLLBUKUHU-UHFFFAOYSA-N	NCCC1=CC(O)=C(O)C=C1	MML	Yes	Yes		Yes		Yes	Yes	Yes	75	Yes	Yes	Yes		75	Yes	Yes	Yes	Yes	100	83.3333	KEGG/Reactome	1	1	1	2
HMDB0001830	Progesterone	5994	C00410	17026	57-83-0	RJKFOVLPORLFTN-LEKSSAKUSA-N	[H][C@@]12CC[C@H](C(C)=O)[C@@]1(C)CC[C@@]1([H])[C@@]2([H])CCC2=CC(=O)CC[C@]12C	MML	Yes		Yes	Yes	Yes	Yes		Yes	75	Yes	Yes	Yes		75	Yes	Yes	Yes	Yes	100	83.3333	KEGG/Reactome	1	1	1	2
HMDB0000122	D-Glucose	5793	C00031	4167	2280-44-6	WQZGKKKJIJFFOK-GASJEMHNSA-N	OC[C@H]1OC(O)[C@H](O)[C@@H](O)[C@@H]1O	MML	Yes			Yes	Yes	Yes	Yes	Yes	75	Yes	Yes	Yes	Yes	100	Yes	Yes		Yes	75	83.3333	KEGG	1	1	1	2
HMDB0001220	Prostaglandin E2	5280360	C00584	15551	363-24-6	XEYBRNLFEZDVAW-ARSRFYASSA-N	CCCCC[C@H](O)\C=C\[C@H]1[C@H](O)CC(=O)[C@@H]1C\C=C/CCCC(O)=O	MML			Yes	Yes	Yes	Yes		Yes	62.5	Yes	Yes	Yes		75	Yes	Yes	Yes	Yes	100	79.1667	KEGG/Reactome	1	1	1	2
HMDB0000112	gamma-Aminobutyric acid	119	C00334	16865	56-12-2	BTCSSZJGUNDROE-UHFFFAOYSA-N	NCCCC(O)=O	MML		Yes	Yes	Yes		Yes	Yes		62.5	Yes	Yes	Yes		75	Yes	Yes	Yes	Yes	100	79.1667	KEGG/Reactome	1	1	1	2
HMDB0000187	L-Serine	5951	C00065	17115	56-45-1	MTCFGRXMJLQNBG-REOHCLBHSA-N	N[C@@H](CO)C(O)=O	MML	Yes				Yes	Yes	Yes	Yes	62.5	Yes	Yes		Yes	75	Yes	Yes	Yes	Yes	100	79.1667	KEGG/Reactome	1	1	1	2
HMDB0000123	Glycine	750	C00037	15428	56-40-6	DHMQDGOQFOQNFH-UHFFFAOYSA-N	NCC(O)=O	MML	Yes		Yes		Yes		Yes	Yes	62.5	Yes	Yes		Yes	75	Yes	Yes	Yes	Yes	100	79.1667	KEGG/Reactome	1	1	1	2
HMDB0000151	Estradiol	5757	C00951	16469	50-28-2	VOXZDWNPVJITMN-ZBRFXRBCSA-N	[H][C@@]12CC[C@H](O)[C@@]1(C)CC[C@]1([H])C3=C(CC[C@@]21[H])C=C(O)C=C3	MML			Yes	Yes	Yes	Yes		Yes	62.5	Yes	Yes	Yes		75	Yes	Yes	Yes	Yes	100	79.1667	KEGG/Reactome	1	1	1	2
HMDB0001852	all-trans-Retinoic acid	444795	C00777	15367	302-79-4	SHGAZHPCJJPHSC-YCNIQYBTSA-N	C\C(\C=C\C1=C(C)CCCC1(C)C)=C/C=C/C(/C)=C/C(O)=O	MML			Yes	Yes		Yes	Yes	Yes	62.5		Yes	Yes	Yes	75	Yes	Yes	Yes	Yes	100	79.1667	KEGG/Reactome	1	1	1	2
HMDB0002961	Dihydrotestosterone	10635	C03917	16330	12040-51-6	NVKAWKQGWWIWPM-ABEVXSGRSA-N	[H][C@@]12CC[C@H](O)[C@@]1(C)CC[C@@]1([H])[C@@]2([H])CC[C@@]2([H])CC(=O)CC[C@]12C	MML				Yes			Yes	Yes	37.5	Yes	Yes	Yes	Yes	100	Yes	Yes	Yes	Yes	100	79.1667	KEGG/Reactome	1	1	1	2
HMDB0000216	Norepinephrine	439260	C00547	18357	108341-18-0	SFLSHLFXELFNJZ-QMMMGPOBSA-N	NC[C@H](O)C1=CC(O)=C(O)C=C1	MML	Yes	Yes		Yes		Yes	Yes		62.5	Yes	Yes	Yes		75	Yes	Yes	Yes	Yes	100	79.1667	KEGG/Reactome	1	1	1	2
HMDB0000064	Creatine	586	C00300	16919	6020-87-7	CVSVTCORWBXHQV-UHFFFAOYSA-N	CN(CC(O)=O)C(N)=N	MML	Yes				Yes		Yes	Yes	50	Yes	Yes		Yes	75	Yes	Yes	Yes	Yes	100	75	KEGG/Reactome	1	1	1	2
HMDB0000177	L-Histidine	6274	C00135	15971	71-00-1	HNDVDQJCIGZPNO-YFKPBYRVSA-N	N[C@@H](CC1=CN=CN1)C(O)=O	MML	Yes				Yes		Yes	Yes	50	Yes	Yes		Yes	75	Yes	Yes	Yes	Yes	100	75	KEGG/Reactome	1	1	1	2
HMDB0000619	Cholic acid	221493	C00695	16359	81-25-4	BHQCQFFYRZLCQQ-OELDTZBJSA-N	[H][C@@]1(CC[C@@]2([H])[C@]3([H])[C@H](O)C[C@]4([H])C[C@H](O)CC[C@]4(C)[C@@]3([H])C[C@H](O)[C@]12C)[C@H](C)CCC(O)=O	MML	Yes					Yes	Yes	Yes	50	Yes	Yes		Yes	75	Yes	Yes	Yes	Yes	100	75	KEGG/Reactome	1	1	1	2
HMDB0000058	Cyclic AMP	6076	C00575	17489	60-92-4	IVOMOUWHDPKRLL-KQYNXXCUSA-N	NC1=NC=NC2=C1N=CN2[C@@H]1O[C@@H]2COP(O)(=O)O[C@H]2[C@H]1O	MML			Yes	Yes		Yes		Yes	50	Yes	Yes	Yes		75	Yes	Yes	Yes	Yes	100	75	KEGG/Reactome	1	1	1	2
HMDB0000883	L-Valine	6287	C00183	16414	72-18-4	KZSNJWFQEVHDMF-BYPYZUCNSA-N	CC(C)[C@H](N)C(O)=O	MML	Yes				Yes		Yes	Yes	50	Yes	Yes		Yes	75	Yes	Yes	Yes	Yes	100	75	KEGG/Reactome	1	1	1	2
HMDB0000294	Urea	1176	C00086	16199	57-13-6	XSQUKJJJFZCRTK-UHFFFAOYSA-N	NC(N)=O	MML	Yes				Yes	Yes		Yes	50	Yes	Yes		Yes	75	Yes	Yes	Yes	Yes	100	75	KEGG/Reactome	1	1	1	2
HMDB0000094	Citric acid	311	C00158	30769	77-92-9	KRKNYBCHXYNGOX-UHFFFAOYSA-N	OC(=O)CC(O)(CC(O)=O)C(O)=O	MML	Yes				Yes	Yes		Yes	50	Yes	Yes		Yes	75	Yes	Yes	Yes	Yes	100	75	KEGG/Reactome	1	1	1	2
HMDB0000159	L-Phenylalanine	6140	C00079	17295	63-91-2	COLNVLDHVKWLRT-QMMMGPOBSA-N	N[C@@H](CC1=CC=CC=C1)C(O)=O	MML	Yes				Yes		Yes	Yes	50	Yes	Yes		Yes	75	Yes	Yes	Yes	Yes	100	75	KEGG/Reactome	1	1	1	2
HMDB0000267	Pyroglutamic acid	7405	C01879	18183	98-79-3	ODHCTXKNWHHXJC-VKHMYHEASA-N	OC(=O)[C@@H]1CCC(=O)N1	MML	Yes		Yes				Yes	Yes	50	Yes	Yes		Yes	75	Yes	Yes	Yes	Yes	100	75	KEGG/Reactome	1	1	1	2
HMDB0000289	Uric acid	1175	C00366	17775	69-93-2	LEHOTFFKMJEONL-UHFFFAOYSA-N	O=C1NC2=C(N1)C(=O)NC(=O)N2	MML	Yes			Yes	Yes			Yes	50	Yes	Yes		Yes	75	Yes	Yes	Yes	Yes	100	75	KEGG/Reactome	1	1	1	2
HMDB0000162	L-Proline	145742	C00148	17203	147-85-3	ONIBWKKTOPOVIA-BYPYZUCNSA-N	OC(=O)[C@@H]1CCCN1	MML	Yes				Yes		Yes	Yes	50	Yes	Yes		Yes	75	Yes	Yes	Yes	Yes	100	75	KEGG/Reactome	1	1	1	2
HMDB0000259	Serotonin	5202	C00780	28790	153-98-0	QZAYGJVTTNCVMB-UHFFFAOYSA-N	NCCC1=CNC2=CC=C(O)C=C12	MML	Yes	Yes	Yes					Yes	50	Yes	Yes		Yes	75	Yes	Yes	Yes	Yes	100	75	KEGG/Reactome	1	1	1	2
HMDB0000870	Histamine	774	C00388	18295	56-92-8	NTYJJOPFIAHURM-UHFFFAOYSA-N	NCCC1=CNC=N1	MML	Yes	Yes	Yes	Yes		Yes		Yes	75	Yes	Yes			50	Yes	Yes	Yes	Yes	100	75	KEGG/Reactome	1	1	1	2
HMDB0000538	Adenosine triphosphate	5957	C00002	15422	987-65-5	ZKHQWZAMYRWXGA-KQYNXXCUSA-N	NC1=NC=NC2=C1N=CN2[C@@H]1O[C@H](COP(O)(=O)OP(O)(=O)OP(O)(O)=O)[C@@H](O)[C@H]1O	MML				Yes		Yes	Yes	Yes	50	Yes	Yes	Yes		75	Yes	Yes	Yes	Yes	100	75	KEGG/Reactome	1	1	1	2
HMDB0001547	Corticosterone	5753	C02140	16827	50-22-6	OMFXVFTZEKFJBZ-HJTSIMOOSA-N	[H][C@@]1(CC[C@@]2([H])[C@]3([H])CCC4=CC(=O)CC[C@]4(C)[C@@]3([H])[C@@]([H])(O)C[C@]12C)C(=O)CO	MML	Yes		Yes	Yes	Yes				50	Yes	Yes	Yes		75	Yes	Yes	Yes	Yes	100	75	KEGG/Reactome	1	1	1	2
HMDB0000895	Acetylcholine	187	C01996	15355	60-31-1	OIPILFWXSMYKGL-UHFFFAOYSA-N	CC(=O)OCC[N+](C)(C)C	MML		Yes		Yes		Yes		Yes	50	Yes	Yes	Yes		75	Yes	Yes	Yes	Yes	100	75	KEGG/Reactome	1	1	1	2
HMDB0001043	Arachidonic acid	444899	C00219	15843	506-32-1	YZXBAPSDXZZRGB-DOFZRALJSA-N	CCCCC\C=C/C\C=C/C\C=C/C\C=C/CCCC(O)=O	MML	Yes					Yes		Yes	37.5	Yes	Yes		Yes	75	Yes	Yes	Yes	Yes	100	70.8333	KEGG/Reactome	1	1	1	2
HMDB0000574	L-Cysteine	5862	C00097	17561	52-90-4	XUJNEKJLAYXESH-REOHCLBHSA-N	N[C@@H](CS)C(O)=O	MML	Yes				Yes	Yes	Yes	Yes	62.5	Yes	Yes			50	Yes	Yes	Yes	Yes	100	70.8333	KEGG/Reactome	1	1	1	2
HMDB0000168	L-Asparagine	6267	C00152	17196	70-47-3	DCXYFEDJOCDNAF-REOHCLBHSA-N	N[C@@H](CC(N)=O)C(O)=O	MML	Yes						Yes	Yes	37.5	Yes	Yes		Yes	75	Yes	Yes	Yes	Yes	100	70.8333	KEGG/Reactome	1	1	1	2
HMDB0000251	Taurine	1123	C00245	15891	107-35-7	XOAAWQZATWQOTB-UHFFFAOYSA-N	NCCS(O)(=O)=O	MML	Yes					Yes		Yes	37.5	Yes	Yes		Yes	75	Yes	Yes	Yes	Yes	100	70.8333	KEGG/Reactome	1	1	1	2
HMDB0000161	L-Alanine	5950	C00041	16977	56-41-7	QNAYBMKLOCPYGJ-REOHCLBHSA-N	C[C@H](N)C(O)=O	MML	Yes				Yes	Yes	Yes	Yes	62.5	Yes			Yes	50	Yes	Yes	Yes	Yes	100	70.8333	KEGG/Reactome	1	1	1	2
HMDB0000641	L-Glutamine	5961	C00064	18050	56-85-9	ZDXPYRJPNDTMRX-VKHMYHEASA-N	N[C@@H](CCC(N)=O)C(O)=O	MML	Yes						Yes	Yes	37.5	Yes	Yes		Yes	75	Yes	Yes	Yes	Yes	100	70.8333	KEGG/Reactome	1	1	1	2
HMDB0000687	L-Leucine	6106	C00123	15603	61-90-5	ROHFNLRQFUQHCH-YFKPBYRVSA-N	CC(C)C[C@H](N)C(O)=O	MML	Yes						Yes	Yes	37.5	Yes	Yes		Yes	75	Yes	Yes	Yes	Yes	100	70.8333	KEGG/Reactome	1	1	1	2
HMDB0001257	Spermidine	1102	C00315	16610	124-20-9	ATHGHQPFGPMSJY-UHFFFAOYSA-N	NCCCCNCCCN	MML	Yes						Yes	Yes	37.5	Yes	Yes		Yes	75	Yes	Yes	Yes	Yes	100	70.8333	KEGG/Reactome	1	1	1	2
HMDB0001406	Niacinamide	936	C00153	17154	98-92-0	DFPAKSUCGFBDDF-UHFFFAOYSA-N	NC(=O)C1=CC=CN=C1	MML					Yes		Yes	Yes	37.5	Yes	Yes		Yes	75	Yes	Yes	Yes	Yes	100	70.8333	KEGG/Reactome	1	1	1	2
HMDB0000904	Citrulline	9750	C00327	16349	372-75-8	RHGKLRLOHDJJDR-BYPYZUCNSA-N	N[C@@H](CCCNC(N)=O)C(O)=O	MML	Yes		Yes		Yes		Yes	Yes	62.5	Yes	Yes			50	Yes	Yes	Yes	Yes	100	70.8333	Reactome	1	1	1	2
HMDB0000929	L-Tryptophan	6305	C00078	16828	73-22-3	QIVBCDIJIAJPQS-VIFPVBQESA-N	N[C@@H](CC1=CNC2=C1C=CC=C2)C(O)=O	MML	Yes						Yes	Yes	37.5	Yes	Yes		Yes	75	Yes	Yes	Yes	Yes	100	70.8333	KEGG/Reactome	1	1	1	2
HMDB0000054	Bilirubin	21252250	C00486	16990	635-65-4	BPYKTIZUTYGOLE-IFADSCNNSA-N	CC1=C(C=C)\C(NC1=O)=C\C1=C(C)C(CCC(O)=O)=C(CC2=C(CCC(O)=O)C(C)=C(N2)\C=C2/NC(=O)C(C=C)=C2C)N1	MML					Yes		Yes	Yes	37.5	Yes	Yes		Yes	75	Yes	Yes	Yes	Yes	100	70.8333	KEGG/Reactome	1	1	1	2
HMDB0000562	Creatinine	588	C00791	16737	60-27-5	DDRJAANPRJIHGJ-UHFFFAOYSA-N	CN1CC(=O)NC1=N	MML	Yes			Yes	Yes	Yes		Yes	62.5	Yes	Yes	Yes	Yes	100		Yes	Yes		50	70.8333	KEGG/Reactome	1	1	1	2
HMDB0000265	Liothyronine	5920	C02465	18258	345957-19-9	AUYYCJSJGJYCDS-LBPRGKRZSA-N	N[C@@H](CC1=CC(I)=C(OC2=CC(I)=C(O)C=C2)C(I)=C1)C(O)=O	MML			Yes	Yes	Yes	Yes	Yes		62.5	Yes	Yes	Yes		75	Yes	Yes		Yes	75	70.8333	KEGG	1	1	1	2
HMDB0003550	Calcidiol	5283731	C01561	17933	19356-17-3	JWUBBDSIWDLEOM-DTOXIADCSA-N	C[C@H](CCCC(C)(C)O)[C@@]1([H])CC[C@@]2([H])\C(CCC[C@]12C)=C\C=C1\C[C@@H](O)CCC1=C	MML					Yes	Yes	Yes	Yes	50	Yes	Yes		Yes	75	Yes	Yes	Yes		75	66.6667	KEGG/Reactome	1	1	1	2
HMDB0000252	Sphingosine	5353955	C00319	16393	1263-79-2	WWUZIQQURGPMPG-CCEZHUSRSA-N	CCCCCCCCCCCCC\C=C\C(O)C(N)CO	MML	Yes							Yes	25	Yes	Yes		Yes	75	Yes	Yes	Yes	Yes	100	66.6667	KEGG/Reactome	1	1	1	2
HMDB0000211	myo-Inositol		C00137	17268	87-89-8	CDAISMWEOUEBRE-GPIVLXJGSA-N	O[C@H]1[C@H](O)[C@@H](O)[C@H](O)[C@H](O)[C@@H]1O	MML	Yes							Yes	25	Yes	Yes		Yes	75	Yes	Yes	Yes	Yes	100	66.6667	KEGG/Reactome	1	1	1	2
HMDB0000167	L-Threonine	6288	C00188	16857	72-19-5	AYFVYJQAPQTCCC-GBXIJSLDSA-N	C[C@@H](O)[C@H](N)C(O)=O	MML	Yes					Yes	Yes	Yes	50	Yes	Yes			50	Yes	Yes	Yes	Yes	100	66.6667	KEGG/Reactome	1	1	1	2
HMDB0001414	Putrescine	1045	C00134	17148	333-93-7	KIDHWZJUCRJVML-UHFFFAOYSA-N	NCCCCN	MML							Yes	Yes	25	Yes	Yes		Yes	75	Yes	Yes	Yes	Yes	100	66.6667	KEGG/Reactome	1	1	1	2
HMDB0000191	L-Aspartic acid	5960	C00049	17053	56-84-8	CKLJMWTZIZZHCS-REOHCLBHSA-N	N[C@@H](CC(O)=O)C(O)=O	MML	Yes		Yes			Yes		Yes	50	Yes			Yes	50	Yes	Yes	Yes	Yes	100	66.6667	KEGG/Reactome	1	1	1	2
HMDB0000131	Glycerol	753	C00116	17522	56-81-5	PEDCQBHIVMGVHV-UHFFFAOYSA-N	OCC(O)CO	MML	Yes				Yes		Yes	Yes	50	Yes	Yes			50	Yes	Yes	Yes	Yes	100	66.6667	KEGG/Reactome	1	1	1	2
HMDB0000220	Palmitic acid	985	C00249	15756	57-10-3	IPCSVZSSVZVIGE-UHFFFAOYSA-N	CCCCCCCCCCCCCCCC(O)=O	MML	Yes					Yes	Yes	Yes	50	Yes	Yes			50	Yes	Yes	Yes	Yes	100	66.6667	KEGG/Reactome	1	1	1	2
HMDB0000254	Succinic acid	1110	C00042	15741	110-15-6	KDYFGRWQOYBRFD-UHFFFAOYSA-N	OC(=O)CCC(O)=O	MML	Yes		Yes				Yes	Yes	50	Yes	Yes		Yes	75	Yes	Yes		Yes	75	66.6667	KEGG	1	1	1	2
HMDB0000034	Adenine	190	C00147	16708	2922-28-3	GFFGJBXGBJISGV-UHFFFAOYSA-N	NC1=C2NC=NC2=NC=N1	MML							Yes	Yes	25	Yes	Yes		Yes	75	Yes	Yes	Yes	Yes	100	66.6667	KEGG/Reactome	1	1	1	2
HMDB0000239	Pyridoxine	1054	C00314	16709	58-56-0	LXNHXLLTXMVWPM-UHFFFAOYSA-N	CC1=C(O)C(CO)=C(CO)C=N1	MML							Yes	Yes	25	Yes	Yes		Yes	75	Yes	Yes	Yes	Yes	100	66.6667	Reactome	1	1	1	2
HMDB0000761	Lithocholic acid	9903	C03990	16325	434-13-9	SMEROWZSTRWXGI-HVATVPOCSA-N	[H][C@@]1(CC[C@@]2([H])[C@]3([H])CC[C@]4([H])C[C@H](O)CC[C@]4(C)[C@@]3([H])CC[C@]12C)[C@H](C)CCC(O)=O	MML			Yes			Yes	Yes	Yes	50	Yes	Yes			50	Yes	Yes	Yes	Yes	100	66.6667	Reactome	1	1	1	2
HMDB0001008	Biliverdin	5353439	C00500	17033	55482-27-4	QBUVFDKTZJNUPP-BBROENKCSA-N	CC1=C(C=C)\C(NC1=O)=C\C1=C(C)C(CCC(O)=O)=C(N1)\C=C1/N=C(/C=C2\NC(=O)C(C=C)=C2C)C(C)=C1CCC(O)=O	MML						Yes		Yes	25	Yes	Yes		Yes	75	Yes	Yes	Yes	Yes	100	66.6667	KEGG/Reactome	1	1	1	2
HMDB0001185	S-Adenosylmethionine	16757548	C00019	15414	52248-03-0	MEFKEPWMEQBLKI-AIRLBKTGSA-O	C[S+](CC[C@H](N)C(O)=O)C[C@H]1O[C@H]([C@H](O)[C@@H]1O)N1C=NC2=C1N=CN=C2N	MML							Yes	Yes	25	Yes	Yes		Yes	75	Yes	Yes	Yes	Yes	100	66.6667	KEGG/Reactome	1	1	1	2
HMDB0000060	Acetoacetic acid	96	C00164	15344	4387-93-3	WDJHALXBUFZDSR-UHFFFAOYSA-N	CC(=O)CC(O)=O	MML								Yes	12.5	Yes	Yes		Yes	75	Yes	Yes	Yes	Yes	100	62.5	KEGG/Reactome	1	1	1	2
HMDB0000027	Tetrahydrobiopterin	1125	C00272	15372	17528-72-2	FNKQXYHWGSIFBK-UHFFFAOYSA-N	CC(O)C(O)C1CNC2=C(N1)C(=O)N=C(N)N2	MML				Yes					12.5	Yes	Yes	Yes		75	Yes	Yes	Yes	Yes	100	62.5	KEGG/Reactome	1	0	1	1
HMDB0000044	Ascorbic acid	54670067	C00072	29073	50-81-7	CIWBSHSKHKDKBQ-JLAZNSOCSA-N	[H][C@@]1(OC(=O)C(O)=C1O)[C@@H](O)CO	MML	Yes					Yes		Yes	37.5	Yes	Yes		Yes	75	Yes	Yes		Yes	75	62.5	KEGG	1	1	1	2
HMDB0000673	Linoleic acid	5280450	C01595	17351	60-33-3	OYHQOLUKZRVURQ-HZJYTTRNSA-N	CCCCC\C=C/C\C=C/CCCCCCCC(O)=O	MML	Yes						Yes	Yes	37.5	Yes	Yes			50	Yes	Yes	Yes	Yes	100	62.5	KEGG/Reactome	1	1	1	2
HMDB0000036	Taurocholic acid	6675	C05122	28865	145-42-6	WBWWGRHZICKQGZ-HZAMXZRMSA-N	[H][C@@]1(CC[C@@]2([H])[C@]3([H])[C@H](O)C[C@]4([H])C[C@H](O)CC[C@]4(C)[C@@]3([H])C[C@H](O)[C@]12C)[C@H](C)CCC(=O)NCCS(O)(=O)=O	MML	Yes					Yes		Yes	37.5	Yes	Yes			50	Yes	Yes	Yes	Yes	100	62.5	KEGG/Reactome	1	1	1	2
HMDB0000214	Ornithine	6262	C00077	15729	3184-13-2	AHLPHDHHMVZTML-BYPYZUCNSA-N	NCCC[C@H](N)C(O)=O	MML	Yes				Yes			Yes	37.5	Yes			Yes	50	Yes	Yes	Yes	Yes	100	62.5	KEGG/Reactome	1	1	1	2
HMDB0000145	Estrone	5870	C00468	17263	53-16-7	DNXHEGUUPJUMQT-CBZIJGRNSA-N	[H][C@@]12CCC(=O)[C@@]1(C)CC[C@]1([H])C3=C(CC[C@@]21[H])C=C(O)C=C3	MML					Yes		Yes	Yes	37.5	Yes	Yes			50	Yes	Yes	Yes	Yes	100	62.5	KEGG/Reactome	1	1	1	2
HMDB0000181	L-Dopa	6047	C00355	15765	59-92-7	WTDRDQBEARUVNC-LURJTMIESA-N	N[C@@H](CC1=CC(O)=C(O)C=C1)C(O)=O	MML	Yes						Yes	Yes	37.5	Yes			Yes	50	Yes	Yes	Yes	Yes	100	62.5	KEGG/Reactome	1	1	1	2
HMDB0000043	Betaine	247	C00719	17750	107-43-7	KWIUHFFTVRNATP-UHFFFAOYSA-N	C[N+](C)(C)CC([O-])=O	MML								Yes	12.5	Yes	Yes		Yes	75	Yes	Yes	Yes	Yes	100	62.5	KEGG/Reactome	1	1	1	2
HMDB0000172	L-Isoleucine	6306	C00407	17191	73-32-5	AGPKZVBTJJNPAG-WHFBIAKZSA-N	CC[C@H](C)[C@H](N)C(O)=O	MML	Yes						Yes	Yes	37.5	Yes	Yes			50	Yes	Yes	Yes	Yes	100	62.5	KEGG/Reactome	1	1	1	2
HMDB0000050	Adenosine	60961	C00212	16335	58-61-7	OIRDTQYFTABQOQ-KQYNXXCUSA-N	NC1=C2N=CN([C@@H]3O[C@H](CO)[C@@H](O)[C@H]3O)C2=NC=N1	MML		Yes					Yes	Yes	37.5	Yes	Yes			50	Yes	Yes	Yes	Yes	100	62.5	KEGG/Reactome	1	1	1	2
HMDB0000296	Uridine	6029	C00299	16704	58-96-8	DRTQHJPVMGBUCF-XVFCMESISA-N	OC[C@H]1O[C@H]([C@H](O)[C@@H]1O)N1C=CC(=O)NC1=O	MML								Yes	12.5	Yes	Yes		Yes	75	Yes	Yes	Yes	Yes	100	62.5	KEGG/Reactome	1	1	1	2
HMDB0000243	Pyruvic acid	1060	C00022	32816	127-17-3	LCTONWCANYUPML-UHFFFAOYSA-N	CC(=O)C(O)=O	MML	Yes						Yes	Yes	37.5	Yes			Yes	50	Yes	Yes	Yes	Yes	100	62.5	KEGG	1	1	1	2
HMDB0000197	Indoleacetic acid	802	C00954	16411	6505-45-9	SEOVTRFCIGRIMH-UHFFFAOYSA-N	OC(=O)CC1=CNC2=C1C=CC=C2	MML	Yes						Yes	Yes	37.5	Yes	Yes		Yes	75	Yes	Yes		Yes	75	62.5	KEGG	1	1	1	2
HMDB0000626	Deoxycholic acid	222528	C04483	28834	83-44-3	KXGVEGMKQFWNSR-LLQZFEROSA-N	[H][C@@]1(CC[C@@]2([H])[C@]3([H])CC[C@]4([H])C[C@H](O)CC[C@]4(C)[C@@]3([H])C[C@H](O)[C@]12C)[C@H](C)CCC(O)=O	MML						Yes	Yes	Yes	37.5	Yes	Yes			50	Yes	Yes	Yes	Yes	100	62.5	Reactome	1	1	1	2
HMDB0001139	Prostaglandin F2a	5283078	C00639	15553	13535-33-6	PXGPLTODNUVGFL-UAAPODJFSA-N	CCCCC[C@H](O)\C=C\[C@H]1[C@H](O)C[C@H](O)[C@@H]1C\C=C\CCCC(O)=O	MML				Yes					12.5	Yes	Yes	Yes		75	Yes	Yes	Yes	Yes	100	62.5	KEGG/Reactome	1	0	1	1
HMDB0000016	Deoxycorticosterone	6166	C03205	16973	64-85-7	ZESRJSPZRDMNHY-YFWFAHHUSA-N	[H][C@@]12CC[C@H](C(=O)CO)[C@@]1(C)CC[C@@]1([H])[C@@]2([H])CCC2=CC(=O)CC[C@]12C	MML	Yes						Yes		25	Yes	Yes			50	Yes	Yes	Yes	Yes	100	58.3333	KEGG/Reactome	1	1	1	2
HMDB0000134	Fumaric acid	444972	C00122	18012	110-17-8	VZCYOOQTPOCHFL-OWOJBTEDSA-N	OC(=O)\C=C\C(O)=O	MML							Yes	Yes	25	Yes	Yes			50	Yes	Yes	Yes	Yes	100	58.3333	KEGG/Reactome	1	1	1	2
HMDB0000305	Vitamin A	9904001	C00473	17336	68-26-8	FPIPGXGPPPQFEQ-OVSJKPMPSA-N	C\C(=C/CO)\C=C\C=C(/C)\C=C\C1=C(C)CCCC1(C)C	MML						Yes	Yes		25	Yes	Yes			50	Yes	Yes	Yes	Yes	100	58.3333	KEGG/Reactome	1	0	1	1
HMDB0000030	Biotin	171548	C00120	15956	58-85-5	YBJHBAHKTGYVGT-ZKWXMUAHSA-N	[H][C@]12CS[C@@H](CCCCC(O)=O)[C@@]1([H])NC(=O)N2	MML							Yes	Yes	25	Yes			Yes	50	Yes	Yes	Yes	Yes	100	58.3333	KEGG/Reactome	1	1	1	2
HMDB0000011	(R)-3-Hydroxybutyric acid	92135	C01089	17066	625-72-9	WHBMMWSBFZVSSR-GSVOUGTGSA-N	C[C@@H](O)CC(O)=O	MML	Yes							Yes	25	Yes			Yes	50	Yes	Yes	Yes	Yes	100	58.3333	KEGG	1	1	1	2
HMDB0000292	Xanthine	1188	C00385	17712	69-89-6	LRFVTYWOQMYALW-UHFFFAOYSA-N	O=C1NC2=C(NC=N2)C(=O)N1	MML							Yes	Yes	25	Yes	Yes			50	Yes	Yes	Yes	Yes	100	58.3333	KEGG/Reactome	1	1	1	2
HMDB0000518	Chenodeoxycholic acid	10133	C02528	16755	474-25-9	RUDATBOHQWOJDD-BSWAIDMHSA-N	[H][C@@]1(CC[C@@]2([H])[C@]3([H])[C@H](O)C[C@]4([H])C[C@H](O)CC[C@]4(C)[C@@]3([H])CC[C@]12C)[C@H](C)CCC(O)=O	MML						Yes		Yes	25	Yes	Yes			50	Yes	Yes	Yes	Yes	100	58.3333	KEGG/Reactome	1	1	1	2
HMDB0002183	Docosahexaenoic acid	445580	C06429	28125	6217-54-5	MBMBGCFOFBJSGT-KUBAVDMBSA-N	CC\C=C/C\C=C/C\C=C/C\C=C/C\C=C/C\C=C/CCC(O)=O	MML	Yes							Yes	25	Yes	Yes		Yes	75		Yes	Yes	Yes	75	58.3333	KEGG/Reactome	1	1	1	2
HMDB0000517	L-Arginine	6322	C00062	16467	74-79-3	ODKSFYDXXFIFQN-BYPYZUCNSA-N	N[C@@H](CCCNC(N)=N)C(O)=O	MML	Yes				Yes		Yes	Yes	50	Yes	Yes			50	Yes	Yes		Yes	75	58.3333	KEGG	1	1	1	2
HMDB0000235	Thiamine	1130	C00378	18385	67-03-8	JZRWCGZRTZMZEH-UHFFFAOYSA-N	CC1=C(CCO)SC=[N+]1CC1=CN=C(C)N=C1N	MML						Yes	Yes		25	Yes	Yes			50	Yes	Yes	Yes	Yes	100	58.3333	KEGG/Reactome	1	0	1	1
HMDB0000990	Acetaldehyde	177	C00084	15343	12772-68-8	IKHGUXGNUITLKF-UHFFFAOYSA-N	CC=O	MML						Yes	Yes		25	Yes	Yes			50	Yes	Yes	Yes	Yes	100	58.3333	KEGG/Reactome	1	0	1	1
HMDB0000300	Uracil	1174	C00106	17568	66-22-8	ISAKRJDGNUQOIC-UHFFFAOYSA-N	O=C1NC=CC(=O)N1	MML	Yes							Yes	25	Yes			Yes	50	Yes	Yes	Yes	Yes	100	58.3333	KEGG/Reactome	1	1	1	2
HMDB0000157	Hypoxanthine	790	C00262	17368	68-94-0	FDGQSTZJBFJUBT-UHFFFAOYSA-N	OC1=NC=NC2=C1NC=N2	MML							Yes	Yes	25	Yes	Yes			50	Yes	Yes	Yes	Yes	100	58.3333	KEGG/Reactome	1	1	1	2
HMDB0000638	Dodecanoic acid	3893	C02679	30805	143-07-7	POULHZVOKOAJMA-UHFFFAOYSA-N	CCCCCCCCCCCC(O)=O	MML						Yes	Yes		25	Yes	Yes			50	Yes	Yes	Yes	Yes	100	58.3333	Reactome	1	0	1	1
HMDB0000126	Glycerol 3-phosphate	439162	C00093	15978	29849-82-9	AWUCVROLDVIAJX-GSVOUGTGSA-N	OC[C@@H](O)COP(O)(O)=O	MML	Yes							Yes	25	Yes	Yes			50	Yes	Yes	Yes	Yes	100	58.3333	KEGG/Reactome	1	1	1	2
HMDB0000063	Cortisol	5754	C00735	17650	50-23-7	JYGXADMDTFJGBT-VWUMJDOOSA-N	[H][C@@]12CC[C@](O)(C(=O)CO)[C@@]1(C)C[C@H](O)[C@@]1([H])[C@@]2([H])CCC2=CC(=O)CC[C@]12C	MML				Yes	Yes				25	Yes	Yes			50	Yes	Yes	Yes	Yes	100	58.3333	KEGG/Reactome	1	1	1	2
HMDB0000742	Homocysteine	778	C05330	17230	454-29-5	FFFHZYDWPBMWHY-UHFFFAOYSA-N	NC(CCS)C(O)=O	MML				Yes	Yes		Yes	Yes	50	Yes	Yes			50	Yes		Yes	Yes	75	58.3333	Reactome	1	1	1	2
HMDB0000363	17a-Hydroxypregnenolone	91451	C05138	28750	387-79-1	JERGUCIJOXJXHF-TVWVXWENSA-N	[H][C@@]12CC[C@](O)(C(C)=O)[C@@]1(C)CC[C@@]1([H])[C@@]2([H])CC=C2C[C@@H](O)CC[C@]12C	MML				Yes		Yes			25	Yes		Yes		50	Yes	Yes	Yes	Yes	100	58.3333	KEGG/Reactome	1	0	1	1
HMDB0001498	Inositol 1,4,5-trisphosphate	439456	C01245	16595	85166-31-0	MMWCIQZXVOZEGG-XJTPDSDZSA-N	O[C@@H]1[C@H](O)[C@@H](OP(O)(O)=O)[C@H](OP(O)(O)=O)[C@@H](O)[C@@H]1OP(O)(O)=O	IPA				Yes		Yes			25		Yes	Yes		50	Yes	Yes	Yes	Yes	100	58.3333	KEGG/Reactome	1	0	1	1
HMDB0002802	Cortisone	222786	C00762	16962	53-06-5	MFYSYFVPBJMHGN-ZPOLXVRWSA-N	[H][C@@]12CC[C@](O)(C(=O)CO)[C@@]1(C)CC(=O)[C@@]1([H])[C@@]2([H])CCC2=CC(=O)CC[C@]12C	MML				Yes	Yes				25	Yes	Yes	Yes		75		Yes	Yes	Yes	75	58.3333	KEGG	1	1	1	2
HMDB0000374	17-Hydroxyprogesterone	6238	C01176	17252	1050677-68-3	DBPWSSGDRRHUNT-CEGNMAFCSA-N	[H][C@@]12CC[C@](O)(C(C)=O)[C@@]1(C)CC[C@@]1([H])[C@@]2([H])CCC2=CC(=O)CC[C@]12C	MML			Yes		Yes		Yes		37.5	Yes				25	Yes	Yes	Yes	Yes	100	54.1667	KEGG/Reactome	1	1	1	2
HMDB0000595	Hydrogen carbonate	767	C00288	17544	144-55-8	BVKZGUZCCUSVTD-UHFFFAOYSA-N	OC(O)=O	MML						Yes			12.5	Yes	Yes			50	Yes	Yes	Yes	Yes	100	54.1667	KEGG/Reactome	1	0	1	1
HMDB0000855	Nicotinamide riboside	439924	C03150	15927	1341-23-7	JLEBZPBDRKPWTD-TURQNECASA-O	NC(=O)C1=C[N+](=CC=C1)[C@@H]1O[C@H](CO)[C@@H](O)[C@H]1O	MML								Yes	12.5	Yes			Yes	50	Yes	Yes	Yes	Yes	100	54.1667	KEGG/Reactome	1	1	1	2
HMDB0001396	5-Methyltetrahydrofolic acid	439234	C00440	15641	134-35-0	ZNOVTXRBGFNYRX-ZGTCLIOFSA-N	CN1C(CNC2=CC=C(C=C2)C(=O)N[C@H](CCC(O)=O)C(O)=O)CNC2=C1C(=O)NC(N)=N2	MML								Yes	12.5	Yes			Yes	50	Yes	Yes	Yes	Yes	100	54.1667	KEGG/Reactome	1	1	1	2
HMDB0000053	Androstenedione	6128	C00280	16422	117598-81-9	AEMFNILZOJDQLW-QAGGRKNESA-N	[H][C@@]12CCC(=O)[C@@]1(C)CC[C@@]1([H])[C@@]2([H])CCC2=CC(=O)CC[C@]12C	MML	Yes				Yes		Yes		37.5	Yes				25	Yes	Yes	Yes	Yes	100	54.1667	KEGG/Reactome	1	1	1	2
HMDB0000277	Sphingosine 1-phosphate	5283560	C06124	37550	26993-30-6	DUYSYHSSBDVJSM-KRWOKUGFSA-N	CCCCCCCCCCCCC\C=C\[C@@H](O)[C@@H](N)COP(O)(O)=O	MML								Yes	12.5	Yes	Yes			50	Yes	Yes	Yes	Yes	100	54.1667	KEGG/Reactome	1	1	1	2
HMDB0003252	Thromboxane B2	5283137	C05963	28728	54397-85-2	XNRNNGPBEPRNAR-JQBLCGNGSA-N	CCCCC[C@H](O)\C=C\[C@H]1OC(O)C[C@H](O)[C@@H]1C\C=C/CCCC(O)=O	MML					Yes				12.5	Yes	Yes			50	Yes	Yes	Yes	Yes	100	54.1667	KEGG	1	1	1	2
HMDB0001085	Leukotriene B4	5283128	C02165	15647	71160-24-2	VNYSSYRCGWBHLG-AMOLWHMGSA-N	CCCCC\C=C/C[C@@H](O)\C=C\C=C\C=C/[C@@H](O)CCCC(O)=O	MML					Yes				12.5	Yes	Yes			50	Yes	Yes	Yes	Yes	100	54.1667	KEGG/Reactome	1	1	1	2
HMDB0000014	Deoxycytidine	13711	C00881	15698	951-77-9	CKTSBUTUHBMZGZ-SHYZEUOFSA-N	NC1=NC(=O)N(C=C1)[C@H]1C[C@H](O)[C@@H](CO)O1	MML								Yes	12.5	Yes			Yes	50	Yes	Yes	Yes	Yes	100	54.1667	KEGG/Reactome	1	1	1	2
HMDB0000045	Adenosine monophosphate	6083	C00020	16027	18422-05-4	UDMBCSSLTHHNCD-KQYNXXCUSA-N	NC1=C2N=CN([C@@H]3O[C@H](COP(O)(O)=O)[C@@H](O)[C@H]3O)C2=NC=N1	MML								Yes	12.5	Yes			Yes	50	Yes	Yes	Yes	Yes	100	54.1667	KEGG/Reactome	1	1	1	2
HMDB0000099	L-Cystathionine	439258	C02291	17482	56-88-2	ILRYLPWNYFXEMH-WHFBIAKZSA-N	N[C@@H](CCSC[C@H](N)C(O)=O)C(O)=O	MML			Yes			Yes		Yes	37.5	Yes				25	Yes	Yes	Yes	Yes	100	54.1667	KEGG/Reactome	1	1	1	2
HMDB0000097	Choline	305	C00114	15354	67-48-1	OEYIOHPDSNJKLS-UHFFFAOYSA-N	C[N+](C)(C)CCO	MML								Yes	12.5	Yes	Yes			50	Yes	Yes	Yes	Yes	100	54.1667	KEGG/Reactome	1	1	1	2
HMDB0000902	NAD	5893	C00003	15846	53-84-9	BAWFJGJZGIEFAR-NNYOXOHSSA-O	NC(=O)C1=C[N+](=CC=C1)[C@@H]1O[C@H](COP(O)(=O)OP(O)(=O)OC[C@H]2O[C@H]([C@H](O)[C@@H]2O)N2C=NC3=C2N=CN=C3N)[C@@H](O)[C@H]1O	MML						Yes			12.5	Yes	Yes			50	Yes	Yes	Yes	Yes	100	54.1667	KEGG/Reactome	1	0	1	1
HMDB0000637	Chenodeoxycholic acid glycine conjugate	22833540	C05466	36274	16564-43-5	GHCZAUBVMUEKKP-AHBZRTSYSA-N	[H][C@@]12C[C@H](O)CC[C@]1(C)C1CC[C@]3(C)[C@H](CCC3C1[C@H](O)C2)[C@H](C)CCC(=O)NCC(O)=O	MML	Yes								12.5	Yes	Yes			50	Yes	Yes	Yes	Yes	100	54.1667	KEGG/Reactome	1	1	1	2
HMDB0000138	Glycocholic acid	23617285	C01921	29746	475-31-0	RFDAIACWWDREDC-MZMBZMQMSA-N	[H][C@@]12CC[C@H]([C@H](C)CCC(=O)NCC(O)=O)[C@@]1(C)[C@@H](O)C[C@@]1([H])[C@@]2([H])[C@H](O)CC2C[C@H](O)CC[C@]12C	MML								Yes	12.5	Yes	Yes			50	Yes	Yes	Yes	Yes	100	54.1667	KEGG/Reactome	1	1	1	2
HMDB0000951	Taurochenodesoxycholic acid	387316	C05465	16525	6009-98-9	BHTRKEVKTKCXOH-BJLOMENOSA-N	[H][C@@]1(CC[C@@]2([H])[C@]3([H])[C@H](O)C[C@]4([H])C[C@H](O)CC[C@]4(C)[C@@]3([H])CC[C@]12C)[C@H](C)CCC(=O)NCCS(O)(=O)=O	MML								Yes	12.5	Yes	Yes			50	Yes	Yes	Yes	Yes	100	54.1667	KEGG/Reactome	1	1	1	2
HMDB0000939	S-Adenosylhomocysteine	439155	C00021	16680	979-92-0	ZJUKTBDSGOFHSH-WFMPWKQPSA-N	N[C@@H](CCSC[C@H]1O[C@H]([C@H](O)[C@@H]1O)N1C=NC2=C1N=CN=C2N)C(O)=O	MML							Yes		12.5	Yes	Yes			50	Yes	Yes	Yes	Yes	100	54.1667	KEGG/Reactome	1	0	1	1
HMDB0000118	Homovanillic acid	1738	C05582	545959	306-08-1	QRMZSPFSDQBLIX-UHFFFAOYSA-N	COC1=CC(CC(O)=O)=CC=C1O	MML	Yes				Yes			Yes	37.5	Yes			Yes	50	Yes	Yes		Yes	75	54.1667	KEGG	1	1	1	2
HMDB0000208	Oxoglutaric acid	51	C00026	30915	328-50-7	KPGXRSRHYNQIFN-UHFFFAOYSA-N	OC(=O)CCC(=O)C(O)=O	MML								Yes	12.5	Yes			Yes	50	Yes	Yes	Yes	Yes	100	54.1667	KEGG/Reactome	1	1	1	2
HMDB0001431	Pyridoxamine	1052	C00534	16410	524-36-7	NHZMQXZHNVQTQA-UHFFFAOYSA-N	CC1=C(O)C(CN)=C(CO)C=N1	MML								Yes	12.5	Yes			Yes	50	Yes	Yes	Yes	Yes	100	54.1667	Reactome	1	1	1	2
HMDB0000715	Kynurenic acid	3845	C01717	18344	492-27-3	HCZHHEIFKROPDY-UHFFFAOYSA-N	OC(=O)C1=CC(=O)C2=CC=CC=C2N1	MML	Yes						Yes	Yes	37.5	Yes			Yes	50		Yes	Yes	Yes	75	54.1667	KEGG/Reactome	1	1	1	2
HMDB0000192	L-Cystine	67678	C00491	16283	56-89-3	LEVWYRKDKASIDU-IMJSIDKUSA-N	N[C@@H](CSSC[C@H](N)C(O)=O)C(O)=O	MML	Yes		Yes					Yes	37.5	Yes	Yes		Yes	75		Yes	Yes		50	54.1667	KEGG/Reactome	1	1	1	2
HMDB0001476	3-Hydroxyanthranilic acid	86	C00632	15793	548-93-6	WJXSWCUQABXPFS-UHFFFAOYSA-N	NC1=C(O)C=CC=C1C(O)=O	MML								Yes	12.5	Yes			Yes	50	Yes	Yes	Yes	Yes	100	54.1667	KEGG/Reactome	1	1	1	2
HMDB0000077	Dehydroepiandrosterone	9860744	C01227	28689	53-43-0	FMGSKLZLMKYGDP-USOAJAOKSA-N	[H][C@@]12CCC(=O)[C@@]1(C)CC[C@@]1([H])[C@@]2([H])CC=C2C[C@@H](O)CC[C@]12C	MML					Yes				12.5	Yes	Yes			50	Yes	Yes	Yes	Yes	100	54.1667	KEGG/Reactome	1	1	1	2
HMDB0000561	B-Carotene	5927371	C02094	17579	7235-40-7	OENHQHLEOONYIE-JLTXGRSLSA-N	C\C(\C=C\C=C(/C)\C=C\C1=C(C)CCCC1(C)C)=C/C=C/C=C(\C)/C=C/C=C(\C)/C=C/C1=C(C)CCCC1(C)C	MML					Yes				12.5	Yes	Yes			50	Yes	Yes	Yes	Yes	100	54.1667	KEGG/Reactome	1	1	1	2
HMDB0000258	Sucrose	5988	C00089	17992	57-50-1	CZMRCDWAGMRECN-UGDNZRGBSA-N	OC[C@H]1O[C@@](CO)(O[C@H]2O[C@H](CO)[C@@H](O)[C@H](O)[C@H]2O)[C@@H](O)[C@@H]1O	MML	Yes								12.5	Yes	Yes			50	Yes	Yes	Yes	Yes	100	54.1667	KEGG/Reactome	1	1	1	2
HMDB0000827	Stearic acid	5281	C01530	28842	57-11-4	QIQXTHQIDYTFRH-UHFFFAOYSA-N	CCCCCCCCCCCCCCCCCC(O)=O	MML	Yes						Yes	Yes	37.5	Yes	Yes			50	Yes	Yes		Yes	75	54.1667	KEGG	1	1	1	2
HMDB0000133	Guanosine	6802	C00387	16750	118-00-3	NYHBQMYGNKIUIF-UUOKFMHZSA-N	NC1=NC2=C(N=CN2[C@@H]2O[C@H](CO)[C@@H](O)[C@H]2O)C(=O)N1	MML								Yes	12.5	Yes	Yes			50	Yes	Yes	Yes	Yes	100	54.1667	KEGG/Reactome	1	1	1	2
HMDB0000273	Thymidine	5789	C00214	17748	50-89-5	IQFYYKKMVGJFEH-XLPZGREQSA-N	CC1=CN([C@H]2C[C@H](O)[C@@H](CO)O2)C(=O)NC1=O	MML								Yes	12.5	Yes			Yes	50	Yes	Yes	Yes	Yes	100	54.1667	KEGG/Reactome	1	1	1	2
HMDB0000244	Riboflavin	493570	C00255	17015	83-88-5	AUNGANRZJHBGPY-SCRDCRAPSA-N	CC1=C(C)C=C2N(C[C@H](O)[C@H](O)[C@H](O)CO)C3=NC(=O)NC(=O)C3=NC2=C1	MML							Yes		12.5	Yes	Yes			50	Yes	Yes	Yes	Yes	100	54.1667	KEGG/Reactome	1	0	1	1
HMDB0000247	Sorbitol	5780	C00794	17924	50-70-4	FBPFZTCFMRRESA-JGWLITMVSA-N	OC[C@H](O)[C@@H](O)[C@H](O)[C@H](O)CO	MML								Yes	12.5	Yes	Yes			50	Yes	Yes	Yes	Yes	100	54.1667	KEGG/Reactome	1	1	1	2
HMDB0000696	L-Methionine	6137	C00073	16643	63-68-3	FFEARJCKVFRZRR-BYPYZUCNSA-N	CSCC[C@H](N)C(O)=O	MML							Yes		12.5	Yes	Yes			50	Yes	Yes	Yes	Yes	100	54.1667	KEGG/Reactome	1	0	1	1
HMDB0000262	Thymine	1135	C00178	17821	65-71-4	RWQNBRDOKXIBIV-UHFFFAOYSA-N	CC1=CNC(=O)NC1=O	MML								Yes	12.5	Yes			Yes	50	Yes	Yes	Yes	Yes	100	54.1667	KEGG/Reactome	1	1	1	2
HMDB0000269	Sphinganine	91486	C00836	16566	764-22-7	OTKJDMGTUTTYMP-ZWKOTPCHSA-N	CCCCCCCCCCCCCCC[C@@H](O)[C@@H](N)CO	MML								Yes	12.5	Yes			Yes	50	Yes	Yes	Yes	Yes	100	54.1667	KEGG/Reactome	1	1	1	2
HMDB0000224	O-Phosphoethanolamine	1015	C00346	17553	1071-23-4	SUHOOTKUPISOBE-UHFFFAOYSA-N	NCCOP(O)(O)=O	MML								Yes	12.5	Yes	Yes			50	Yes	Yes	Yes	Yes	100	54.1667	KEGG/Reactome	1	1	1	2
HMDB0000725	4-Hydroxyproline	5810	C01157	18095	51-35-4	PMMYEEVYMWASQN-DMTCNVIQSA-N	O[C@H]1CN[C@@H](C1)C(O)=O	MML	Yes						Yes	Yes	37.5	Yes			Yes	50	Yes	Yes		Yes	75	54.1667	KEGG	1	1	1	2
HMDB0001173	5'-Methylthioadenosine	439176	C00170	17509	2457-80-9	WUUGFSXJNOTRMR-IOSLPCCCSA-N	CSC[C@H]1O[C@H]([C@H](O)[C@@H]1O)N1C=NC2=C1N=CN=C2N	MML								Yes	12.5	Yes			Yes	50	Yes	Yes	Yes	Yes	100	54.1667	KEGG/Reactome	1	1	1	2
HMDB0001314	Cyclic GMP	24316	C00942	16356	40732-48-7	ZOOGRGPOEVQQDX-UUOKFMHZSA-N	NC1=NC2=C(N=CN2[C@@H]2O[C@@H]3COP(O)(=O)O[C@H]3[C@H]2O)C(=O)N1	MML					Yes				12.5	Yes	Yes			50	Yes	Yes	Yes	Yes	100	54.1667	KEGG/Reactome	1	1	1	2
HMDB0000068	Epinephrine	5816	C00788	28918	51-43-4	UCTWMZQNUQWSLP-VIFPVBQESA-N	CNC[C@H](O)C1=CC(O)=C(O)C=C1	MML	Yes								12.5	Yes	Yes			50	Yes	Yes	Yes	Yes	100	54.1667	KEGG/Reactome	1	1	1	2
HMDB0000230	N-Acetylneuraminic acid	445063	C19910	45744	131-48-6	SQVRNKJHWKZAKO-PFQGKNLYSA-N	CC(=O)N[C@@H]1[C@@H](O)C[C@](O)(O[C@H]1[C@H](O)[C@H](O)CO)C(O)=O	MML								Yes	12.5	Yes	Yes		Yes	75	Yes		Yes	Yes	75	54.1667	Reactome	1	1	1	2
HMDB0000086	Glycerophosphocholine	71920	C00670	16870	28319-77-9	SUHOQUVVVLNYQR-QMMMGPOBSA-N	C[N+](C)(C)CCOP([O-])(=O)OC[C@@H](O)CO	MML								Yes	12.5	Yes	Yes		Yes	75		Yes	Yes	Yes	75	54.1667	KEGG/Reactome	1	1	1	2
HMDB0006344	Phenylacetylglutamine	92258	C04148	17884	28047-15-6	JFLIEFSWGNOPJJ-JTQLQIEISA-N	NC(=O)CC[C@H](NC(=O)CC1=CC=CC=C1)C(O)=O	MML								Yes	12.5	Yes			Yes	50	Yes	Yes	Yes	Yes	100	54.1667	KEGG/Reactome	1	1	1	2
HMDB0003178	Heme		C00032	17627		KABFMIBPWCXCRK-RGGAHWMASA-L	CC1=C(CCC(O)=O)C2=CC3=[N+]4C(=CC5=C(C)C(C=C)=C6C=C7C(C)=C(C=C)C8=[N+]7[Fe--]4(N2C1=C8)N56)C(C)=C3CCC(O)=O	MML						Yes			12.5	Yes	Yes			50	Yes	Yes	Yes	Yes	100	54.1667	KEGG/Reactome	1	0	0	0
HMDB0001490	Vanylglycol	10805	C05594	846276	534-82-7	FBWPWWWZWKPJFL-UHFFFAOYSA-N	COC1=CC(=CC=C1O)C(O)CO	MML	Yes							Yes	25	Yes			Yes	50	Yes	Yes		Yes	75	50	KEGG	1	1	1	2
HMDB0000052	Argininosuccinic acid	16950	C03406	15682	2387-71-5	KDZOASGQNOPSCU-WDSKDSINSA-N	N[C@@H](CCCNC(=N)N[C@@H](CC(O)=O)C(O)=O)C(O)=O	MML							Yes	Yes	25	Yes				25	Yes	Yes	Yes	Yes	100	50	KEGG/Reactome	1	1	1	2
HMDB0000660	D-Fructose	92092	C02336	28645	57-48-7	RFSUNEUAIZKAJO-ARQDHWQXSA-N	OC[C@H]1O[C@](O)(CO)[C@@H](O)[C@@H]1O	MML							Yes	Yes	25	Yes				25	Yes	Yes	Yes	Yes	100	50	KEGG/Reactome	1	1	1	2
HMDB0000143	D-Galactose	439357	C00984	28061	59-23-4	WQZGKKKJIJFFOK-PHYPRBDBSA-N	OC[C@H]1O[C@H](O)[C@H](O)[C@@H](O)[C@H]1O	MML	Yes							Yes	25	Yes				25	Yes	Yes	Yes	Yes	100	50	KEGG/Reactome	1	1	1	2
HMDB0001341	ADP	6022	C00008	16761	20398-34-9	XTWYTFMLZFPYCI-KQYNXXCUSA-N	NC1=NC=NC2=C1N=CN2[C@@H]1O[C@H](COP(O)(=O)OP(O)(O)=O)[C@@H](O)[C@H]1O	MML						Yes		Yes	25	Yes				25	Yes	Yes	Yes	Yes	100	50	KEGG/Reactome	1	1	1	2
HMDB0000169	D-Mannose	18950	C00159	4208	3458-28-4	WQZGKKKJIJFFOK-QTVWNMPRSA-N	OC[C@H]1OC(O)[C@@H](O)[C@@H](O)[C@@H]1O	MML	Yes							Yes	25	Yes	Yes			50		Yes	Yes	Yes	75	50	KEGG/Reactome	1	1	1	2
HMDB0000227	Mevalonic acid	449	C00418	25351	150-97-0	KJTLQQUUPVSXIM-UHFFFAOYSA-N	CC(O)(CCO)CC(O)=O	MML			Yes	Yes					25	Yes	Yes	Yes		75		Yes		Yes	50	50	KEGG	1	1	1	2
HMDB0001388	Alpha-Linolenic acid	5280934	C06427	27432	463-40-1	DTOSIQBPPRVQHS-PDBXOOCHSA-N	CC\C=C/C\C=C/C\C=C/CCCCCCCC(O)=O	MML							Yes	Yes	25	Yes			Yes	50		Yes	Yes	Yes	75	50	KEGG/Reactome	1	1	1	2
HMDB0002925	8,11,14-Eicosatrienoic acid	5280581	C03242	53486	135625-06-8	HOBAELRKJCKHQD-QNEBEIHSSA-N	CCCCC\C=C/C\C=C/C\C=C/CCCCCCC(O)=O	MML	Yes							Yes	25	Yes			Yes	50		Yes	Yes	Yes	75	50	KEGG/Reactome	1	1	1	2
HMDB0000357	3-Hydroxybutyric acid	441		20067	300-85-6	WHBMMWSBFZVSSR-UHFFFAOYSA-N	CC(O)CC(O)=O	MML				Yes	Yes				25	Yes	Yes	Yes		75			Yes	Yes	50	50	Reactome	1	0	1	1
HMDB0000763	5-Hydroxyindoleacetic acid	1826	C05635	27823	54-16-0	DUUGKQCEGZLZNO-UHFFFAOYSA-N	OC(=O)CC1=CNC2=CC=C(O)C=C12	MML						Yes		Yes	25	Yes				25	Yes	Yes	Yes	Yes	100	50	KEGG/Reactome	1	1	1	2
HMDB0000085	Deoxyguanosine	187790	C00330	17172	961-07-9	YKBGVTZYEHREMT-KVQBGUIXSA-N	NC1=NC2=C(N=CN2[C@H]2C[C@H](O)[C@@H](CO)O2)C(=O)N1	MML					Yes			Yes	25	Yes			Yes	50		Yes	Yes	Yes	75	50	KEGG/Reactome	1	1	1	2
HMDB0000714	Hippuric acid	464	C01586	18089	495-69-2	QIAFMBKCNZACKA-UHFFFAOYSA-N	OC(=O)CNC(=O)C1=CC=CC=C1	MML	Yes				Yes		Yes	Yes	50	Yes			Yes	50		Yes	Yes		50	50	KEGG/Reactome	1	1	1	2
HMDB0000684	L-Kynurenine	161166	C00328	16946	2922-83-0	YGPSJZOEDVAXAB-QMMMGPOBSA-N	N[C@@H](CC(=O)C1=CC=CC=C1N)C(O)=O	MML			Yes					Yes	25	Yes			Yes	50		Yes	Yes	Yes	75	50	KEGG/Reactome	1	1	1	2
HMDB0000182	L-Lysine	5962	C00047	18019	56-87-1	KDXKERNSBIXSRK-YFKPBYRVSA-N	NCCCC[C@H](N)C(O)=O	MML	Yes							Yes	25	Yes	Yes			50	Yes	Yes		Yes	75	50	KEGG	1	1	1	2
HMDB0000087	Dimethylamine	674	C00543	17170	506-59-2	ROSDSFDQCJNGOL-UHFFFAOYSA-N	CNC	MML							Yes	Yes	25	Yes			Yes	50		Yes	Yes	Yes	75	50		0	1	1	2
HMDB0000128	Guanidoacetic acid	763	C00581	16344	352-97-6	BPMFZUMJYQTVII-UHFFFAOYSA-N	NC(=N)NCC(O)=O	MML							Yes	Yes	25	Yes				25	Yes	Yes	Yes	Yes	100	50	KEGG/Reactome	1	1	1	2
HMDB0003337	Oxidized glutathione	975	C00127	17858	27025-41-8	YPZRWBKMTBYPTK-UHFFFAOYSA-N	NC(CCC(=O)NC(CSSCC(NC(=O)CCC(N)C(O)=O)C(=O)NCC(O)=O)C(=O)NCC(O)=O)C(O)=O	MML						Yes		Yes	25	Yes				25	Yes	Yes	Yes	Yes	100	50	KEGG/Reactome	1	1	1	2
HMDB0000241	Protoporphyrin IX		C02191	15430	263148-77-2	KSFOVUSSGSKXFI-UJJXFSCMSA-N	CC1=C(CCC(O)=O)/C2=C/C3=N/C(=C\C4=C(C)C(C=C)=C(N4)/C=C4\N=C(\C=C\1/N\2)C(C=C)=C4C)/C(C)=C3CCC(O)=O	MML						Yes	Yes		25	Yes				25	Yes	Yes	Yes	Yes	100	50	KEGG/Reactome	1	0	1	1
HMDB0001895	Salicylic acid	338	C00805	16914	69-72-7	YGSDEFSMJLZEOE-UHFFFAOYSA-N	OC(=O)C1=CC=CC=C1O	MML	Yes						Yes		25	Yes	Yes			50		Yes	Yes	Yes	75	50	KEGG/Reactome	1	1	1	2
HMDB0000019	alpha-Ketoisovaleric acid	49	C00141	16530	759-05-7	QHKABHOOEWYVLI-UHFFFAOYSA-N	CC(C)C(=O)C(O)=O	MML							Yes	Yes	25	Yes				25	Yes	Yes	Yes	Yes	100	50	KEGG/Reactome	1	1	1	2
HMDB0000271	Sarcosine	1088	C00213	15611	107-97-1	FSYKKLYZXJSNPZ-UHFFFAOYSA-N	CNCC(O)=O	MML							Yes	Yes	25	Yes				25	Yes	Yes	Yes	Yes	100	50	KEGG/Reactome	1	1	1	2
HMDB0000042	Acetic acid	176	C00033	15366	1173022-32-6	QTBSBXVTEAMEQO-UHFFFAOYSA-N	CC(O)=O	MML							Yes	Yes	25	Yes	Yes			50		Yes	Yes	Yes	75	50	KEGG/Reactome	1	1	1	2
HMDB0000056	beta-Alanine	239	C00099	16958	107-95-9	UCMIRNVEIXFBKS-UHFFFAOYSA-N	NCCC(O)=O	MML						Yes	Yes		25	Yes				25	Yes	Yes	Yes	Yes	100	50	KEGG/Reactome	1	0	1	1
HMDB0000012	Deoxyuridine	13712	C00526	16450	951-78-0	MXHRCPNRJAMMIM-SHYZEUOFSA-N	OC[C@H]1O[C@H](C[C@@H]1O)N1C=CC(=O)NC1=O	MML			Yes					Yes	25	Yes				25	Yes	Yes	Yes	Yes	100	50	KEGG/Reactome	1	1	1	2
HMDB0000226	Orotic acid	967	C00295	16742	65-86-1	PXQPEWDEAKTCGB-UHFFFAOYSA-N	OC(=O)C1=CC(=O)NC(=O)N1	MML							Yes	Yes	25	Yes				25	Yes	Yes	Yes	Yes	100	50	KEGG/Reactome	1	1	1	2
HMDB0000806	Myristic acid	11005	C06424	28875	544-63-8	TUNFSRHWOTWDNC-UHFFFAOYSA-N	CCCCCCCCCCCCCC(O)=O	MML	Yes						Yes		25	Yes	Yes			50		Yes	Yes	Yes	75	50	Reactome	1	1	1	2
HMDB0001403	Prostaglandin D2	448457	C00696	15555	41598-07-6	BHMBVRSPMRCCGG-OUTUXVNYSA-N	[H][C@](O)(CCCCC)\C=C\[C@@]1([H])C(=O)C[C@]([H])(O)[C@]1([H])C\C=C/CCCC(O)=O	MML					Yes			Yes	25	Yes				25	Yes	Yes	Yes	Yes	100	50	KEGG/Reactome	1	1	1	2
HMDB0000121	Folic acid	6037	C00504	27470	59-30-3	OVBPIULPVIDEAO-LBPRGKRZSA-N	NC1=NC(=O)C2=NC(CNC3=CC=C(C=C3)C(=O)N[C@@H](CCC(O)=O)C(O)=O)=CN=C2N1	MML					Yes		Yes		25	Yes	Yes			50		Yes	Yes	Yes	75	50	KEGG/Reactome	1	1	1	2
HMDB0000812	N-Acetyl-L-aspartic acid	65065	C01042	21547	997-55-7	OTCCIMWXFLJLIA-BYPYZUCNSA-N	CC(=O)N[C@@H](CC(O)=O)C(O)=O	MML							Yes	Yes	25	Yes			Yes	50		Yes	Yes	Yes	75	50	KEGG/Reactome	1	1	1	2
HMDB0001229	Dopaquinone	439316	C00822	16852		AHMIDUVKSGCHAU-LURJTMIESA-N	N[C@@H](CC1=CC(=O)C(=O)C=C1)C(O)=O	MML				Yes				Yes	25				Yes	25	Yes	Yes	Yes	Yes	100	50	KEGG/Reactome	1	1	1	2
HMDB0001373	Dephospho-CoA	439335	C00882	15468	3633-59-8	KDTSHFARGAKYJN-DRCCLKDXSA-N	CC(C)(COP(O)(=O)OP(O)(=O)OC[C@H]1O[C@H]([C@H](O)[C@@H]1O)N1C=NC2=C1N=CN=C2N)C(O)C(=O)NCCC(=O)NCCS	Publications								Yes	12.5				Yes	25	Yes	Yes	Yes	Yes	100	45.8333	KEGG/Reactome	1	1	1	2
HMDB0000319	18-Hydroxycorticosterone	11222	C01124	16485	561-65-9	HFSXHZZDNDGLQN-ZVIOFETBSA-N	[H][C@@]12CC[C@H](C(=O)CO)[C@@]1(CO)C[C@H](O)[C@@]1([H])[C@@]2([H])CCC2=CC(=O)CC[C@]12C	MML							Yes		12.5	Yes				25	Yes	Yes	Yes	Yes	100	45.8333	KEGG/Reactome	1	0	1	1
HMDB0000570	Coproporphyrin III		C05770	27609	14643-66-4	JWFCYWSMNRLXLX-UJJXFSCMSA-N	CC1=C(CCC(O)=O)/C2=C/C3=N/C(=C\C4=C(C)C(CCC(O)=O)=C(N4)/C=C4\N=C(\C=C\1/N\2)C(C)=C4CCC(O)=O)/C(CCC(O)=O)=C3C	MML					Yes		Yes	Yes	37.5	Yes			Yes	50		Yes		Yes	50	45.8333	KEGG	1	1	1	2
HMDB0003876	15(S)-HETE	5280724	C04742	15558	54845-95-3	JSFATNQSLKRBCI-VAEKSGALSA-N	CCCCC[C@H](O)\C=C\C=C/C\C=C/C\C=C/CCCC(O)=O	MML					Yes				12.5	Yes				25	Yes	Yes	Yes	Yes	100	45.8333	KEGG	1	1	1	2
HMDB0000797	SAICAR	160666	C04823	18319	3031-95-6	NAQGHJTUZRHGAC-ZZZDFHIKSA-N	NC1=C(N=CN1[C@@H]1O[C@H](COP(O)(O)=O)[C@@H](O)[C@H]1O)C(=O)N[C@@H](CC(O)=O)C(O)=O	MML							Yes		12.5	Yes				25	Yes	Yes	Yes	Yes	100	45.8333	KEGG/Reactome	1	0	1	1
HMDB0000127	D-Glucuronic acid	444791	C00191	42717	207300-70-7	AEMOLEFTQBMNLQ-WAXACMCWSA-N	O[C@H]1O[C@@H]([C@@H](O)[C@H](O)[C@H]1O)C(O)=O	MML	Yes					Yes		Yes	37.5					0	Yes	Yes	Yes	Yes	100	45.8333	KEGG/Reactome	1	1	1	2
HMDB0000089	Cytidine	6253	C00475	17562	65-46-3	UHDGCWIWMRVCDJ-XVFCMESISA-N	NC1=NC(=O)N(C=C1)[C@@H]1O[C@H](CO)[C@@H](O)[C@H]1O	MML								Yes	12.5	Yes				25	Yes	Yes	Yes	Yes	100	45.8333	KEGG/Reactome	1	1	1	2
HMDB0001252	Betaine aldehyde	249	C00576	15710	7418-61-3	SXKNCCSPZDCRFD-UHFFFAOYSA-N	C[N+](C)(C)CC=O	Publications								Yes	12.5				Yes	25	Yes	Yes	Yes	Yes	100	45.8333	KEGG/Reactome	1	1	1	2
HMDB0000630	Cytosine	597	C00380	16040	71-30-7	OPTASPLRGRRNAP-UHFFFAOYSA-N	NC1=CC=NC(=O)N1	MML	Yes					Yes		Yes	37.5	Yes				25	Yes	Yes	Yes		75	45.8333	KEGG/Reactome	1	1	1	2
HMDB0001487	NADH	928	C00004	16908	606-68-8	BOPGDPNILDQYTO-NNYOXOHSSA-N	NC(=O)C1=CN(C=CC1)[C@@H]1O[C@H](CO[P@](O)(=O)O[P@](O)(=O)OC[C@H]2O[C@H]([C@H](O)[C@@H]2O)N2C=NC3=C(N)N=CN=C23)[C@@H](O)[C@H]1O	MML						Yes			12.5	Yes				25	Yes	Yes	Yes	Yes	100	45.8333	KEGG/Reactome	1	0	1	1
HMDB0000221	NADPH	22833512	C00005	16474	2646-71-1	ACFIXJIJDZMPPO-NCHANQSKSA-N	NC(=O)C1=CN(C=CC1)[C@H]1O[C@@H](COP(O)(=O)OP(O)(=O)OC[C@@H]2O[C@@H]([C@@H](OP(O)(O)=O)[C@H]2O)N2C=NC3=C(N)N=CN=C23)[C@H](O)[C@@H]1O	MML						Yes			12.5		Yes			25	Yes	Yes	Yes	Yes	100	45.8333	KEGG/Reactome	1	0	1	1
HMDB0000217	NADP	5886	C00006	18009	53-59-8	XJLXINKUBYWONI-NNYOXOHSSA-O	NC(=O)C1=C[N+](=CC=C1)[C@@H]1O[C@H](CO[P@](O)(=O)O[P@](O)(=O)OC[C@H]2O[C@H]([C@H](OP(O)(O)=O)[C@@H]2O)N2C=NC3=C(N)N=CN=C23)[C@@H](O)[C@H]1O	MML						Yes			12.5	Yes				25	Yes	Yes	Yes	Yes	100	45.8333	KEGG/Reactome	1	0	1	1
HMDB0001206	Acetyl-CoA	444493	C00024	15351	72-89-9	ZSLZBFCDCINBPY-ZSJPKINUSA-N	CC(=O)SCCNC(=O)CCNC(=O)[C@H](O)C(C)(C)COP(O)(=O)OP(O)(=O)OC[C@H]1O[C@H]([C@H](O)[C@@H]1OP(O)(O)=O)N1C=NC2=C1N=CN=C2N	MML						Yes			12.5		Yes			25	Yes	Yes	Yes	Yes	100	45.8333	KEGG/Reactome	1	0	1	1
HMDB0000207	Oleic acid	445639	C00712	16196	112-80-1	ZQPPMHVWECSIRJ-KTKRTIGZSA-N	CCCCCCCC\C=C/CCCCCCCC(O)=O	MML	Yes						Yes	Yes	37.5	Yes	Yes			50		Yes	Yes		50	45.8333	KEGG/Reactome	1	1	1	2
HMDB0001999	Eicosapentaenoic acid	446284	C06428	28364	10417-94-4	JAZBEHYOTPTENJ-JLNKQSITSA-N	CC\C=C/C\C=C/C\C=C/C\C=C/C\C=C/CCCC(O)=O	MML								Yes	12.5	Yes			Yes	50		Yes	Yes	Yes	75	45.8333	KEGG/Reactome	1	1	1	2
HMDB0001401	Glucose 6-phosphate	5958	C00092	4170	54010-71-8	NBSCHQHZLSJFNQ-GASJEMHNSA-N	OC1O[C@H](COP(O)(O)=O)[C@@H](O)[C@H](O)[C@H]1O	MML								Yes	12.5	Yes				25	Yes	Yes	Yes	Yes	100	45.8333	KEGG/Reactome	1	1	1	2
HMDB0000071	Deoxyinosine	65058	C05512	28997	84828-85-3	VGONTNSXDCQUGY-RRKCRQDMSA-N	OC[C@H]1O[C@H](C[C@@H]1O)N1C=NC2=C1N=CNC2=O	MML								Yes	12.5	Yes			Yes	50		Yes	Yes	Yes	75	45.8333	KEGG/Reactome	1	1	1	2
HMDB0002226	Adrenic acid	5497181	C16527	53487	28874-58-0	TWSWSIQAPQLDBP-DOFZRALJSA-N	CCCCC\C=C/C\C=C/C\C=C/C\C=C/CCCCCC(O)=O	MML								Yes	12.5	Yes			Yes	50		Yes	Yes	Yes	75	45.8333	KEGG/Reactome	1	1	1	2
HMDB0003911	3-Aminoisobutanoic acid	64956	C05145	27389	144-90-1	QCHPKSFMDHPSNR-UHFFFAOYSA-N	CC(CN)C(O)=O	MML								Yes	12.5	Yes	Yes		Yes	75	Yes			Yes	50	45.8333		0	1	1	2
HMDB0000017	4-Pyridoxic acid	6723	C00847	17405	82-82-6	HXACOUQIXZGNBF-UHFFFAOYSA-N	CC1=NC=C(CO)C(C(O)=O)=C1O	MML								Yes	12.5	Yes			Yes	50		Yes	Yes	Yes	75	45.8333	Reactome	1	1	1	2
HMDB0000965	Hypotaurine	107812	C00519	16668	300-84-5	VVIUBCNYACGLLV-UHFFFAOYSA-N	NCCS(O)=O	MML								Yes	12.5				Yes	25	Yes	Yes	Yes	Yes	100	45.8333	KEGG/Reactome	1	1	1	2
HMDB0000229	Nicotinamide ribotide	14180	C00455	16171	1094-61-7	DAYLJWODMCOQEW-TURQNECASA-N	NC(=O)C1=CC=C[N+](=C1)[C@@H]1O[C@H](COP(O)([O-])=O)[C@@H](O)[C@H]1O	MML								Yes	12.5	Yes			Yes	50	Yes	Yes		Yes	75	45.8333	KEGG	1	1	1	2
HMDB0000022	3-Methoxytyramine	1669	C05587	742324	1477-68-5	DIVQKHQLANKJQO-UHFFFAOYSA-N	COC1=C(O)C=CC(CCN)=C1	MML					Yes				12.5	Yes				25	Yes	Yes	Yes	Yes	100	45.8333	KEGG/Reactome	1	1	1	2
HMDB0000039	Butyric acid	264	C00246	30772	156-54-7	FERIUCNNQQJTOY-UHFFFAOYSA-N	CCCC(O)=O	MML							Yes		12.5	Yes	Yes			50		Yes	Yes	Yes	75	45.8333	KEGG/Reactome	1	0	1	1
HMDB0000283	D-Ribose	5779	C00121	47013	50-69-1	HMFHBZSHGGEWLO-SOOFDHNKSA-N	OC[C@H]1OC(O)[C@H](O)[C@@H]1O	MML								Yes	12.5	Yes				25	Yes	Yes	Yes	Yes	100	45.8333	KEGG/Reactome	1	1	1	2
HMDB0000695	Ketoleucine	70	C00233	48430	4502-00-5	BKAJNAXTPSGJCU-UHFFFAOYSA-N	CC(C)CC(=O)C(O)=O	MML	Yes						Yes	Yes	37.5	Yes				25	Yes	Yes		Yes	75	45.8333	KEGG	1	1	1	2
HMDB0001389	Melatonin	896	C01598	16796	73-31-4	DRLFMBDRBRZALE-UHFFFAOYSA-N	COC1=CC=C2NC=C(CCNC(C)=O)C2=C1	MML							Yes		12.5		Yes			25	Yes	Yes	Yes	Yes	100	45.8333	KEGG/Reactome	1	0	1	1
HMDB0001238	N-Acetylserotonin	903	C00978	17697	1210-83-9	MVAWJSIDNICKHF-UHFFFAOYSA-N	CC(=O)NCCC1=CNC2=C1C=C(O)C=C2	MML					Yes				12.5	Yes				25	Yes	Yes	Yes	Yes	100	45.8333	KEGG/Reactome	1	1	1	2
HMDB0000225	Oxoadipic acid	71	C00322	15753	3184-35-8	FGSBNBBHOZHUBO-UHFFFAOYSA-N	OC(=O)CCCC(=O)C(O)=O	MML							Yes		12.5	Yes				25	Yes	Yes	Yes	Yes	100	45.8333	KEGG/Reactome	1	0	1	1
HMDB0001545	Pyridoxal	1050	C00250	17310	65-22-5	RADKZDMFGJYCBB-UHFFFAOYSA-N	CC1=NC=C(CO)C(C=O)=C1O	MML								Yes	12.5	Yes				25	Yes	Yes	Yes	Yes	100	45.8333	Reactome	1	1	1	2
HMDB0000164	Methylamine	6329	C00218	16830	3767-37-1	BAVYZALUXZFZLV-UHFFFAOYSA-N	CN	MML							Yes		12.5	Yes				25	Yes	Yes	Yes	Yes	100	45.8333	Reactome	1	0	1	1
HMDB0000223	Oxalacetic acid	970	C00036	30744	328-42-7	KHPXUQMNIQBQEV-UHFFFAOYSA-N	OC(=O)CC(=O)C(O)=O	MML								Yes	12.5	Yes				25	Yes	Yes	Yes	Yes	100	45.8333	KEGG/Reactome	1	1	1	2
HMDB0000301	Urocanic acid	736715	C00785	30817	104-98-3	LOIYMIARKYCTBW-OWOJBTEDSA-N	OC(=O)\C=C\C1=CNC=N1	MML								Yes	12.5	Yes				25	Yes	Yes	Yes	Yes	100	45.8333	KEGG/Reactome	1	1	1	2
HMDB0000130	Homogentisic acid	780	C00544	44747	451-13-8	IGMNYECMUMZDDF-UHFFFAOYSA-N	OC(=O)CC1=C(O)C=CC(O)=C1	MML							Yes		12.5	Yes	Yes			50	Yes	Yes		Yes	75	45.8333	KEGG	1	0	1	1
HMDB0000190	L-Lactic acid	61503	C00186	422	79-33-4	JVTAAEKCZFNVCJ-REOHCLBHSA-N	C[C@H](O)C(O)=O	MML							Yes		12.5	Yes				25	Yes	Yes	Yes	Yes	100	45.8333	KEGG/Reactome	1	0	1	1
HMDB0001256	Spermine	1103	C00750	15746	306-67-2	PFNFFQXMRSDOHW-UHFFFAOYSA-N	NCCCNCCCCNCCCN	MML							Yes		12.5	Yes				25	Yes	Yes	Yes	Yes	100	45.8333	KEGG/Reactome	1	0	1	1
HMDB0001488	Nicotinic acid	938	C00253	15940	59-67-6	PVNIIMVLHYAWGP-UHFFFAOYSA-N	OC(=O)C1=CN=CC=C1	MML							Yes		12.5	Yes	Yes			50		Yes	Yes	Yes	75	45.8333	KEGG/Reactome	1	0	1	1
HMDB0001870	Benzoic acid	243	C00180	30746	65-85-0	WPYMKLBDIGXBTP-UHFFFAOYSA-N	OC(=O)C1=CC=CC=C1	MML					Yes		Yes	Yes	37.5	Yes	Yes			50		Yes	Yes		50	45.8333	KEGG/Reactome	1	1	1	2
HMDB0000482	Caprylic acid	379	C06423	28837	124-07-2	WWZKQHOCKIZLMA-UHFFFAOYSA-N	CCCCCCCC(O)=O	MML							Yes		12.5	Yes				25	Yes	Yes	Yes	Yes	100	45.8333	Reactome	1	0	1	1
HMDB0000092	Dimethylglycine	673	C01026	17724	1118-68-9	FFDGPVCHZBVARC-UHFFFAOYSA-N	CN(C)CC(O)=O	MML								Yes	12.5	Yes				25	Yes	Yes	Yes	Yes	100	45.8333	KEGG/Reactome	1	1	1	2
HMDB0000205	Phenylpyruvic acid	997	C00166	30851	156-06-9	BTNMPGBKDVTSJY-UHFFFAOYSA-N	OC(=O)C(=O)CC1=CC=CC=C1	MML								Yes	12.5	Yes			Yes	50	Yes	Yes		Yes	75	45.8333	KEGG	1	1	1	2
HMDB0000119	Glyoxylic acid	760	C00048	16891	563-96-2	HHLFWLYXYJOTON-UHFFFAOYSA-N	OC(=O)C=O	MML							Yes		12.5	Yes				25	Yes	Yes	Yes	Yes	100	45.8333	KEGG/Reactome	1	0	1	1
HMDB0000142	Formic acid	284	C00058	30751	540-69-2	BDAGIHXWWSANSR-UHFFFAOYSA-N	OC=O	MML								Yes	12.5	Yes				25	Yes	Yes	Yes	Yes	100	45.8333	KEGG/Reactome	1	1	1	2
HMDB0000076	Dihydrouracil	649	C00429	15901	504-07-4	OIVLITBTBDPEFK-UHFFFAOYSA-N	O=C1CCNC(=O)N1	MML							Yes		12.5	Yes				25	Yes	Yes	Yes	Yes	100	45.8333	KEGG/Reactome	1	0	1	1
HMDB0000026	Ureidopropionic acid	111	C02642	18261	462-88-4	JSJWCHRYRHKBBW-UHFFFAOYSA-N	NC(=O)NCCC(O)=O	MML								Yes	12.5	Yes				25	Yes	Yes	Yes	Yes	100	45.8333	KEGG/Reactome	1	1	1	2
HMDB0000306	Tyramine	5610	C00483	15760	51-67-2	DZGWFCGJZKJUFP-UHFFFAOYSA-N	NCCC1=CC=C(O)C=C1	MML							Yes		12.5	Yes				25	Yes	Yes	Yes	Yes	100	45.8333	KEGG/Reactome	1	0	1	1
HMDB0000744	Malic acid	525	C00711	6650	124501-05-9	BJEPYKJPYRNKOW-UHFFFAOYSA-N	OC(CC(O)=O)C(O)=O	MML	Yes		Yes					Yes	37.5	Yes	Yes			50	Yes			Yes	50	45.8333		0	1	1	2
HMDB0001191	Deoxyuridine triphosphate	65070	C00460	17625	102814-08-4	AHCYMLUZIRLXAA-SHYZEUOFSA-N	O[C@H]1C[C@@H](O[C@@H]1COP(O)(=O)OP(O)(=O)OP(O)(O)=O)N1C=CC(=O)NC1=O	MML							Yes		12.5	Yes				25	Yes	Yes	Yes	Yes	100	45.8333	KEGG/Reactome	1	0	1	1
HMDB0003073	Gamma-Linolenic acid	5280933	C06426	28661	506-26-3	VZCCETWTMQHEPK-QNEBEIHSSA-N	CCCCC\C=C/C\C=C/C\C=C/CCCCC(O)=O	MML	Yes								12.5	Yes	Yes			50		Yes	Yes	Yes	75	45.8333	KEGG/Reactome	1	1	1	2
HMDB0001149	5-Aminolevulinic acid	137	C00430	17549	1297222	ZGXJTSGNIOSYLO-UHFFFAOYSA-N	NCC(=O)CCC(O)=O	MML							Yes		12.5	Yes				25	Yes	Yes	Yes	Yes	100	45.8333	KEGG/Reactome	1	0	1	1
HMDB0001248	FAD	643975	C00016	16238	84366-81-4	VWWQXMAJTJZDQX-UYBVJOGSSA-N	CC1=CC2=C(C=C1C)N(C[C@H](O)[C@H](O)[C@H](O)CO[P@](O)(=O)O[P@@](O)(=O)OC[C@H]1O[C@H]([C@H](O)[C@@H]1O)N1C=NC3=C1N=CN=C3N)C1=NC(=O)NC(=O)C1=N2	MML						Yes			12.5	Yes				25	Yes	Yes	Yes	Yes	100	45.8333	KEGG/Reactome	1	0	1	1
HMDB0001514	Glucosamine	439213	C00329	47977	3416-24-8	MSWZFWKMSRAUBD-IVMDWMLBSA-N	N[C@H]1C(O)O[C@H](CO)[C@@H](O)[C@@H]1O	MML	Yes								12.5	Yes	Yes			50		Yes	Yes	Yes	75	45.8333	KEGG/Reactome	1	1	1	2
HMDB0001254	Glucosamine 6-phosphate	439217	C00352	15873	3616-42-0	XHMJOUIAFHJHBW-UKFBFLRUSA-N	N[C@H]1[C@@H](O)O[C@H](COP(O)(O)=O)[C@@H](O)[C@@H]1O	Publications								Yes	12.5				Yes	25	Yes	Yes	Yes	Yes	100	45.8333	KEGG/Reactome	1	1	1	2
HMDB0001129	N-Acetylmannosamine	11096158	C00645	63154	7772-94-3	OVRNDRQMDRJTHS-OZRXBMAMSA-N	CC(=O)N[C@@H]1[C@H](O)O[C@H](CO)[C@@H](O)[C@@H]1O	MML								Yes	12.5	Yes			Yes	50	Yes	Yes		Yes	75	45.8333	KEGG	1	1	1	2
HMDB0001565	Phosphorylcholine	1014	C00588	18132	72556-74-2	YHHSONZFOIEMCP-UHFFFAOYSA-O	C[N+](C)(C)CCOP(O)(O)=O	MML								Yes	12.5	Yes				25	Yes	Yes	Yes	Yes	100	45.8333	KEGG/Reactome	1	1	1	2
HMDB0000253	Pregnenolone	8955	C01953	16581	145-13-1	ORNBQBCIOKFOEO-QGVNFLHTSA-N	[H][C@@]12CC[C@H](C(C)=O)[C@@]1(C)CC[C@@]1([H])[C@@]2([H])CC=C2C[C@@H](O)CC[C@]12C	MML						Yes			12.5	Yes				25	Yes	Yes	Yes	Yes	100	45.8333	KEGG/Reactome	1	0	1	1
HMDB0000279	Saccharopine	160556	C00449	16927	997-68-2	ZDGJAHTZVHVLOT-YUMQZZPRSA-N	N[C@@H](CCCCN[C@@H](CCC(O)=O)C(O)=O)C(O)=O	MML							Yes		12.5	Yes				25	Yes	Yes	Yes	Yes	100	45.8333	KEGG/Reactome	1	0	1	1
HMDB0006112	Malondialdehyde	10964	C19440	566274	542-78-9	WSMYVTOQOOLQHP-UHFFFAOYSA-N	O=CCC=O	MML					Yes		Yes	Yes	37.5	Yes	Yes		Yes	75			Yes		25	45.8333		0	1	1	2
HMDB0001086	Uroporphyrinogen III	1179	C01051	15437	1976-85-8	HUHWZXWWOFSFKF-UHFFFAOYSA-N	OC(=O)CCC1=C2CC3=C(CCC(O)=O)C(CC(O)=O)=C(CC4=C(CC(O)=O)C(CCC(O)=O)=C(CC5=C(CC(O)=O)C(CCC(O)=O)=C(CC(N2)=C1CC(O)=O)N5)N4)N3	AOPwiki				Yes					12.5			Yes		25	Yes	Yes	Yes	Yes	100	45.8333	KEGG/Reactome	1	0	0	0
HMDB0000643	Coproporphyrin I		C05769	28421	531-14-6	VORBHEGMEBOMMB-JRHDEHKPSA-N	CC1=C(CCC(O)=O)/C2=C/C3=N/C(=C\C4=C(C)C(CCC(O)=O)=C(N4)/C=C4\N=C(\C=C\1/N\2)C(CCC(O)=O)=C4C)/C(CCC(O)=O)=C3C	MML					Yes			Yes	25	Yes			Yes	50		Yes		Yes	50	41.6667	KEGG	1	1	1	2
HMDB0001893	alpha-Tocopherol	14985	C02477	18145	10191-41-0	GVJHHUAWPYXKBD-IEOSBIPESA-N	CC(C)CCC[C@@H](C)CCC[C@@H](C)CCC[C@]1(C)CCC2=C(C)C(O)=C(C)C(C)=C2O1	MML	Yes				Yes	Yes	Yes		50	Yes				25		Yes	Yes		50	41.6667	Reactome	1	1	1	2
HMDB0004610	Phytosphingosine	122121	C12144	46961	388566-94-7	AERBNCYCJBRYDG-KSZLIROESA-N	CCCCCCCCCCCCCC[C@@H](O)[C@@H](O)[C@@H](N)CO	MML	Yes							Yes	25	Yes			Yes	50		Yes	Yes		50	41.6667	KEGG/Reactome	1	1	1	2
HMDB0006528	Docosapentaenoic acid (22n-3)	5497182	C16513	53488	244880-45-3	YUFFSWGQGVEMMI-JLNKQSITSA-N	CC\C=C/C\C=C/C\C=C/C\C=C/C\C=C/CCCCCC(O)=O	MML	Yes							Yes	25	Yes				25		Yes	Yes	Yes	75	41.6667	KEGG/Reactome	1	1	1	2
HMDB0000124	Fructose 6-phosphate	69507	C00085	15946	26177-86-6	GSXOAOHZAIYLCY-HSUXUTPPSA-N	OCC(=O)[C@@H](O)[C@H](O)[C@H](O)COP(O)(O)=O	MML	Yes				Yes				25	Yes				25	Yes	Yes		Yes	75	41.6667	KEGG	1	1	1	2
HMDB0000008	2-Hydroxybutyric acid	11266	C05984	1148	5094-24-6	AFENDNXGAFYKQO-UHFFFAOYSA-N	CCC(O)C(O)=O	MML	Yes							Yes	25	Yes			Yes	50		Yes		Yes	50	41.6667	KEGG	1	1	1	2
HMDB0001336	3,4-Dihydroxybenzeneacetic acid	547	C01161	41941	102-32-9	CFFZDZCDUFSOFZ-UHFFFAOYSA-N	OC(=O)CC1=CC(O)=C(O)C=C1	MML	Yes							Yes	25	Yes				25	Yes	Yes		Yes	75	41.6667	KEGG	1	1	1	2
HMDB0000510	Aminoadipic acid	469	C00956	37024	542-32-5	OYIFNHCXNCRBQI-UHFFFAOYSA-N	NC(CCCC(O)=O)C(O)=O	MML							Yes	Yes	25	Yes			Yes	50		Yes		Yes	50	41.6667	KEGG	1	1	1	2
HMDB0000139	Glyceric acid	439194	C00258	32398	207300-72-9	RBNPOMFGQQGHHO-UWTATZPHSA-N	OC[C@@H](O)C(O)=O	MML							Yes	Yes	25	Yes				25		Yes	Yes	Yes	75	41.6667	KEGG/Reactome	1	1	1	2
HMDB0000237	Propionic acid	1032	C00163	30768	79-09-4	XBDQKXXYIPTUBI-UHFFFAOYSA-N	CCC(O)=O	MML							Yes	Yes	25	Yes				25		Yes	Yes	Yes	75	41.6667	KEGG/Reactome	1	1	1	2
HMDB0001358	Retinal	6436079	C00376	17898	116-31-4	NCYCYZXNIZJOKI-OVSJKPMPSA-N	C\C(\C=C\C=C(/C)\C=C\C1=C(C)CCCC1(C)C)=C/C=O	MML			Yes			Yes			25					0	Yes	Yes	Yes	Yes	100	41.6667	KEGG/Reactome	1	0	1	1
HMDB0002329	Oxalic acid	971	C00209	16995	144-62-7	MUBZPKHOEPUJKR-UHFFFAOYSA-N	OC(=O)C(O)=O	MML							Yes	Yes	25	Yes	Yes			50		Yes	Yes		50	41.6667	KEGG/Reactome	1	1	1	2
HMDB0000767	Pseudouridine	15047	C02067	17802	134907-84-9	PTJWIQPHWPFNBW-GBNDHIKLSA-N	OC[C@H]1O[C@H]([C@H](O)[C@@H]1O)C1=CNC(=O)NC1=O	MML	Yes							Yes	25	Yes			Yes	50		Yes	Yes		50	41.6667	KEGG/Reactome	1	1	1	2
HMDB0001032	Dehydroepiandrosterone sulfate	12594	C04555	16814	1095-56-3	CZWCKYRVOZZJNM-USOAJAOKSA-N	[H][C@@]12CCC(=O)[C@@]1(C)CC[C@@]1([H])[C@@]2([H])CC=C2C[C@H](CC[C@]12C)OS(O)(=O)=O	MML					Yes		Yes		25	Yes				25		Yes	Yes	Yes	75	41.6667	KEGG/Reactome	1	1	1	2
HMDB0010382	LysoPC(16:0)	460602	C04230	72998	17364-16-8	ASWBNKHCZGQVJV-HSZRJFAPSA-N	[H][C@@](O)(COC(=O)CCCCCCCCCCCCCCC)COP([O-])(=O)OCC[N+](C)(C)C	MML	Yes							Yes	25	Yes			Yes	50		Yes		Yes	50	41.6667	KEGG	1	1	1	2
HMDB0000210	Pantothenic acid	6613	C00864	7916	867-81-2	GHOKWGTUZJEAQD-ZETCQYMHSA-N	CC(C)(CO)[C@@H](O)C(=O)NCCC(O)=O	MML	Yes							Yes	25	Yes				25		Yes	Yes	Yes	75	41.6667	KEGG/Reactome	1	1	1	2
HMDB0000153	Estriol	5756	C05141	27974	50-27-1	PROQIPRRNZUXQM-ZXXIGWHRSA-N	[H][C@@]12C[C@@H](O)[C@H](O)[C@@]1(C)CC[C@]1([H])C3=C(CC[C@@]21[H])C=C(O)C=C3	MML					Yes		Yes		25	Yes				25		Yes	Yes	Yes	75	41.6667	KEGG	1	0	1	1
HMDB0000998	dCTP	65091	C00458	16311	102783-51-7	RGWHQCVHVJXOKC-SHYZEUOFSA-N	NC1=NC(=O)N(C=C1)[C@H]1C[C@H](O)[C@@H](COP(O)(=O)OP(O)(=O)OP(O)(O)=O)O1	MML								Yes	12.5					0	Yes	Yes	Yes	Yes	100	37.5	KEGG/Reactome	1	1	1	2
HMDB0000845	Neopterin	4455	C05926		2009-64-5	BMQYVXCPAOLZOK-UHFFFAOYSA-N	NC1=NC2=C(N=C(C=N2)C(O)C(O)CO)C(=O)N1	MML							Yes		12.5	Yes	Yes			50		Yes		Yes	50	37.5	KEGG	1	0	1	1
HMDB0000694	L-2-Hydroxyglutaric acid	439939	C03196	32797	13095-48-2	HWXBTNAVRSUOJR-VKHMYHEASA-N	O[C@@H](CCC(O)=O)C(O)=O	MML							Yes		12.5	Yes				25		Yes	Yes	Yes	75	37.5	KEGG/Reactome	1	0	1	1
HMDB0062496	Malonyl-Carnitine	288	C00318	16347	44985-71-9	PHIQHXFUZVPYII-UHFFFAOYSA-N	C[N+](C)(C)CC(O)CC([O-])=O	MML					Yes		Yes	Yes	37.5	Yes				25	Yes	Yes			50	37.5		0	1	1	2
HMDB0001197	FADH	446013	C01352	17877	1910-41-4	YPZRHBJKEMOYQH-UYBVJOGSSA-N	CC1=CC2=C(C=C1C)N(C[C@H](O)[C@H](O)[C@H](O)COP(O)(=O)OP(O)(=O)OC[C@H]1O[C@H]([C@H](O)[C@@H]1O)N1C=NC3=C1N=CN=C3N)C1=C(N2)C(=O)NC(=O)N1	IPA						Yes			12.5					0	Yes	Yes	Yes	Yes	100	37.5	KEGG/Reactome	1	0	1	1
HMDB0001367	N-Acetyl-glucosamine 1-phosphate	440272	C04256	7125	6866-69-9	FZLJPEPAYPUMMR-RTRLPJTCSA-N	CC(=O)N[C@@H]1[C@@H](O)[C@H](O)[C@@H](CO)OC1OP(O)(O)=O	MML								Yes	12.5				Yes	25	Yes		Yes	Yes	75	37.5	Reactome	1	1	1	2
HMDB0000916	Uroporphyrin III		C02469	15436	18273-06-8	VZVFNUAIRVUCEW-UJJXFSCMSA-N	OC(=O)CCC1=C(CC(O)=O)/C2=C/C3=N/C(=C\C4=C(CCC(O)=O)C(CC(O)=O)=C(N4)/C=C4\N=C(\C=C\1/N\2)C(CCC(O)=O)=C4CC(O)=O)/C(CC(O)=O)=C3CCC(O)=O	MML					Yes		Yes	Yes	37.5				Yes	25		Yes		Yes	50	37.5	KEGG	1	1	1	2
HMDB0001275	Propionyl-CoA	439164	C00100	15539	317-66-8	QAQREVBBADEHPA-UXYNFSPESA-N	CCC(=O)SCCNC(=O)CCNC(=O)C(O)C(C)(C)COP(O)(=O)OP(O)(=O)OC[C@H]1O[C@H]([C@H](O)[C@@H]1OP(O)(O)=O)N1C=NC2=C1N=CN=C2N	T3DB							Yes		12.5					0	Yes	Yes	Yes	Yes	100	37.5	KEGG/Reactome	1	0	1	1
HMDB0001425	Estrone sulfate	3001028	C02538	17474	438-67-5	JKKFKPJIXZFSSB-CBZIJGRNSA-N	C[C@]12CC[C@H]3[C@@H](CCC4=C3C=CC(OS(O)(=O)=O)=C4)[C@@H]1CCC2=O	MML					Yes				12.5	Yes				25		Yes	Yes	Yes	75	37.5	KEGG/Reactome	1	1	1	2
HMDB0001259	Succinic acid semialdehyde	1112	C00232	16265	692-29-5	UIUJIQZEACWQSV-UHFFFAOYSA-N	OC(=O)CCC=O	MML							Yes		12.5		Yes			25	Yes	Yes		Yes	75	37.5	KEGG	1	0	1	1
HMDB0001318	4-Methylpentanal	129	C02373	17998	1119-16-0	JGEGJYXHCFUMJF-UHFFFAOYSA-N	CC(C)CCC=O	CTD					Yes				12.5					0	Yes	Yes	Yes	Yes	100	37.5	KEGG/Reactome	1	1	1	2
HMDB0004259	Acetyl-N-formyl-5-methoxykynurenamine	171161	C05642		52450-38-1	JYWNYMJKURVPFH-UHFFFAOYSA-N	COC1=CC(C(=O)CCNC(C)=O)=C(NC=O)C=C1	MML								Yes	12.5	Yes				25	Yes	Yes		Yes	75	37.5	KEGG	1	1	1	2
HMDB0011134	5-HETE	5280733	C04805	28209	70608-72-9	KGIJOOYOSFUGPC-JGKLHWIESA-N	CCCCC\C=C/C\C=C/C\C=C/C=C/[C@@H](O)CCCC(O)=O	MML					Yes				12.5	Yes				25		Yes	Yes	Yes	75	37.5	KEGG	1	1	1	2
HMDB0006111	12-HETE	5312983	C14777	34146	71030-37-0	ZNHVWPKMFKADKW-FYMOKONMSA-N	CCCCC\C=C/CC(O)\C=C/C=C\C\C=C\CCCC(O)=O	MML					Yes				12.5	Yes				25	Yes	Yes	Yes		75	37.5	KEGG/Reactome	1	1	1	2
HMDB0002710	Prostaglandin J2	5280884	C05957	27485	60203-57-8	UQOQENZZLBSFKO-POPPZSFYSA-N	CCCCC[C@H](O)\C=C\[C@@H]1[C@@H](C\C=C/CCCC(O)=O)C=CC1=O	MML								Yes	12.5		Yes			25		Yes	Yes	Yes	75	37.5	KEGG	1	1	1	2
HMDB0001375	3-Hydroxy-3-methylglutaryl-CoA	439218	C00356	15467	1553-55-5	CABVTRNMFUVUDM-MIGRVSMKSA-N	C[C@](O)(CC(O)=O)CC(=O)SCCNC(=O)CCNC(=O)C(O)C(C)(C)COP(O)(=O)OP(O)(=O)OC[C@H]1O[C@H]([C@H](O)[C@@H]1OP(O)(O)=O)N1C=NC2=C1N=CN=C2N	IPA						Yes			12.5					0	Yes	Yes	Yes	Yes	100	37.5	KEGG/Reactome	1	0	1	1
HMDB0006254	4-Hydroxyretinoic acid	6438629	C16677	63795	66592-72-1	KGUMXGDKXYTTEY-FRCNGJHJSA-N	C\C(\C=C\C1=C(C)C(O)CCC1(C)C)=C/C=C/C(/C)=C/C(O)=O	IPA						Yes			12.5					0	Yes	Yes	Yes	Yes	100	37.5	KEGG/Reactome	1	0	1	1
HMDB0001423	Coenzyme A	87642	C00010	1146900	55672-92-9	RGJOEKWQDUBAIZ-IBOSZNHHSA-N	CC(C)(COP(O)(=O)OP(O)(=O)OC[C@H]1O[C@H]([C@H](O)[C@@H]1OP(O)(O)=O)N1C=NC2=C1N=CN=C2N)[C@@H](O)C(=O)NCCC(=O)NCCS	IPA						Yes			12.5					0	Yes	Yes	Yes	Yes	100	37.5	KEGG/Reactome	1	0	1	1
HMDB0001976	Docosapentaenoic acid (22n-6)	6441454		65136	2313-14-6	AVKOENOBFIYBSA-WMPRHZDHSA-N	CCCCC\C=C/C\C=C/C\C=C/C\C=C/C\C=C/CCC(O)=O	MML								Yes	12.5	Yes			Yes	50			Yes	Yes	50	37.5		0	1	1	2
HMDB0001175	Malonyl-CoA	10663	C00083	15531	524-14-1	LTYOQGRJFJAKNA-VFLPNFFSSA-N	CC(C)(COP(O)(=O)OP(O)(=O)OC[C@H]1O[C@H]([C@H](O)[C@@H]1OP(O)(O)=O)N1C=NC2=C1N=CN=C2N)C(O)C(=O)NCCC(=O)NCCSC(=O)CC(O)=O	CTD					Yes				12.5					0	Yes	Yes	Yes	Yes	100	37.5	KEGG/Reactome	1	1	1	2
HMDB0002917	D-Xylitol	6912	C02895	17151	87-99-0	HEBKCHPVOIAQTA-NGQZWQHPSA-N	OC[C@H](O)C(O)[C@H](O)CO	MML	Yes					Yes		Yes	37.5	Yes				25	Yes		Yes		50	37.5	Reactome	1	1	1	2
HMDB0001473	Dihydroxyacetone phosphate	668	C00111	16108	102783-56-2	GNGACRATGGDKBX-UHFFFAOYSA-N	OCC(=O)COP(O)(O)=O	MML								Yes	12.5	Yes				25	Yes	Yes		Yes	75	37.5	KEGG	1	1	1	2
HMDB0000807	3-Phosphoglyceric acid	724	C00597	17050	3443-58-1	OSJPPGNTCRNQQC-UHFFFAOYSA-N	OC(COP(O)(O)=O)C(O)=O	MML	Yes								12.5	Yes	Yes			50	Yes			Yes	50	37.5		0	1	1	2
HMDB0000201	L-Acetylcarnitine	7045767	C02571	73024	5080-50-2	RDHQFKQIGNGIED-MRVPVSSYSA-N	CC(=O)O[C@H](CC([O-])=O)C[N+](C)(C)C	MML								Yes	12.5	Yes			Yes	50		Yes		Yes	50	37.5		0	1	1	2
HMDB0001397	Guanosine monophosphate	6804	C00144	17345	1333479	RQFCJASXJCIDSX-UUOKFMHZSA-N	NC1=NC2=C(N=CN2[C@@H]2O[C@H](COP(O)(O)=O)[C@@H](O)[C@H]2O)C(=O)N1	MML								Yes	12.5					0	Yes	Yes	Yes	Yes	100	37.5	KEGG/Reactome	1	1	1	2
HMDB0000896	Taurodeoxycholic acid	2733768	C05463	9410	516-50-7	AWDRATDZQPNJFN-VAYUFCLWSA-N	[H][C@@]1(CC[C@@]2([H])[C@]3([H])CC[C@]4([H])C[C@H](O)CC[C@]4(C)[C@@]3([H])C[C@H](O)[C@]12C)[C@H](C)CCC(=O)NCCS(O)(=O)=O	MML								Yes	12.5	Yes	Yes		Yes	75				Yes	25	37.5		0	1	1	2
HMDB0000222	L-Palmitoylcarnitine	11953816	C02990	17490	1935-18-8	XOMRRQXKHMYMOC-OAQYLSRUSA-N	CCCCCCCCCCCCCCCC(=O)O[C@H](CC([O-])=O)C[N+](C)(C)C	MML								Yes	12.5	Yes				25		Yes	Yes	Yes	75	37.5	KEGG	1	1	1	2
HMDB0001123	2-Aminobenzoic acid	227	C00108	30754	118-92-3	RWZYAGGXGHYGMB-UHFFFAOYSA-N	NC1=CC=CC=C1C(O)=O	MML					Yes		Yes	Yes	37.5	Yes				25		Yes		Yes	50	37.5	KEGG	1	1	1	2
HMDB0000318	3,4-Dihydroxyphenylglycol	91528	C05576	1387	28822-73-3	MTVWFVDWRVYDOR-UHFFFAOYSA-N	OCC(O)C1=CC(O)=C(O)C=C1	MML	Yes								12.5	Yes				25	Yes	Yes		Yes	75	37.5	KEGG	1	1	1	2
HMDB0000101	Deoxyadenosine	13730	C00559	17256	958-09-8	OLXZPDWKRNYJJZ-RRKCRQDMSA-N	NC1=NC=NC2=C1N=CN2[C@H]1C[C@H](O)[C@@H](CO)O1	MML							Yes		12.5	Yes				25		Yes	Yes	Yes	75	37.5	KEGG/Reactome	1	0	1	1
HMDB0002024	Imidazoleacetic acid	96215	C02835	16974	3251-69-2	PRJKNHOMHKJCEJ-UHFFFAOYSA-N	OC(=O)CC1=CN=CN1	MML								Yes	12.5				Yes	25	Yes	Yes		Yes	75	37.5	KEGG	1	1	1	2
HMDB0000881	Xanthurenic acid	5699	C02470	217069	59-00-7	FBZONXHGGPHHIY-UHFFFAOYSA-N	OC(=O)C1=NC2=C(O)C=CC=C2C(O)=C1	MML								Yes	12.5	Yes	Yes			50		Yes		Yes	50	37.5	KEGG	1	1	1	2
HMDB0060179	3-Sulfinato-L-alaninate	1549098	C00606	16345	1115-65-7	ADVPTQAUNPRNPO-REOHCLBHSA-N	N[C@@H](C[S@@](O)=O)C(O)=O	MML								Yes	12.5				Yes	25	Yes	Yes	Yes		75	37.5	KEGG/Reactome	1	1	1	2
HMDB0004058	5,6-Dihydroxyindole	114683	C05578	27404	3131-52-0	SGNZYJXNUURYCH-UHFFFAOYSA-N	OC1=C(O)C=C2C=CNC2=C1	Publications								Yes	12.5					0	Yes	Yes	Yes	Yes	100	37.5	KEGG/Reactome	1	1	1	2
HMDB0000031	Androsterone	5879	C00523	16032	53-41-8	QGXBDMJGAMFCBF-HLUDHZFRSA-N	[H][C@@]12CCC(=O)[C@@]1(C)CC[C@@]1([H])[C@@]2([H])CC[C@@]2([H])C[C@H](O)CC[C@]12C	MML						Yes			12.5	Yes				25	Yes	Yes		Yes	75	37.5	KEGG	1	0	1	1
HMDB0000072	cis-Aconitic acid	643757	C00417	32805	4023-65-8	GTZCVFVGUGFEME-IWQZZHSRSA-N	OC(=O)C\C(=C\C(O)=O)C(O)=O	MML								Yes	12.5	Yes				25	Yes	Yes		Yes	75	37.5	KEGG	1	1	1	2
HMDB0001311	D-Lactic acid	61503	C00256	42111	10326-41-7	JVTAAEKCZFNVCJ-UWTATZPHSA-N	C[C@@H](O)C(O)=O	MML							Yes		12.5	Yes				25	Yes	Yes		Yes	75	37.5	KEGG	1	0	1	1
HMDB0000209	Phenylacetic acid	999	C07086	30745	103-82-2	WLJVXDMOQOGPHL-UHFFFAOYSA-N	OC(=O)CC1=CC=CC=C1	MML							Yes		12.5	Yes				25	Yes	Yes		Yes	75	37.5	KEGG	1	0	1	1
HMDB0000511	Capric acid	2969	C01571	30813	334-48-5	GHVNFZFCNZKVNT-UHFFFAOYSA-N	CCCCCCCCCC(O)=O	MML							Yes		12.5	Yes				25		Yes	Yes	Yes	75	37.5	Reactome	1	0	1	1
HMDB0002003	Tetracosanoic acid	11197	C08320	28866	557-59-5	QZZGJDVWLFXDLK-UHFFFAOYSA-N	CCCCCCCCCCCCCCCCCCCCCCCC(O)=O	MML	Yes								12.5	Yes				25		Yes	Yes	Yes	75	37.5	KEGG/Reactome	1	1	1	2
HMDB0000079	Dihydrothymine	93556	C00906	27468	65-71-4	NBAKTGXDIBVZOO-UHFFFAOYSA-N	CC1CNC(=O)NC1=O	MML							Yes		12.5	Yes				25	Yes		Yes	Yes	75	37.5	Reactome	1	0	1	1
HMDB0000245	Porphobilinogen	1021	C00931	17381	487-90-1	QSHWIQZFGQKFMA-UHFFFAOYSA-N	NCC1=C(CC(O)=O)C(CCC(O)=O)=CN1	MML							Yes		12.5	Yes				25	Yes	Yes		Yes	75	37.5	KEGG	1	0	1	1
HMDB0001138	N-Acetylglutamic acid	185	C00624	17533	1188-37-0	RFMMMVDNIPUKGG-UHFFFAOYSA-N	CC(=O)NC(CCC(O)=O)C(O)=O	MML								Yes	12.5	Yes			Yes	50		Yes	Yes		50	37.5	Reactome	1	1	1	2
HMDB0004063	Metanephrine	21100	C05588	144365	152918-18-8	JWJCTZKFYGDABJ-UHFFFAOYSA-N	CNCC(O)C1=CC(OC)=C(O)C=C1	MML	Yes								12.5	Yes				25	Yes	Yes		Yes	75	37.5	KEGG	1	1	1	2
HMDB0001532	Deoxyadenosine triphosphate	15993	C00131	16284	74299-50-6	SUYVUBYJARFZHO-RRKCRQDMSA-N	NC1=NC=NC2=C1N=CN2[C@H]1C[C@H](O)[C@@H](COP(O)(=O)OP(O)(=O)OP(O)(O)=O)O1	MML							Yes		12.5	Yes				25		Yes	Yes	Yes	75	37.5	KEGG/Reactome	1	0	1	1
HMDB0001056	Dihydrofolic acid	98792	C00415	15633	4033-27-6	OZRNSSUDZOLUSN-LBPRGKRZSA-N	NC1=NC2=C(N=C(CNC3=CC=C(C=C3)C(=O)N[C@@H](CCC(O)=O)C(O)=O)CN2)C(=O)N1	MML								Yes	12.5					0	Yes	Yes	Yes	Yes	100	37.5	KEGG/Reactome	1	1	1	2
HMDB0000819	Normetanephrine	1237	C05589	144308	1011-74-1	YNYAYWLBAHXHLL-UHFFFAOYSA-N	COC1=CC(=CC=C1O)C(O)CN	MML	Yes								12.5	Yes				25	Yes	Yes		Yes	75	37.5	KEGG	1	1	1	2
HMDB0000472	5-Hydroxy-L-tryptophan	439280	C00643	17780	895096	LDCYZAJDBXYCGN-VIFPVBQESA-N	N[C@@H](CC1=CNC2=C1C=C(O)C=C2)C(O)=O	MML							Yes		12.5	Yes				25		Yes	Yes	Yes	75	37.5	KEGG/Reactome	1	0	1	1
HMDB0001453	Thiocyanate	9322	C01755	18022	540-72-7	ZMZDMBWJUHKJPS-UHFFFAOYSA-M	[S-]C#N	MML							Yes		12.5	Yes				25	Yes		Yes	Yes	75	37.5	Reactome	1	0	1	1
HMDB0000978	4-(2-Aminophenyl)-2,4-dioxobutanoic acid	472	C01252	17442		CAOVWYZQMPNAFJ-UHFFFAOYSA-N	NC1=C(C=CC=C1)C(=O)CC(=O)C(O)=O	MML								Yes	12.5				Yes	25		Yes	Yes	Yes	75	37.5	KEGG/Reactome	1	1	0	1
HMDB0001235	5-Aminoimidazole ribonucleotide	161500	C03373	28843	15366-34-4	PDACUKOKVHBVHJ-XVFCMESISA-N	NC1=CN=CN1[C@@H]1O[C@H](COP(O)(O)=O)[C@@H](O)[C@H]1O	Publications								Yes	12.5					0	Yes	Yes	Yes	Yes	100	37.5	KEGG/Reactome	1	1	0	1
HMDB0001261	Coproporphyrinogen III	321	C03263	15439	16993-50-3	NIUVHXTXUXOFEB-UHFFFAOYSA-N	CC1=C2CC3=C(C)C(CCC(O)=O)=C(CC4=C(CCC(O)=O)C(C)=C(CC5=C(CCC(O)=O)C(C)=C(CC(N2)=C1CCC(O)=O)N5)N4)N3	T3DB							Yes		12.5					0	Yes	Yes	Yes	Yes	100	37.5	KEGG/Reactome	1	0	0	0
HMDB0004249	Phosphatidylinositol-3,4,5-trisphosphate		C05981	16618		RQQIRMLGKSPXSE-UQPICLANSA-N	CC(=O)OC(COP(O)(=O)O[C@@H]1[C@H](O)[C@H](OP(O)(O)=O)[C@@H](OP(O)(O)=O)[C@H](OP(O)(O)=O)[C@H]1O)OC(C)=O	IPA						Yes			12.5					0	Yes	Yes	Yes	Yes	100	37.5	KEGG/Reactome	1	0	0	0
HMDB0001097	Protoporphyrinogen IX	121893	C01079	15435	7412-77-3	UHSGPDMIQQYNAX-UHFFFAOYSA-N	CC1=C2CC3=C(C)C(C=C)=C(CC4=C(C)C(C=C)=C(CC5=C(C)C(CCC(O)=O)=C(CC(N2)=C1CCC(O)=O)N5)N4)N3	T3DB							Yes		12.5					0	Yes	Yes	Yes	Yes	100	37.5	KEGG/Reactome	1	0	0	0
HMDB0003598	Retinyl ester	5460164	C02075	545914		WWDMJSSVVPXVSV-YCNIQYBTSA-N	CC1CCCC(C)(C)C1\C=C\C(\C)=C\C=C\C(\C)=C\C(O)=O	MML						Yes			12.5	Yes				25	Yes	Yes		Yes	75	37.5	KEGG	1	0	0	0
HMDB0002232	8,9-Epoxyeicosatrienoic acid	5283203	C14769	34490	81246-85-7	DBWQSCSXHFNTMO-TYAUOURKSA-N	CCCCC\C=C/C\C=C/CC1OC1C\C=C/CCCC(O)=O	MML					Yes				12.5		Yes			25		Yes	Yes	Yes	75	37.5	KEGG/Reactome	1	1	1	2
HMDB0006779	Indole-5,6-quinone	440728	C05579	27406	582-59-2	IGGVVGHJSQSLFO-UHFFFAOYSA-N	O=C1C=C2NC=CC2=CC1=O	Publications								Yes	12.5				Yes	25	Yes	Yes		Yes	75	37.5	KEGG	1	1	1	2
HMDB0001369	Pyrroline hydroxycarboxylic acid	1059	C04281	27391	22573-88-2	WFOFKRKDDKGRIK-UHFFFAOYSA-N	OC1CC(N=C1)C(O)=O	MML								Yes	12.5	Yes				25		Yes	Yes	Yes	75	37.5	KEGG/Reactome	1	1	1	2
HMDB0002084	Cyanide	5975	C00177	17514	373-51-3	ATBDVLSINHAXGY-UHFFFAOYSA-N	C#[N-]	MML						Yes	Yes		25		Yes			25	Yes			Yes	50	33.3333		0	0	1	1
HMDB0002712	1,5-Anhydrosorbitol	64960	C07326	16070	154-58-5	MPCAJMNYNOGXPB-SLPGGIOYSA-N	OC[C@H]1OC[C@H](O)[C@@H](O)[C@@H]1O	MML	Yes							Yes	25	Yes	Yes		Yes	75					0	33.3333		0	1	1	2
HMDB0000202	Methylmalonic acid	487	C02170	30860	516-05-2	ZIYVHBGGAOATLY-UHFFFAOYSA-N	CC(C(O)=O)C(O)=O	MML							Yes	Yes	25	Yes				25		Yes		Yes	50	33.3333	KEGG	1	1	1	2
HMDB0000906	Trimethylamine	1146	C00565	18139	593-81-7	GETQZCLCWQTVFV-UHFFFAOYSA-N	CN(C)C	MML							Yes	Yes	25	Yes				25		Yes	Yes		50	33.3333	Reactome	1	1	1	2
HMDB0000821	Phenylacetylglycine	68144	C05598	27480	500-98-1	UTYVDVLMYQPLQB-UHFFFAOYSA-N	OC(=O)CNC(=O)CC1=CC=CC=C1	MML					Yes			Yes	25	Yes			Yes	50		Yes			25	33.3333	KEGG	1	1	1	2
HMDB0000661	Glutaric acid	743	C00489	17859	110-94-1	JFCQEDHGNNZCLN-UHFFFAOYSA-N	OC(=O)CCCC(O)=O	MML							Yes	Yes	25	Yes				25	Yes	Yes			50	33.3333	KEGG	1	1	1	2
HMDB0003424	1-Hexadecanol	2682	C00823	16125	36653-82-4	BXWNKGSJHAJOGX-UHFFFAOYSA-N	CCCCCCCCCCCCCCCCO	MML	Yes						Yes		25	Yes				25		Yes	Yes		50	33.3333		0	1	1	2
HMDB0000564	PC(16:0/16:0)	452110	C00157	72999	8002-43-5	KILNVBDSWZSGLL-KXQOOQHDSA-N	[H][C@@](COC(=O)CCCCCCCCCCCCCCC)(COP([O-])(=O)OCC[N+](C)(C)C)OC(=O)CCCCCCCCCCCCCCC	MML	Yes					Yes			25	Yes				25		Yes		Yes	50	33.3333	KEGG	1	1	1	2
HMDB0002894	5-Methylcytosine	65040	C02376	27551	554-01-8	LRSASMSXMSNRBT-UHFFFAOYSA-N	CC1=C(N)NC(=O)N=C1	IPA						Yes		Yes	25				Yes	25		Yes	Yes		50	33.3333	KEGG/Reactome	1	1	1	2
HMDB0000925	Trimethylamine N-oxide		C01104	15724	62637-93-8	UYPYRKYUKCHHIB-UHFFFAOYSA-N	C[N+](C)(C)[O-]	MML							Yes	Yes	25	Yes			Yes	50			Yes		25	33.3333	Reactome	1	1	1	2
HMDB0000936	Uroporphyrin I		C05767	27484	607-14-7	DAFUFNRZWDWXJP-JRHDEHKPSA-N	OC(=O)CCC1=C(CC(O)=O)/C2=C/C3=N/C(=C\C4=C(CCC(O)=O)C(CC(O)=O)=C(N4)/C=C4\N=C(\C=C\1/N\2)C(CC(O)=O)=C4CCC(O)=O)/C(CC(O)=O)=C3CCC(O)=O	MML					Yes		Yes		25	Yes				25		Yes		Yes	50	33.3333	KEGG	1	1	0	1
HMDB0010379	LysoPC(14:0/0:0)	460604		64489	20559-16-4	VXUOFDJKYGDUJI-OAQYLSRUSA-N	[H][C@@](O)(COC(=O)CCCCCCCCCCCCC)COP([O-])(=O)OCC[N+](C)(C)C	MML								Yes	12.5	Yes	Yes			50				Yes	25	29.1667		0	1	1	2
HMDB0003290	Gulonic acid	152304	C00800	16154	20246-33-7	RGHNJXZEOKUKBD-KKQCNMDGSA-N	OC[C@@H](O)[C@H](O)[C@@H](O)[C@@H](O)C(O)=O	MML								Yes	12.5				Yes	25	Yes	Yes			50	29.1667	KEGG	1	1	1	2
HMDB0060256	L-Xylonate	6971043	C05411	48092		QXKAIJAYHKCRRA-NUNKFHFFSA-N	OC[C@H](O)[C@@H](O)[C@H](O)C(O)=O	MML								Yes	12.5	Yes			Yes	50		Yes			25	29.1667	KEGG	1	1	1	2
HMDB0000606	D-2-Hydroxyglutaric acid	439391	C01087	32796	636-67-9	HWXBTNAVRSUOJR-GSVOUGTGSA-N	O[C@H](CCC(O)=O)C(O)=O	MML							Yes		12.5	Yes				25			Yes	Yes	50	29.1667	Reactome	1	0	1	1
HMDB0002086	Adenosylcobalamin		C00194	18408		ZIHHMGTYZOSFRC-OUCXYWSSSA-L	[C@H]1(C[Co-3]2345[N+]6=C7C(C)=C8N2[C@]([H])([C@H](CC(=O)N)[C@]8(CCC(=O)NC[C@@H](C)OP([O-])(=O)O[C@@H]2[C@@H](CO)O[C@H](N8C=[N+]3C3=CC(C)=C(C)C=C83)[C@@H]2O)C)[C@@]2(C)[C@@](CC(=O)N)([C@H](CCC(=O)N)C(C(C)=C3[N+]4=C(C=C6C([C@@H]7CCC(=O)N)(C)C)[C@@H](CCC(=O)N)[C@@]3(CC(=O)N)C)=[N+]52)C)O[C@@H](N2C3=NC=NC(=C3N=C2)N)[C@H](O)[C@@H]1O	T3DB							Yes		12.5					0		Yes	Yes	Yes	75	29.1667	KEGG/Reactome	1	0	1	1
HMDB0000705	Hexanoylcarnitine	6426853		70749	14919-34-7	VVPRQWTYSNDTEA-UHFFFAOYSA-N	CCCCCC(=O)OC(CC([O-])=O)C[N+](C)(C)C	MML								Yes	12.5	Yes	Yes		Yes	75					0	29.1667		0	1	1	2
HMDB0000848	Stearoylcarnitine	52922056		84644	1976-27-8	FNPHNLNTJNMAEE-HSZRJFAPSA-N	CCCCCCCCCCCCCCCCCC(=O)O[C@H](CC([O-])=O)C[N+](C)(C)C	MML								Yes	12.5	Yes	Yes			50				Yes	25	29.1667		0	1	1	2
HMDB0004362	4-Hydroxynonenal	5283344	C00704	32585	128946-65-6	JVJFIQYAHPMBBX-FNORWQNLSA-N	CCCCCC(O)\C=C\C=O	MML							Yes		12.5	Yes	Yes			50		Yes			25	29.1667	KEGG	1	0	1	1
HMDB0000010	2-Methoxyestrone	440624	C05299	1189	362-08-3	WHEUWNKSCXYKBU-QPWUGHHJSA-N	[H][C@@]12CCC(=O)[C@@]1(C)CC[C@]1([H])C3=C(CC[C@@]21[H])C=C(O)C(OC)=C3	MML					Yes				12.5	Yes				25		Yes		Yes	50	29.1667	KEGG	1	1	1	2
HMDB0000552	3-Methylglutarylcarnitine	128145		70857	102673-95-0	HFCPFJNSBPQJDP-UHFFFAOYSA-N	CC(CC(O)=O)CC(=O)OC(CC([O-])=O)C[N+](C)(C)C	MML								Yes	12.5	Yes	Yes		Yes	75					0	29.1667		0	1	1	2
HMDB0003357	N-Acetylornithine	439232	C00437	16543	6205-08-09	JRLGPAXAGHMNOL-LURJTMIESA-N	CC(=O)N[C@@H](CCCN)C(O)=O	MML								Yes	12.5	Yes			Yes	50		Yes			25	29.1667		0	1	1	2
HMDB0001265	Fucose 1-phosphate	439871	C02985	28319	16562-58-6	PTVXQARCLQPGIR-DHVFOXMCSA-N	C[C@@H]1OC(OP(O)(O)=O)[C@@H](O)[C@H](O)[C@@H]1O	Publications								Yes	12.5				Yes	25		Yes		Yes	50	29.1667	KEGG	1	1	1	2
HMDB0001980	Vasopressin	53477739	C00840	34543	113-79-1	BJFIDCADFRDPIO-ZCCHBGLBSA-N	NCCCCC(NC(=O)[C@@H]1CCCN1C(=O)[C@@H]1CSSC[C@H](N)C(=O)N[C@@H](CC2=CC=C(O)C=C2)C(=O)N[C@@H](CC2=CC=CC=C2)C(=O)N[C@@H](CCC(N)=O)C(=O)N[C@@H](CC(N)=O)C(=O)N1)C(=O)NCC(N)=O	MML		Yes							12.5	Yes	Yes			50				Yes	25	29.1667		0	1	1	2
HMDB0000213	Myo-inositol 1-phosphate			18169	29198-86-5	INAPMGSXUVUWAF-PTQMNWPWSA-N	O[C@H]1[C@H](O)[C@H](O)[C@H](OP(O)(O)=O)[C@@H](O)[C@@H]1O	MML								Yes	12.5	Yes				25			Yes	Yes	50	29.1667		0	1	1	2
HMDB0000430	24,25-Dihydroxyvitamin D	12895043	C07712	89324		FCKJYANJHNLEEP-OIMXRAFZSA-N	C[C@H](CCC(O)C(C)(C)O)[C@H]1CC[C@@]2([H])\C(CCC[C@]12C)=C\C=C1\C[C@H](O)CCC1=C	MML			Yes						12.5	Yes	Yes			50		Yes			25	29.1667	KEGG	1	0	1	1
HMDB0000757	Glycogen	439177	C00182	28087	9005-79-2	BYSGBSNPRWKUQH-UJDJLXLFSA-N	OC[C@H]1O[C@H](OC[C@H]2O[C@H](O[C@H]3[C@H](O)[C@@H](O)[C@@H](O)O[C@@H]3CO)[C@H](O)[C@@H](O)[C@@H]2O[C@H]2O[C@H](CO)[C@@H](O)[C@H](O)[C@H]2O)[C@H](O)[C@@H](O)[C@@H]1O	MML								Yes	12.5					0	Yes	Yes		Yes	75	29.1667		0	1	1	2
HMDB0004193	N1-Methyl-2-pyridone-5-carboxamide	69698	C05842	27410	701-44-0	JLQSXXWTCJPCBC-UHFFFAOYSA-N	CN1C=C(C=CC1=O)C(N)=O	MML							Yes		12.5	Yes				25		Yes		Yes	50	29.1667	KEGG	1	0	1	1
HMDB0000343	2-Hydroxyestrone	440623	C05298	1156	362-06-1	SWINWPBPEKHUOD-JPVZDGGYSA-N	[H][C@@]12CCC(=O)[C@@]1(C)CC[C@]1([H])C3=C(CC[C@@]21[H])C=C(O)C(O)=C3	MML					Yes				12.5	Yes				25		Yes		Yes	50	29.1667	KEGG	1	1	1	2
HMDB0004077	4,6-Dihydroxyquinoline	440738	C05639	28799	3517-61-1	XFALURCRIGINGT-UHFFFAOYSA-N	OC1=CC2=C(O)C=CN=C2C=C1	MML								Yes	12.5				Yes	25		Yes		Yes	50	29.1667	KEGG	1	1	1	2
HMDB0002820	Methylimidazoleacetic acid	75810	C05828	1606	2625-49-2	ZHCKPJGJQOPTLB-UHFFFAOYSA-N	CN1C=NC(CC(O)=O)=C1	MML								Yes	12.5	Yes				25		Yes		Yes	50	29.1667	KEGG	1	1	1	2
HMDB0001276	N1-Acetylspermidine	496	C00612	17927	14278-49-0	MQTAVJHICJWXBR-UHFFFAOYSA-N	CC(=O)NCCCNCCCCN	MML			Yes						12.5	Yes				25	Yes		Yes		50	29.1667	Reactome	1	1	1	2
HMDB0010199	11b-PGF2a	5280886	C05959	27595		PXGPLTODNUVGFL-ZWAKLXPCSA-N	CCCCC[C@H](O)\C=C\[C@H]1[C@@H](O)C[C@H](O)[C@@H]1C\C=C/CCCC(O)=O	MML								Yes	12.5	Yes				25		Yes	Yes		50	29.1667	KEGG	1	1	1	2
HMDB0000335	16a-Hydroxyestrone	115116	C05300	776	566-76-7	WPOCIZJTELRQMF-QFXBJFAPSA-N	[H][C@@]12C[C@@H](O)C(=O)[C@@]1(C)CC[C@]1([H])C3=C(CC[C@@]21[H])C=C(O)C=C3	MML					Yes				12.5	Yes				25		Yes		Yes	50	29.1667	KEGG	1	1	1	2
HMDB0002190	5,6-Epoxy-8,11,14-eicosatrienoic acid	5283202	C14768	34450	81246-84-6	VBQNSZQZRAGRIX-QNEBEIHSSA-N	CCCCC\C=C/C\C=C/C\C=C/CC1OC1CCCC(O)=O	MML					Yes				12.5					0		Yes	Yes	Yes	75	29.1667	KEGG/Reactome	1	1	1	2
HMDB0001176	Cytidine monophosphate N-acetylneuraminic acid	448209	C00128	16556	3063-71-6	TXCIAUNLDRJGJZ-BILDWYJOSA-N	[H][C@]1(O[C@](C[C@H](O)[C@H]1NC(C)=O)(OP(O)(=O)OC[C@H]1O[C@H]([C@H](O)[C@@H]1O)N1C=CC(N)=NC1=O)C(O)=O)[C@H](O)[C@H](O)CO	CTD					Yes				12.5					0		Yes	Yes	Yes	75	29.1667	KEGG/Reactome	1	1	1	2
HMDB0003933	Pentosidine	119593	C21014	59951	124505-87-9	AYEKKSTZQYEZPU-RYUDHWBXSA-N	N[C@@H](CCCCN1C=CC=C2N=C(NCCC[C@H](N)C(O)=O)N=C12)C(O)=O	MML							Yes		12.5	Yes	Yes			50		Yes			25	29.1667		0	0	1	1
HMDB0004035	22b-Hydroxycholesterol	167685	C05502	385115	17954-98-2	RZPAXNJLEKLXNO-GFKLAVDKSA-N	[H][C@@]12CC[C@H]([C@H](C)[C@H](O)CCC(C)C)[C@@]1(C)CC[C@@]1([H])[C@@]2([H])CC=C2C[C@@H](O)CC[C@]12C	CTD					Yes				12.5					0		Yes	Yes	Yes	75	29.1667	KEGG	1	1	1	2
HMDB0004194	N1-Methyl-4-pyridone-3-carboxamide	440810	C05843	27838	3128-29-8	KTLRWTOPTKGYQY-UHFFFAOYSA-N	CN1C=CC(=O)C(=C1)C(N)=O	MML							Yes		12.5	Yes				25		Yes		Yes	50	29.1667	KEGG	1	0	1	1
HMDB0000508	Ribitol		C00474	15963	488-81-3	HEBKCHPVOIAQTA-ZXFHETKHSA-N	OC[C@H](O)[C@H](O)[C@H](O)CO	MML								Yes	12.5	Yes	Yes			50		Yes			25	29.1667	KEGG	1	1	1	2
HMDB0000107	Galactitol	11850	C01697	16813	608-66-2	FBPFZTCFMRRESA-GUCUJZIJSA-N	OC[C@H](O)[C@@H](O)[C@@H](O)[C@H](O)CO	MML							Yes		12.5	Yes				25		Yes		Yes	50	29.1667	KEGG	1	0	1	1
HMDB0000874	Tauroursodeoxycholic acid	12443252	C16868	80774	14605-22-2	BHTRKEVKTKCXOH-VSHSPWMTSA-N	[H][C@@]12CC[C@H]([C@H](C)CCC(=O)NCCS(O)(=O)=O)[C@@]1(C)CC[C@@]1([H])[C@@]2([H])[C@@H](O)CC2C[C@H](O)CC[C@]12C	MML								Yes	12.5	Yes	Yes		Yes	75					0	29.1667		0	1	1	2
HMDB0000824	Propionylcarnitine	107738	C03017	28867	119793-66-7	UFAHZIUFPNSHSL-UHFFFAOYSA-N	CCC(=O)OC(CC([O-])=O)C[N+](C)(C)C	MML								Yes	12.5	Yes				25			Yes	Yes	50	29.1667	Reactome	1	1	1	2
HMDB0003229	Palmitoleic acid	445638	C08362	28716	373-49-9	SECPZKHBENQXJG-FPLPWBNLSA-N	CCCCCC\C=C/CCCCCCCC(O)=O	MML	Yes								12.5	Yes				25		Yes	Yes		50	29.1667	Reactome	1	1	1	2
HMDB0000754	3-Hydroxyisovaleric acid	69362		37084	4026-18-0	AXFYFNCPONWUHW-UHFFFAOYSA-N	CC(C)(O)CC(O)=O	MML					Yes		Yes	Yes	37.5	Yes			Yes	50					0	29.1667		0	1	1	2
HMDB0060484	Indolepyruvate	803	C00331	29750	392-12-1	RSTKLPZEZYGQPY-UHFFFAOYSA-N	OC(=O)C(=O)CC1=CNC2=CC=CC=C12	Publications								Yes	12.5				Yes	25		Yes	Yes		50	29.1667	KEGG/Reactome	1	1	1	2
HMDB0003681	4-Acetamidobutanoic acid	18189	C02946	17645	3025-96-5	UZTFMUBKZQVKLK-UHFFFAOYSA-N	CC(=O)NCCCC(O)=O	MML								Yes	12.5	Yes				25	Yes	Yes			50	29.1667	KEGG	1	1	1	2
HMDB0000625	Gluconic acid	10690	C00257	33198	527-07-1	RGHNJXZEOKUKBD-SQOUGZDYSA-N	OC[C@@H](O)[C@@H](O)[C@H](O)[C@@H](O)C(O)=O	MML								Yes	12.5	Yes				25	Yes	Yes			50	29.1667	KEGG	1	1	1	2
HMDB0001051	Glyceraldehyde	751	C02154	5445	56-82-6	MNQZXJOMYWMBOU-UHFFFAOYSA-N	OCC(O)C=O	MML							Yes		12.5	Yes				25	Yes			Yes	50	29.1667		0	0	1	1
HMDB0000755	Hydroxyphenyllactic acid	9378	C03672	17385	6482-98-0	JVGVDSSUAVXRDY-UHFFFAOYSA-N	OC(CC1=CC=C(O)C=C1)C(O)=O	MML								Yes	12.5	Yes			Yes	50	Yes				25	29.1667		0	1	1	2
HMDB0000682	Indoxyl sulfate	10258		43355	2642-37-7	BXFFHSIDQOFMLE-UHFFFAOYSA-N	OS(=O)(=O)OC1=CNC2=CC=CC=C12	MML	Yes						Yes	Yes	37.5	Yes	Yes			50					0	29.1667		0	1	1	2
HMDB0000719	L-Homoserine	12647	C00263	15699	672-15-1	UKAUYVFTDYCKQA-VKHMYHEASA-N	N[C@@H](CCO)C(O)=O	MML								Yes	12.5	Yes				25		Yes		Yes	50	29.1667	KEGG	1	1	1	2
HMDB0002243	Picolinic acid	1018	C10164	28747	98-98-6	SIOXPEMLGUPBBT-UHFFFAOYSA-N	OC(=O)C1=CC=CC=N1	MML								Yes	12.5	Yes			Yes	50		Yes			25	29.1667	KEGG	1	1	1	2
HMDB0003411	D-Proline	8988	C00763	16313	344-25-2	ONIBWKKTOPOVIA-SCSAIBSYSA-N	OC(=O)[C@H]1CCCN1	MML								Yes	12.5	Yes				25		Yes		Yes	50	29.1667	KEGG	1	1	1	2
HMDB0000700	Hydroxypropionic acid	68152	C01013	33404	6487-38-3	ALRHLSYJTWAHJZ-UHFFFAOYSA-N	OCCC(O)=O	MML							Yes		12.5	Yes				25		Yes		Yes	50	29.1667	KEGG	1	0	1	1
HMDB0004089	Formylanthranilic acid	101399	C05653	36575	3342-77-6	LLLPDUXGHXIXIW-UHFFFAOYSA-N	OC(=O)C1=CC=CC=C1NC=O	MML								Yes	12.5				Yes	25		Yes		Yes	50	29.1667	KEGG	1	1	1	2
HMDB0001867	4-Aminohippuric acid	2148	D06890	104011	61-78-9	HSMNQINEKMPTIC-UHFFFAOYSA-N	NC1=CC=C(C=C1)C(=O)NCC(O)=O	MML								Yes	12.5	Yes	Yes			50			Yes		25	29.1667	Reactome	1	1	1	2
HMDB0000840	Salicyluric acid	10253	C07588	9008	132390-61-5	ONJSZLXSECQROL-UHFFFAOYSA-N	OC(=O)CNC(=O)C1=CC=CC=C1O	MML								Yes	12.5	Yes			Yes	50			Yes		25	29.1667	Reactome	1	1	1	2
HMDB0006961	Hydroxyacetone	8299	C05235	27957	116-09-6	XLSMFKSTNGKWQX-UHFFFAOYSA-N	CC(=O)CO	MML					Yes				12.5	Yes				25	Yes	Yes			50	29.1667	KEGG	1	1	1	2
HMDB0060074	Reverse-triiodthyronine	22069	C07639	28774	2820-50-0	HZCBWYNLGPIQRK-UHFFFAOYSA-N	NC(CC1=CC(I)=C(OC2=CC(I)=C(O)C(I)=C2)C=C1)C(O)=O	IPA						Yes			12.5					0	Yes	Yes	Yes		75	29.1667	Reactome	1	0	1	1
HMDB0000691	Malonic acid	867	C00383	30794	141-82-2	OFOBLEOULBTSOW-UHFFFAOYSA-N	OC(=O)CC(O)=O	MML								Yes	12.5	Yes				25		Yes		Yes	50	29.1667	KEGG	1	1	1	2
HMDB0000535	Caproic acid	8892	C01585	30776	142-62-1	FUZZWVXGSFPDMH-UHFFFAOYSA-N	CCCCCC(O)=O	MML							Yes		12.5	Yes	Yes			50				Yes	25	29.1667		0	0	1	1
HMDB0002212	Arachidic acid	10467	C06425	28822	506-30-9	VKOBVWXKNCXXDE-UHFFFAOYSA-N	CCCCCCCCCCCCCCCCCCCC(O)=O	MML	Yes								12.5	Yes				25		Yes	Yes		50	29.1667	KEGG/Reactome	1	1	1	2
HMDB0000479	3-Methylhistidine	64969	C01152	27596	24886-03-1	JDHILDINMRGULE-LURJTMIESA-N	CN1C=NC=C1C[C@H](N)C(O)=O	MML								Yes	12.5	Yes				25		Yes		Yes	50	29.1667	KEGG	1	1	1	2
HMDB0001539	Asymmetric dimethylarginine	123831	C03626	17929	220805-22-1	YDGMGEXADBMOMJ-LURJTMIESA-N	N[C@@H](CCC\N=C(/N)N(C)C)C(O)=O	MML			Yes				Yes	Yes	37.5	Yes			Yes	50					0	29.1667		0	1	1	2
HMDB0001190	Indoleacetaldehyde	800	C00637	18086	20095-27-6	WHOOUMGHGSPMGR-UHFFFAOYSA-N	O=CCC1=CNC2=CC=CC=C12	MML								Yes	12.5					0	Yes	Yes		Yes	75	29.1667	KEGG	1	1	1	2
HMDB0000607	Cyanocobalamin		C02823	17439	68-19-9	SEKGMJVHSBBHRD-WZHZPDAFSA-M	OC[C@H]1O[C@@H]([C@H](O)[C@@H]1OP(O)(=O)O[C@]([H])(C)CNC(=O)CC[C@]1(C)[C@@H](CC(=O)N)[C@@]2([H])N([Co]C#N)\C1=C(C)/C1=N/C(=C\C3=N\C(=C(C)/C4=N[C@]2(C)[C@@](C)(CC(=O)N)[C@@H]4CCC(=O)N)\[C@@](C)(CC(=O)N)[C@@H]3CCC(=O)N)/C(C)(C)[C@@H]1CCC(=O)N)N1C=NC2=CC(C)=C(C)C=C12	MML							Yes		12.5	Yes	Yes			50			Yes		25	29.1667	Reactome	1	0	1	1
HMDB0000512	N-Acetyl-L-phenylalanine	74839	C03519	16259	2018-61-3	CBQJSKKFNMDLON-JTQLQIEISA-N	CC(=O)N[C@@H](CC1=CC=CC=C1)C(O)=O	MML								Yes	12.5	Yes			Yes	50		Yes			25	29.1667	KEGG	1	1	1	2
HMDB0000897	7-Methylguanine	11361	C02242	2274	578-76-7	FZWGECJQACGGTI-UHFFFAOYSA-N	CN1C=NC2=C1C(=O)N=C(N)N2	MML								Yes	12.5	Yes			Yes	50			Yes		25	29.1667	Reactome	1	1	1	2
HMDB0001432	Agmatine	199	C00179	17431	2482-00-0	QYPPJABKJHAVHS-UHFFFAOYSA-N	NCCCCNC(N)=N	MML								Yes	12.5	Yes				25		Yes	Yes		50	29.1667	KEGG/Reactome	1	1	1	2
HMDB0000631	Deoxycholic acid glycine conjugate	22833539	C05464	27471	16409-34-0	WVULKSPCQVQLCU-ZMBDPXIHSA-N	[H][C@]12CCC3C4CC[C@H]([C@H](C)CCC(=O)NCC(O)=O)[C@@]4(C)[C@@H](O)CC3[C@@]1(C)CC[C@@H](O)C2	MML								Yes	12.5	Yes	Yes			50				Yes	25	29.1667		0	1	1	2
HMDB0004225	2-Oxoarginine	558	C03771	58489	3715-10-04	ARBHXJXXVVHMET-UHFFFAOYSA-N	NC(N)=NCCCC(=O)C(O)=O	MML								Yes	12.5	Yes				25		Yes		Yes	50	29.1667	KEGG	1	1	0	1
HMDB0059660	sn-glycero-3-Phosphoethanolamine	5459861	C01233	64574	1190-00-7	JZNWSCPGTDBMEW-YFKPBYRVSA-N	NCCO[P@@](O)(=O)OC[C@@H](O)CO	Publications								Yes	12.5				Yes	25		Yes	Yes		50	29.1667	KEGG/Reactome	1	1	0	1
HMDB0004029	11-Dehydrocorticosterone	13783449	C05490	78600		FUFLCEKSBBHCMO-IWBQTIMDSA-N	[H][C@@]12CCC(C(=O)CO)[C@@]1(C)CC(=O)[C@@]1([H])[C@@]2([H])CCC2=CC(=O)CC[C@]12C	MML								Yes	12.5	Yes				25		Yes		Yes	50	29.1667	KEGG	1	1	1	2
HMDB0013127	Hydroxybutyrylcarnitine	53481699		84842		UEFRDQSMQXDWTO-GKAPJAKFSA-N	CC(O)CC(=O)O[C@@H](CC([O-])=O)C[N+](C)(C)C	MML								Yes	12.5	Yes	Yes		Yes	75					0	29.1667		0	1	1	2
HMDB0000268	Tetrahydrocorticosterone	9863245	C05476	9481	68-42-8	RHQQHZQUAMFINJ-DSCSGEDNSA-N	[H][C@@]12CC[C@H](C(=O)CO)[C@@]1(C)C[C@H](O)[C@@]1([H])C2CC[C@]2([H])C[C@H](O)CC[C@]12C	MML								Yes	12.5	Yes				25		Yes		Yes	50	29.1667	KEGG	1	1	1	2
HMDB0001430	L-Dopachrome	5459802	C01693	15772		VJNCICVKUHKIIV-LURJTMIESA-N	OC(=O)[C@@H]1CC2=CC(=O)C(=O)C=C2N1	T3DB							Yes		12.5					0	Yes	Yes		Yes	75	29.1667	KEGG	1	0	1	1
HMDB0013240	Indoleacetyl glutamine	25200879		70811		DVJIJAYHBZALOJ-UHFFFAOYSA-N	NC(=O)CCC(NC(=O)CC1=CNC2=CC=CC=C12)C(O)=O	MML						Yes			12.5	Yes	Yes			50	Yes				25	29.1667		0	0	0	0
HMDB0006814	1D-myo-Inositol 3-phosphate	440194	C04006	18169		INAPMGSXUVUWAF-LXOASSSBSA-N	OC1[C@H](O)[C@H](O)C(OP(O)(O)=O)[C@@H](O)[C@@H]1O	Tox21			Yes						12.5					0	Yes	Yes		Yes	75	29.1667	KEGG	1	0	0	0
HMDB0003555	Vitamin K1	5280483	C02059	583972		MBWXNTAXLNYFJB-LKUDQCMESA-N	CC(C)CCCC(C)CCCC(C)CCC\C(C)=C\CC1=C(C)C(=O)C2=CC=CC=C2C1=O	MML				Yes					12.5			Yes		25		Yes		Yes	50	29.1667	KEGG	1	0	1	1
HMDB0000710	4-Hydroxybutyric acid	10413	C00989	30830	30470-15-6	SJZRECIVHVDYJC-UHFFFAOYSA-N	OCCCC(O)=O	MML							Yes	Yes	25	Yes				25		Yes			25	25	KEGG	1	1	1	2
HMDB0000522	3-Methylglutaconic acid	1551553		37245	15649-56-6	WKRBKYFIJPGYQC-DUXPYHPUSA-N	C\C(CC(O)=O)=C/C(O)=O	MML							Yes	Yes	25	Yes			Yes	50					0	25		0	1	1	2
HMDB0006101	Enterolactone	123917	C18165	81555	185254-87-9	HVDGDHBAMCBBLR-UHFFFAOYSA-N	OC1=CC=CC(CC2COC(=O)C2CC2=CC(O)=CC=C2)=C1	MML					Yes		Yes		25	Yes	Yes			50					0	25		0	1	1	2
HMDB0003334	Symmetric dimethylarginine	169148		25682	30344-00-4	HVPFXCBJHIIJGS-LURJTMIESA-N	CN\C(NCCC[C@H](N)C(O)=O)=N/C	MML							Yes	Yes	25	Yes				25			Yes		25	25		0	1	1	2
HMDB0007973	PC(16:0/18:2(9Z,12Z))	5287971		73002	17708-90-6	JLPULHDHAOZNQI-ZTIMHPMXSA-N	CCCCCCCCCCCCCCCC(=O)OC[C@]([H])(COP([O-])(=O)OCC[N+](C)(C)C)OC(=O)CCCCCCC\C=C/C\C=C/CCCCC	MML	Yes							Yes	25	Yes				25			Yes		25	25	Reactome	1	1	1	2
HMDB0010169	SM(d18:1/16:0)	5283590		78646		RWKUXQNLWDTSLO-GWQJGLRPSA-O	CCCCCCCCCCCCCCCC(=O)N[C@@]([H])(COP(O)(=O)OCC[N+](C)(C)C)[C@]([H])(O)\C=C\CCCCCCCCCCCCC	MML	Yes							Yes	25	Yes			Yes	50					0	25		0	1	1	2
HMDB0010386	LysoPC(18:2(9Z,12Z))	11005824		73869		SPJFYYJXNPEZDW-FTJOPAKQSA-N	CCCCC\C=C/C\C=C/CCCCCCCC(=O)OC[C@@]([H])(O)COP([O-])(=O)OCC[N+](C)(C)C	MML	Yes							Yes	25	Yes			Yes	50					0	25		0	1	1	2
HMDB0000176	Maleic acid	444972	C01384	18300	110-16-7	VZCYOOQTPOCHFL-UPHRSURJSA-N	OC(=O)\C=C/C(O)=O	MML							Yes	Yes	25	Yes				25		Yes			25	25	KEGG	1	1	1	2
HMDB0000573	Elaidic acid	445639	C01712	27997	112-79-8	ZQPPMHVWECSIRJ-MDZDMXLPSA-N	CCCCCCCC\C=C\CCCCCCCC(O)=O	MML	Yes							Yes	25	Yes				25			Yes		25	25	Reactome	1	1	1	2
HMDB0000784	Azelaic acid	2266	C08261	48131	123-99-9	BDJRBEYXGGNYIS-UHFFFAOYSA-N	OC(=O)CCCCCCCC(O)=O	MML							Yes	Yes	25	Yes			Yes	50					0	25		0	1	1	2
HMDB0000115	Glycolic acid	757	C00160	17375	79-14-1	AEMRFAOFKBGASW-UHFFFAOYSA-N	OCC(O)=O	MML	Yes						Yes		25	Yes				25		Yes			25	25	KEGG	1	1	1	2
HMDB0010384	LysoPC(18:0)	497299		73858		IHNKQIMGVNPMTC-RUZDIDTESA-N	[H][C@@](O)(COC(=O)CCCCCCCCCCCCCCCCC)COP([O-])(=O)OCC[N+](C)(C)C	MML	Yes							Yes	25	Yes			Yes	50					0	25		0	1	1	2
HMDB0000613	Erythronic acid	2781043		37655	88759-55-1	JPIJQSOTBSSVTP-PWNYCUMCSA-N	OC[C@@H](O)[C@@H](O)C(O)=O	MML	Yes							Yes	25	Yes			Yes	50					0	25		0	1	1	2
HMDB0000663	Glucaric acid	33037	C00818	16002	576-42-1	DSLZVSRJTYRBFB-LLEIAEIESA-N	O[C@@H]([C@H](O)[C@@H](O)C(O)=O)[C@H](O)C(O)=O	MML					Yes			Yes	25	Yes				25		Yes			25	25	KEGG	1	1	1	2
HMDB0000391	7-Ketodeoxycholic acid	188292		16390	911-40-0	RHCPKKNRWFXMAT-RRWYKFPJSA-N	[H][C@@]12CC[C@H]([C@H](C)CCC(O)=O)[C@@]1(C)[C@@H](O)C[C@@]1([H])[C@@]2([H])C(=O)C[C@]2([H])C[C@H](O)CC[C@]12C	MML								Yes	12.5	Yes			Yes	50					0	20.8333		0	1	1	2
HMDB0144295	2-hydroxypropanoic acid		C01432	78320	10326-41-7	JVTAAEKCZFNVCJ-UHFFFAOYSA-N		MML	Yes				Yes			Yes	37.5				Yes	25					0	20.8333		0	1	1	2
HMDB0002274	Methylcobalamin		C06453	28115	13422-55-4	JEWJRMKHSMTXPP-WZHZPDAFSA-L	C1(CC[C@@]2([C@@H](CC(N)=O)[C@@]3([C@@]4([N+]5=C([C@H]([C@@]4(CC(N)=O)C)CCC(N)=O)C(C)=C4[N+]6=C(C=C7[N+]8=C([C@H](C7(C)C)CCC(N)=O)C(C)=C2N3[Co-3]568([N+]2=CN([C@H]3O[C@@H]([C@@H](OP(O[C@@H](CN1)C)([O-])=O)[C@H]3O)CO)C1=CC(C)=C(C=C21)C)C)[C@H]([C@@]4(CC(N)=O)C)CCC(N)=O)C)[H])C)=O	MML							Yes		12.5	Yes				25			Yes		25	20.8333	Reactome	1	0	1	1
HMDB0000565	Galactonic acid	128869	C00880	16534	13382-27-9	RGHNJXZEOKUKBD-MGCNEYSASA-N	OC[C@@H](O)[C@H](O)[C@H](O)[C@@H](O)C(O)=O	MML							Yes		12.5	Yes				25		Yes			25	20.8333	KEGG	1	0	1	1
HMDB0002865	Oxytocin	53477758	C00746	7872	50-56-6	XNOPRXBHLZRZKH-MQYCRUOZSA-N	CC[C@H](C)[C@@H]1NC(=O)[C@H](CC2=CC=C(O)C=C2)NC(=O)[C@@H](N)CSSC[C@H](NC(=O)[C@H](CC(N)=O)NC(=O)[C@H](CCC(N)=O)NC1=O)C(=O)N1CCCC1C(=O)N[C@@H](CC(C)C)C(=O)NCC(N)=O	MML		Yes							12.5	Yes	Yes			50					0	20.8333		0	1	1	2
HMDB0000731	Cysteine-S-sulfate	115015	C05824	27891	1637-71-4	NOKPBJYHPHHWAN-REOHCLBHSA-N	N[C@@H](CSS(O)(=O)=O)C(O)=O	MML							Yes		12.5	Yes				25		Yes			25	20.8333	KEGG	1	0	1	1
HMDB0004949	Ceramide (d18:1/16:0)	5283564	C00195	72959	24696-26-2	YDNKGFDKKRUKPY-TURZORIXSA-N	CCCCCCCCCCCCCCCC(=O)N[C@@H](CO)[C@H](O)\C=C\CCCCCCCCCCCCC	MML	Yes								12.5	Yes				25		Yes			25	20.8333	KEGG	1	1	1	2
HMDB0000402	2-Isopropylmalic acid	5280523	C02504	28635	49601-06-1	BITYXLXUCSKTJS-ZETCQYMHSA-N	CC(C)[C@@](O)(CC(O)=O)C(O)=O	MML								Yes	12.5				Yes	25		Yes			25	20.8333	KEGG	1	1	1	2
HMDB0062620	L-threonic Acid	5460407		15908	3909-12-04	JPIJQSOTBSSVTP-STHAYSLISA-N	OC[C@H](O)[C@@H](O)C(O)=O	MML								Yes	12.5	Yes			Yes	50					0	20.8333		0	1	1	2
HMDB0010223	9-HODE	5282945	C14767	68946	15514-85-9	NPDSHTNEKLQQIJ-SIGMCMEVSA-N	CCCCC\C=C\C=C\C(O)CCCCCCCC(O)=O	MML					Yes				12.5	Yes				25		Yes			25	20.8333	KEGG	1	1	1	2
HMDB0061684	N-Acetylisoleucine			84056	19764-31-9	JDTWZSUNGHMMJM-UHFFFAOYSA-N	CCC(C)C(NC(C)=O)C(O)=O	MML								Yes	12.5	Yes			Yes	50					0	20.8333		0	1	1	2
HMDB0000338	2-Hydroxyestradiol	247304	C05301	28744	362-05-0	DILDHNKDVHLEQB-XSSYPUMDSA-N	[H][C@@]12CC[C@H](O)[C@@]1(C)CC[C@]1([H])C3=C(CC[C@@]21[H])C=C(O)C(O)=C3	MML					Yes				12.5		Yes			25		Yes			25	20.8333	KEGG	1	1	1	2
HMDB0000415	3a,6b,7b-Trihydroxy-5b-cholanoic acid	5283853	C17726	81298	2393-59-1	DKPMWHFRUGMUKF-CRKPLTDNSA-N	[H][C@@]12CC[C@H]([C@H](C)CCC(O)=O)[C@@]1(C)CC[C@@]1([H])[C@@]2([H])[C@@H](O)[C@@H](O)[C@]2([H])C[C@H](O)CC[C@]12C	MML								Yes	12.5	Yes			Yes	50					0	20.8333		0	1	1	2
HMDB0011503	LysoPE(16:0/0:0)	9547069		73004		YVYMBNSKXOXSKW-HXUWFJFHSA-N	[H][C@@](O)(COC(=O)CCCCCCCCCCCCCCC)COP(O)(=O)OCCN	MML								Yes	12.5	Yes				25				Yes	25	20.8333		0	1	1	2
HMDB0001434	3-Methoxytyrosine	1670			300-48-1	PFDUUKDQEHURQC-UHFFFAOYSA-N	COC1=C(O)C=CC(CC(N)C(O)=O)=C1	MML	Yes								12.5	Yes				25	Yes				25	20.8333		0	1	1	2
HMDB0001338	Palmityl-CoA	15667	C00154	15525	1763-10-6	MNBKLUUYKPBKDU-TZIIWEFPSA-N	CCCCCCCCCCCCCCCC(=O)SCCNC(=O)CCNC(=O)C(O)C(C)(C)COP(O)(=O)OP(O)(=O)OC[C@H]1O[C@H]([C@H](O)[C@@H]1OP(O)(O)=O)N1C=NC2=C1N=CN=C2N	IPA						Yes			12.5					0		Yes		Yes	50	20.8333	KEGG	1	0	1	1
HMDB0005943	5b-Pregnanediol	12547	C05484	8387	24909-91-9	JWMFYGXQPXQEEM-UHFFFAOYSA-N	CCC1CCC2C3CCC4CCCCC4(C)C3CCC12C	IPA						Yes			12.5					0	Yes	Yes			50	20.8333	KEGG	1	0	1	1
HMDB0003193	Testosterone glucuronide	108192	C11134	28835	1180-25-2	NIKZPECGCSUSBV-HMAFJQTKSA-N	[H][C@@]12CC[C@H](O[C@@H]3O[C@@H]([C@@H](O)[C@H](O)[C@H]3O)C(O)=O)[C@@]1(C)CC[C@@]1([H])[C@@]2([H])CCC2=CC(=O)CC[C@]12C	MML					Yes				12.5					0		Yes		Yes	50	20.8333	KEGG	1	1	1	2
HMDB0002172	N1,N12-Diacetylspermine	132680	C03413	28101	61345-83-3	NPDTUDWGJMBVEP-UHFFFAOYSA-N	CC(=O)NCCCNCCCCNCCCNC(C)=O	MML								Yes	12.5	Yes			Yes	50					0	20.8333		0	1	1	2
HMDB0060493	N-Acetylmuramate	5462244	C02713		10597-89-4	MNLRQHMNZILYPY-MKFCKLDKSA-N	[H][C@](C)(O[C@@]1([H])[C@]([H])(O)[C@@]([H])(CO)OC([H])(O)[C@]1([H])N=C(C)O)C(O)=O	MML					Yes				12.5	Yes				25		Yes			25	20.8333	KEGG	1	1	1	2
HMDB0003333	8-Hydroxy-deoxyguanosine	73318		40304	88847-89-6	HCAJQHYUCKICQH-VPENINKCSA-N	NC1=NC2=C(N=C(O)N2[C@H]2C[C@H](O)[C@@H](CO)O2)C(=O)N1	MML					Yes	Yes	Yes		37.5	Yes				25					0	20.8333		0	1	1	2
HMDB0240209	D-chiro-inositol	892	C20251	24848	38876-99-2	CDAISMWEOUEBRE-LKPKBOIGSA-N	O[C@H]1[C@@H](O)[C@H](O)[C@H](O)[C@@H](O)[C@@H]1O	MML								Yes	12.5				Yes	25		Yes			25	20.8333	KEGG	1	1	1	2
HMDB0002823	Docosatrienoic acid	5312557	C16534	77807	28845-86-5	WBBQTNCISCKUMU-PDBXOOCHSA-N	CC\C=C/C\C=C/C\C=C/CCCCCCCCCCCC(O)=O	MML								Yes	12.5	Yes			Yes	50					0	20.8333		0	1	1	2
HMDB0062557	N-Acetylthreonine	152204		45826	17093-74-2	PEDXUVCGOLSNLQ-WUJLRWPWSA-N	C[C@@H](O)[C@H](NC(C)=O)C(O)=O	MML								Yes	12.5	Yes			Yes	50					0	20.8333		0	1	1	2
HMDB0002776	13,14-Dihydro-15-keto-PGE2	5280711	C04671	15550	363-23-5	CUJMXIQZWPZMNQ-XYYGWQPLSA-N	CCCCCC(=O)CC[C@H]1[C@H](O)CC(=O)[C@@H]1C\C=C/CCCC(O)=O	MML								Yes	12.5	Yes				25			Yes		25	20.8333		0	1	1	2
HMDB0028744	Asparaginyl-Valine	18218188		73825	145314-87-0	KWBQPGIYEZKDEG-UHFFFAOYSA-N	CC(C)C(NC(=O)C(N)CC(N)=O)C(O)=O	MML								Yes	12.5	Yes			Yes	50					0	20.8333		0	1	1	2
HMDB0002140	Pteroyl-D-glutamic acid	54575		89510	1492-18-8	VVIAGPKUTFNRDU-ZGTCLIOFSA-N	NC1=NC(=O)C2=C(NCC(CNC3=CC=C(C=C3)C(=O)N[C@H](CCC(O)=O)C(O)=O)N2C=O)N1	T3DB							Yes		12.5		Yes			25	Yes				25	20.8333		0	0	1	1
HMDB0000788	Orotidine	92751		25722	314-50-1	FKCRAVPPBFWEJD-XVFCMESISA-N	OC[C@H]1O[C@H]([C@H](O)[C@@H]1O)N1C(=O)NC(=O)C=C1C(O)=O	MML								Yes	12.5	Yes			Yes	50					0	20.8333		0	1	1	2
HMDB0029416	L-Targinine	132862	C03884	28229	17035-90-4	NTNWOCRCBQPEKQ-YFKPBYRVSA-N	CNC(=N)NCCC[C@H](N)C(O)=O	MML								Yes	12.5		Yes			25			Yes		25	20.8333	Reactome	1	1	1	2
HMDB0004240	15-Keto-prostaglandin F2a	5280887	C05960	28442	35850-13-6	LOLJEILMPWPILA-AMFHKTBMSA-N	CCCCCC(=O)\C=C\[C@H]1[C@H](O)C[C@H](O)[C@@H]1C\C=C/CCCC(O)=O	MML								Yes	12.5					0		Yes	Yes		50	20.8333	KEGG	1	1	1	2
HMDB0003175	15-Keto-prostaglandin E2	5280719	C04707	15547	26441-05-4	YRTJDWROBKPZNV-KMXMBPPJSA-N	CCCCCC(=O)\C=C\[C@H]1[C@H](O)CC(=O)[C@@H]1C\C=C/CCCC(O)=O	MML								Yes	12.5				Yes	25			Yes		25	20.8333		0	1	1	2
HMDB0010032	PIP2(16:0/16:0)	53480223				HKWJHKSHEWVOSS-ADCMPYHFSA-N	[H][C@@](COC(=O)CCCCCCCCCCCCCCC)(COP(O)(=O)O[C@H]1C(O)C(O)C(OP(O)(O)=O)[C@@H](OP(O)(O)=O)C1O)OC(=O)CCCCCCCCCCCCCCC	IPA						Yes			12.5					0	Yes			Yes	50	20.8333		0	0	1	1
HMDB0000949	Tetrahydrocortisol	44725717	C05472	28320	53-02-1	AODPIQQILQLWGS-OBRSLYEHSA-N	C[C@]12C[C@H](O)C3C(CCC4C[C@H](O)CC[C@]34C)C1CC[C@]2(O)C(=O)CO	MML								Yes	12.5					0		Yes		Yes	50	20.8333	KEGG	1	1	1	2
HMDB0061880	N-Acetyl-beta-alanine	76406	C01073	16682	3025-95-4	LJLLAWRMBZNPMO-UHFFFAOYSA-N	CC(O)=NCCC(O)=O	MML								Yes	12.5				Yes	25		Yes			25	20.8333	KEGG	1	1	1	2
HMDB0061384	N-(3-acetamidopropyl)pyrrolidin-2-one	129397		133185	106692-36-8	OAUYENAPBFTAQT-UHFFFAOYSA-N	CC(=O)NCCCN1CCCC1=O	MML								Yes	12.5	Yes			Yes	50					0	20.8333		0	1	1	2
HMDB0011171	gamma-Glutamylleucine	151023		68433	2566-39-4	MYFMARDICOWMQP-YUMQZZPRSA-N	CC(C)C[C@H](NC(=O)CC[C@H](N)C(O)=O)C(O)=O	MML								Yes	12.5	Yes			Yes	50					0	20.8333		0	1	1	2
HMDB0001842	Guanidine	3520	C17349	42820	50-01-1	ZRALSGWEFCBTJO-UHFFFAOYSA-N	NC(N)=N	MML							Yes		12.5	Yes				25			Yes		25	20.8333	Reactome	1	0	1	1
HMDB0000098	D-Xylose	135191	C00181	53455	58-86-6	SRBFZHDQGSBBOR-IOVATXLUSA-N	O[C@@H]1COC(O)[C@H](O)[C@H]1O	MML							Yes		12.5	Yes				25		Yes			25	20.8333	KEGG	1	0	1	1
HMDB0000878	Ergosterol	21775588	C01694	16933	57-87-4	DNVPQKQSNYMLRS-KQYMERMZSA-N	CC(C)[C@@H](C)\C=C\[C@@H](C)C1CCC2C3=CC=C4C[C@@H](O)CC[C@]4(C)C3CC[C@]12C	MML						Yes			12.5	Yes				25		Yes			25	20.8333	KEGG	1	0	1	1
HMDB0000568	D-Arabitol	827	C01904	18333	488-82-4	HEBKCHPVOIAQTA-QWWZWVQMSA-N	OC[C@@H](O)C(O)[C@H](O)CO	MML								Yes	12.5	Yes				25		Yes			25	20.8333	KEGG	1	1	1	2
HMDB0000491	3-Methyl-2-oxovaleric acid	47	C03465	35932	66872-75-1	JVQYSWDUAOAHFM-UHFFFAOYSA-N	CCC(C)C(=O)C(O)=O	MML							Yes		12.5	Yes				25				Yes	25	20.8333		0	0	1	1
HMDB0000639	Galactaric acid	3037582	C00879	30852	526-99-8	DSLZVSRJTYRBFB-DUHBMQHGSA-N	O[C@@H]([C@@H](O)[C@H](O)C(O)=O)[C@@H](O)C(O)=O	MML								Yes	12.5	Yes				25		Yes			25	20.8333	KEGG	1	1	1	2
HMDB0002869	Campesterol	173183	C01789	28623	4651-51-8	SGNBVLSWZMBQTH-PODYLUTMSA-N	CC(C)[C@H](C)CC[C@@H](C)[C@H]1CC[C@H]2[C@@H]3CC=C4C[C@@H](O)CC[C@]4(C)[C@H]3CC[C@]12C	MML	Yes								12.5	Yes				25		Yes			25	20.8333	KEGG	1	1	1	2
HMDB0002368	Nervonic acid	5281120	C08323	32392	506-37-6	GWHCXVQVJPWHRF-KTKRTIGZSA-N	CCCCCCCC\C=C/CCCCCCCCCCCCCC(O)=O	MML	Yes								12.5	Yes				25		Yes			25	20.8333	KEGG	1	1	1	2
HMDB0000791	L-Octanoylcarnitine	11953814	C02838	18102		CXTATJFJDMJMIY-CYBMUJFWSA-N	CCCCCCCC(=O)O[C@H](CC([O-])=O)C[N+](C)(C)C	MML								Yes	12.5	Yes			Yes	50					0	20.8333		0	1	1	2
HMDB0001451	(R)-lipoic acid	6112	C16241	30314	1200-22-2	AGBQKNBQESQNJD-SSDOTTSWSA-N	OC(=O)CCCC[C@@H]1CCSS1	MML							Yes		12.5					0	Yes			Yes	50	20.8333		0	0	1	1
HMDB0033752	3-(2-Hydroxyphenyl)propanoic acid	873	C01198	16104	495-78-3	CJBDUOMQLFKVQC-UHFFFAOYSA-N	OC(=O)CCC1=CC=CC=C1O	MML								Yes	12.5	Yes				25		Yes			25	20.8333	KEGG	1	1	1	2
HMDB0000532	Acetylglycine	10972		21501	543-24-8	OKJIRPAQVSHGFK-UHFFFAOYSA-N	CC(=O)NCC(O)=O	MML								Yes	12.5	Yes			Yes	50					0	20.8333		0	1	1	2
HMDB0011756	N-Acetylleucine	70912	C02710	17786	1188-21-2	WXNXCEHXYPACJF-ZETCQYMHSA-N	CC(C)C[C@H](NC(C)=O)C(O)=O	MML								Yes	12.5	Yes			Yes	50					0	20.8333		0	1	1	2
HMDB0002393	N-Methyl-D-aspartic acid	22880	C12269	31882	6384-92-5	HOKKHZGPKSLGJE-GSVOUGTGSA-N	CN[C@H](CC(O)=O)C(O)=O	Publications								Yes	12.5		Yes			25			Yes		25	20.8333	Reactome	1	1	1	2
HMDB0031230	2-Ethylhexanoic acid	8697		89058	19766-89-3	OBETXYAYXDNJHR-UHFFFAOYSA-N	CCCCC(CC)C(O)=O	MML							Yes		12.5	Yes	Yes			50					0	20.8333		0	0	1	1
HMDB0000721	Glycylproline	79101		70744	704-15-4	KZNQNBZMBZJQJO-UHFFFAOYSA-N	NCC(=O)N1CCCC1C(O)=O	MML								Yes	12.5	Yes			Yes	50					0	20.8333		0	1	1	2
HMDB0000884	Ribothymidine	445408		30821	1463-10-1	DWRXFEITVBNRMK-JXOAFFINSA-N	CC1=CN([C@@H]2O[C@H](CO)[C@@H](O)[C@H]2O)C(=O)NC1=O	MML								Yes	12.5	Yes			Yes	50					0	20.8333		0	1	1	2
HMDB0004062	Gentisate aldehyde	70949	C05585	28508	119-79-9	CLFRCXCBWIQVRN-UHFFFAOYSA-N	OC1=CC(C=O)=C(O)C=C1	Publications								Yes	12.5				Yes	25		Yes			25	20.8333	KEGG	1	1	1	2
HMDB0094696	N-Methyl proline			90344	475-11-6	CWLQUGTUXBXTLF-YFKPBYRVSA-N	CN1CCC[C@H]1C(O)=O	MML								Yes	12.5	Yes			Yes	50					0	20.8333		0	1	1	2
HMDB0000635	Succinylacetone	5312		87897	51568-18-4	WYEPBHZLDUPIOD-UHFFFAOYSA-N	CC(=O)CC(=O)CCC(O)=O	MML							Yes		12.5	Yes	Yes			50					0	20.8333		0	0	1	1
HMDB0003543	Butanal	261	C01412	15743	123-72-8	ZTQSAGDEMFDKMZ-UHFFFAOYSA-N	CCCC=O	MML					Yes				12.5	Yes				25		Yes			25	20.8333	KEGG	1	1	1	2
HMDB0001964	Caffeic acid	1549111	C01197	16433	331-39-5	QAIPRVGONGVQAS-RQOWECAXSA-N	OC(=O)\C=C/C1=CC=C(O)C(O)=C1	MML							Yes		12.5	Yes	Yes			50					0	20.8333		0	0	1	1
HMDB0000956	Tartaric acid	444305	C00898	15674	133-37-9	FEWJPZIEWOKRBE-JCYAYHJZSA-N	O[C@H]([C@@H](O)C(O)=O)C(O)=O	MML							Yes		12.5	Yes				25		Yes			25	20.8333	KEGG	1	0	1	1
HMDB0000070	Pipecolic acid	849	C00408	17964	535-75-1	HXEACLLIILLPRG-UHFFFAOYSA-N	OC(=O)C1CCCCN1	MML								Yes	12.5	Yes				25		Yes			25	20.8333	KEGG	1	1	1	2
HMDB0000462	Allantoin	204	C01551	15676	97-59-6	POJWUDADGALRAB-UHFFFAOYSA-N	NC(=O)NC1NC(=O)NC1=O	MML	Yes						Yes	Yes	37.5	Yes				25					0	20.8333		0	1	1	2
HMDB0003464	4-Guanidinobutanoic acid	500	C01035	15728	463-00-3	TUHVEAJXIMEOSA-UHFFFAOYSA-N	NC(N)=NCCCC(O)=O	MML								Yes	12.5	Yes				25		Yes			25	20.8333	KEGG	1	1	1	2
HMDB0002356	Hexacosanoic acid	10469	C21931	31009	506-46-7	XMHIUKTWLZUKEX-UHFFFAOYSA-N	CCCCCCCCCCCCCCCCCCCCCCCCCC(O)=O	MML							Yes		12.5	Yes				25				Yes	25	20.8333		0	0	1	1
HMDB0000944	Behenic acid	8215	C08281	28941	112-85-6	UKMSUNONTOPOIO-UHFFFAOYSA-N	CCCCCCCCCCCCCCCCCCCCCC(O)=O	MML	Yes								12.5	Yes				25		Yes			25	20.8333	KEGG	1	1	1	2
HMDB0000852	beta-Sitosterol	222284	C01753	27693	68555-08-8	KZJWDPNRJALLNS-VJSFXXLFSA-N	[H][C@@]1(CC[C@@]2([H])[C@]3([H])CC=C4C[C@@H](O)CC[C@]4(C)[C@@]3([H])CC[C@]12C)[C@H](C)CC[C@@H](CC)C(C)C	MML	Yes								12.5	Yes				25		Yes			25	20.8333	KEGG	1	1	1	2
HMDB0003000	Lycopene	53477748	C05432	15948	502-65-8	OAIJSZIZWZSQBC-GYZMGTAESA-N	CC(C)=CCC\C(C)=C\C=C\C(\C)=C\C=C\C(\C)=C\C=C\C=C(/C)\C=C\C=C(/C)\C=C\C=C(/C)CCC=C(C)C	MML					Yes				12.5	Yes	Yes			50					0	20.8333		0	1	1	2
HMDB0002815	LysoPC(18:1(9Z))	16081932		28610	19420-56-5	YAMUFBLWGFFICM-PTGWMXDISA-N	CCCCCCCC\C=C/CCCCCCCC(=O)OC[C@@]([H])(O)COP([O-])(=O)OCC[N+](C)(C)C	MML								Yes	12.5	Yes			Yes	50					0	20.8333		0	1	1	2
HMDB0005066	Tetradecanoylcarnitine	53477791		84634		PSHXNVGSVNEJBD-LJQANCHMSA-N	CCCCCCCCCCCCCC(=O)O[C@H](CC([O-])=O)C[N+](C)(C)C	MML								Yes	12.5	Yes	Yes			50					0	20.8333		0	1	1	2
HMDB0006088	scyllo-Inositol		C06153	24848	488-58-4	CDAISMWEOUEBRE-CDRYSYESSA-N	O[C@H]1[C@H](O)[C@@H](O)[C@H](O)[C@@H](O)[C@@H]1O	MML	Yes								12.5	Yes				25		Yes			25	20.8333	KEGG	1	1	1	2
HMDB0001264	Dehydroascorbic acid	210328	C00425	17242	490-83-5	SBJKKFFYIZUCET-DUZGATOHSA-N	[H][C@@]1(OC(=O)C(=O)C1=O)[C@H](O)CO	MML			Yes						12.5					0	Yes			Yes	50	20.8333		0	1	1	2
HMDB0000900	Ergocalciferol	5280793	C05441	28934	50-14-6	MECHNRXZTMCUDQ-RKHKHRCZSA-N	CC(C)[C@@H](C)\C=C\[C@@H](C)[C@@]1([H])CC[C@@]2([H])\C(CCC[C@]12C)=C\C=C1\C[C@@H](O)CCC1=C	MML							Yes		12.5	Yes				25		Yes			25	20.8333	KEGG	1	0	1	1
HMDB0000582	3,5-Diiodothyronine	123675		89575	1041-01-6	ZHSOTLOTTDYIIK-UHFFFAOYSA-N	NC(CC1=CC(I)=C(OC2=CC=C(O)C=C2)C(I)=C1)C(O)=O	MML						Yes			12.5	Yes				25	Yes				25	20.8333		0	0	1	1
HMDB0000670	Homo-L-arginine	9085	C01924	27747	1483 -01-8	QUOGESRFPZDMMT-YFKPBYRVSA-N	N[C@@H](CCCCNC(N)=N)C(O)=O	MML								Yes	12.5	Yes				25			Yes		25	20.8333	Reactome	1	1	1	2
HMDB0006029	N-Acetylglutamine	25561		21553	2490-97-3	KSMRODHGGIIXDV-UHFFFAOYSA-N	CC(=O)NC(CCC(N)=O)C(O)=O	MML								Yes	12.5	Yes			Yes	50					0	20.8333		0	1	1	2
HMDB0003633	N-Methyltyramine	9727	C02442	17458	13062-76-5	AXVZFRBSCNEKPQ-UHFFFAOYSA-N	CNCCC1=CC=C(O)C=C1	Publications								Yes	12.5				Yes	25		Yes			25	20.8333	KEGG	1	1	1	2
HMDB0000943	Threonic acid	151152	C01620	49059	70753-61-6	JPIJQSOTBSSVTP-GBXIJSLDSA-N	OC[C@@H](O)[C@H](O)C(O)=O	MML	Yes								12.5	Yes				25		Yes			25	20.8333	KEGG	1	1	1	2
HMDB0006245	18-Hydroxyarachidonic acid	11141754		63579	133268-58-3	PPCHNRUZQWLEMF-LFFPGIGVSA-N	CC[C@@H](O)CC\C=C/C\C=C/C\C=C/C\C=C/CCCC(O)=O	MML								Yes	12.5				Yes	25			Yes		25	20.8333		0	1	0	1
HMDB0012948	Formyl-5-hydroxykynurenamine	440743	C05647	28736		CKAXPTWYSHDIBN-UHFFFAOYSA-N	NCCC(=O)C1=C(NC=O)C=CC(O)=C1	MML								Yes	12.5					0		Yes		Yes	50	20.8333	KEGG	1	1	0	1
HMDB0011170	gamma-Glutamylisoleucine	22885096		68434		SNCKGJWJABDZHI-ZKWXMUAHSA-N	CC[C@H](C)[C@H](NC(=O)CC[C@H](N)C(O)=O)C(O)=O	MML								Yes	12.5	Yes			Yes	50					0	20.8333		0	1	0	1
HMDB0010383	LysoPC(16:1(9Z)/0:0)	24779461		73851		LFUDDCMNKWEORN-ZXEGGCGDSA-N	CCCCCC\C=C/CCCCCCCC(=O)OC[C@@]([H])(O)COP([O-])(=O)OCC[N+](C)(C)C	MML								Yes	12.5	Yes			Yes	50					0	20.8333		0	1	0	1
HMDB0010394	LysoPC(20:3(8Z,11Z,14Z))	52924055		86256		BBNHCUBQEQJHIG-FZZJNMCHSA-N	CCCCC\C=C/C\C=C/C\C=C/CCCCCCC(=O)OC[C@](O)([H])COP([O-])(=O)OCC[N+](C)(C)C	MML								Yes	12.5	Yes			Yes	50					0	20.8333		0	1	0	1
HMDB0010395	LysoPC(20:4(5Z,8Z,11Z,14Z))	24779476		74344		LAXQYRRMGGEGOH-JXRLJXCWSA-N	CCCCC\C=C/C\C=C/C\C=C/C\C=C/CCCC(=O)OC[C@](O)([H])COP([O-])(=O)OCC[N+](C)(C)C	MML								Yes	12.5	Yes			Yes	50					0	20.8333		0	1	0	1
HMDB0008457	PC(20:4(5Z,8Z,11Z,14Z)/P-18:1(11Z))	53479053		88894		BKCKPUXEOILIKW-YNZCAZTGSA-N	CCCCCC\C=C/CCCCCCCC\C=C/OC(COC(=O)CCC\C=C/C\C=C/C\C=C/C\C=C/CCCCC)COP([O-])(=O)OCC[N+](C)(C)C	MML								Yes	12.5	Yes			Yes	50					0	20.8333		0	1	0	1
HMDB0004662	S-(Hydroxymethyl)glutathione	447123	C14180	48926	32260-87-0	PIUSLWSYOYFRFR-BQBZGAKWSA-N	N[C@@H](CCC(=O)N[C@@H](CSCO)C(=O)NCC(O)=O)C(O)=O	Publications								Yes	12.5				Yes	25			Yes		25	20.8333	Reactome	1	1	0	1
HMDB0006272	5-Amino-2-oxopentanoic acid	439402	C01110	49268	2000-59-1	BWHGMFYTDQEALD-UHFFFAOYSA-N	NCCCC(=O)C(O)=O	MML								Yes	12.5					0		Yes		Yes	50	20.8333	KEGG	1	1	1	2
HMDB0004195	5-L-Glutamyl-taurine	68759	C05844	27694	56488-60-9	WGXUDTHMEITUBO-YFKPBYRVSA-N	N[C@@H](CCC(=O)NCCS(O)(=O)=O)C(O)=O	Publications								Yes	12.5					0		Yes		Yes	50	20.8333	KEGG	1	1	1	2
HMDB0133489	2-hydroxy-2-(4-hydroxy-3-methoxyphenyl)acetic acid		C05584	20106	2394-20-9	CGQCWMIAEPEHNQ-UHFFFAOYSA-N		MML					Yes				12.5					0	Yes	Yes			50	20.8333	KEGG	1	1	0	1
HMDB0060424	7alpha-Hydroxypregnenolone	9967418	C18038	81467		UEWNVBNIVGLQPG-XXHSLLPRSA-N	CC(=O)[C@H]1CC[C@H]2[C@@H]3[C@H](O)C=C4C[C@@H](O)CC[C@]4(C)[C@H]3CC[C@]12C	AOPWiki				Yes					12.5			Yes		25		Yes			25	20.8333		0	0	1	1
HMDB0304256	Acetoacetate	6971017		13705		WDJHALXBUFZDSR-UHFFFAOYSA-M	CC(=O)CC([O-])=O	AOPWiki				Yes					12.5			Yes		25			Yes		25	20.8333	Reactome	1	0	1	1
HMDB0010385	LysoPC(18:1(11Z))	53480465		86255		PZRFVAHZNWPPAC-VBKSFVIKSA-N	CCCCCC\C=C/CCCCCCCCCC(=O)OC[C@@]([H])(O)COP([O-])(=O)OCC[N+](C)(C)C	MML	Yes							Yes	25	Yes				25					0	16.6667		0	1	1	2
HMDB0012108	LysoPC(17:0)	24779463		74340	50930-23-9	SRRQPVVYXBTRQK-XMMPIXPASA-N	[H][C@@](O)(COC(=O)CCCCCCCCCCCCCCCC)COP([O-])(=O)OCC[N+](C)(C)C	MML	Yes							Yes	25	Yes				25					0	16.6667		0	1	1	2
HMDB0007982	PC(16:0/20:4(5Z,8Z,11Z,14Z))	10747814		73003		IIZPXYDJLKNOIY-JXPKJXOSSA-N	CCCCCCCCCCCCCCCC(=O)OC[C@]([H])(COP([O-])(=O)OCC[N+](C)(C)C)OC(=O)CCC\C=C/C\C=C/C\C=C/C\C=C/CCCCC	MML	Yes							Yes	25	Yes				25					0	16.6667		0	1	1	2
HMDB0005083	8-Isoprostaglandin F2a	5282263	C13809	34505	27415-26-5	PXGPLTODNUVGFL-NAPLMKITSA-N	CCCCC[C@H](O)\C=C\[C@H]1[C@H](O)C[C@H](O)[C@H]1C\C=C/CCCC(O)=O	MML					Yes			Yes	25					0		Yes			25	16.6667	KEGG	1	1	1	2
HMDB0000355	3-Hydroxymethylglutaric acid	1662	C03761	16831	503-49-1	NPOAOTPXWNWTSH-UHFFFAOYSA-N	CC(O)(CC(O)=O)CC(O)=O	MML							Yes	Yes	25	Yes				25					0	16.6667		0	1	1	2
HMDB0005994	Hexanal	6184		88528	1219803-74-3	JARKCYVAAOWBJS-UHFFFAOYSA-N	CCCCCC=O	MML					Yes		Yes		25	Yes				25					0	16.6667		0	1	1	2
HMDB0001301	1-Pyrroline-5-carboxylic acid	1196	C04322	1372	2507-31-5	DWAKNKKXGALPNW-UHFFFAOYSA-N	OC(=O)C1CCC=N1	MML							Yes	Yes	25					0				Yes	25	16.6667		0	1	1	2
HMDB0007984	PC(16:0/20:5(5Z,8Z,11Z,14Z,17Z))	24778723		86137		KLTHQSWIRFFBRI-CPFPVJFHSA-N	CCCCCCCCCCCCCCCC(=O)OC[C@]([H])(COP([O-])(=O)OCC[N+](C)(C)C)OC(=O)CCC\C=C/C\C=C/C\C=C/C\C=C/C\C=C/CC	MML	Yes								12.5	Yes				25					0	12.5		0	1	1	2
HMDB0008037	PC(18:0/18:1(11Z))	24778815		86109		AEAMHDRXCYEOCU-HTDYWKJCSA-N	CCCCCCCCCCCCCCCCCC(=O)OC[C@]([H])(COP([O-])(=O)OCC[N+](C)(C)C)OC(=O)CCCCCCCCC\C=C/CCCCCC	MML	Yes								12.5	Yes				25					0	12.5		0	1	1	2
HMDB0240597	LysoPI (18:2)					SAHCQBPGXQFTRA-MUTGBQBKSA-N	CCCCC\C=C/C\C=C/CCCCCCCC(=O)OC[C@@H](O)COP(O)(=O)O[C@H]1[C@H](O)[C@@H](O)[C@H](O)[C@@H](O)[C@H]1O	Publications								Yes	12.5				Yes	25					0	12.5		0	1	1	2
HMDB0007218	DG(18:1(9Z)/18:1(9Z)/0:0)	9543716		52333	24529-88-2	AFSHUZFNMVJNKX-LLWMBOQKSA-N	[H][C@](CO)(COC(=O)CCCCCCC\C=C/CCCCCCCC)OC(=O)CCCCCCC\C=C/CCCCCCCC	MML								Yes	12.5				Yes	25					0	12.5		0	1	1	2
HMDB0011697	SM(d18:1/24:0)	5283595				QEDPUVGSSDPBMD-XTAIVQBESA-O	CCCCCCCCCCCCCCCCCCCCCCCC(=O)N[C@@]([H])(COP(O)(=O)OCC[N+](C)(C)C)[C@]([H])(O)\C=C\CCCCCCCCCCCCC	MML	Yes								12.5	Yes				25					0	12.5		0	1	1	2
HMDB0000365	Epiandrosterone	11055399	C07635	541975	481-29-8	QGXBDMJGAMFCBF-QRIARFFBSA-N	[H][C@@]12CCC(=O)[C@@]1(C)CC[C@@]1([H])[C@@]2([H])CCC2C[C@@H](O)CC[C@]12C	MML								Yes	12.5	Yes				25					0	12.5		0	1	1	2
HMDB0032055	N-Acetylhistidine	273260	C02997	16437	10101-30-1	KBOJOGQFRVVWBH-UHFFFAOYSA-N	CC(=O)NC(CC1=CNC=N1)C(O)=O	MML								Yes	12.5	Yes				25					0	12.5		0	1	1	2
HMDB0114771	PA(8:0/8:0)			79075	102731-57-7	XYSBQYUENLDGMI-QGZVFWFLSA-N	[H][C@@](COC(=O)CCCCCCC)(COP(O)(O)=O)OC(=O)CCCCCCC	Publications								Yes	12.5				Yes	25					0	12.5		0	1	1	2
HMDB0000321	2-Hydroxyadipic acid	193530	C02360	17023	18294-85-4	OTTXIFWBPRRYOG-UHFFFAOYSA-N	OC(CCCC(O)=O)C(O)=O	MML							Yes		12.5	Yes				25					0	12.5		0	0	1	1
HMDB0005765	Ophthalmic acid	7018721		84058	30631-43-7	JCMUOFQHZLPHQP-BQBZGAKWSA-N	CC[C@H](NC(=O)CC[C@H](N)C(O)=O)C(=O)NCC(O)=O	MML								Yes	12.5				Yes	25					0	12.5		0	1	1	2
HMDB0013128	Valerylcarnitine	10157322		86050		VSNFQQXVMPSASB-SNVBAGLBSA-O	CCCCC(=O)O[C@H](CC(O)=O)C[N+](C)(C)C	MML								Yes	12.5	Yes				25					0	12.5		0	1	1	2
HMDB0008038	PC(18:0/18:1(9Z))	24778825		75034		ATHVAWFAEPLPPQ-VRDBWYNSSA-N	CCCCCCCCCCCCCCCCCC(=O)OC[C@]([H])(COP([O-])(=O)OCC[N+](C)(C)C)OC(=O)CCCCCCC\C=C/CCCCCCCC	MML	Yes								12.5	Yes				25					0	12.5		0	1	1	2
HMDB0006455	Arachidonyl carnitine	53477832		73082		HIVCWXCOIPSVAX-MNFAIILDSA-O	CCCCCCCCC\C=C/C\C=C/C\C=C/C\C=C/CCCC(=O)OC(CC(O)=O)C[N+](C)(C)C	Publications								Yes	12.5				Yes	25					0	12.5		0	1	1	2
HMDB0006469	Linoleyl carnitine	6450015		84098	36816-10-1	MJLXQSQYKZWZCB-DQFWFXSYSA-N	CCCCC\C=C/C\C=C/CCCCCCCC(=O)O[C@H](CC(=O)[O-])C[N+](C)(C)C	MML								Yes	12.5	Yes				25					0	12.5		0	1	1	2
HMDB0005065	Oleoylcarnitine	46907933		84651	13962-05-5	IPOLTUVFXFHAHI-WHIOSMTNSA-N	CCCCCCCC\C=C/CCCCCCCC(=O)O[C@H](CC([O-])=O)C[N+](C)(C)C	MML								Yes	12.5	Yes				25					0	12.5		0	1	1	2
HMDB0033704	L-Galactose	439357		28061	3646-73-9	WQZGKKKJIJFFOK-SVZMEOIVSA-N	OC[C@H]1OC(O)[C@H](O)[C@@H](O)[C@H]1O	MML								Yes	12.5		Yes			25					0	12.5		0	1	1	2
HMDB0061702	2-Palmitoylglycerophosphocholine			76078		NEGQHKSYEYVFTD-UHFFFAOYSA-O	CCCCCCCCCCCCCCCC(=O)OC(CO)COP(O)(=O)OCC[N+](C)(C)C	MML								Yes	12.5	Yes				25					0	12.5		0	1	1	2
HMDB0000760	Hyocholic acid		C17649	81244	39016-49-4	DKPMWHFRUGMUKF-NNFRHCBVSA-N	[H][C@@]12CCC([C@H](C)CCC(O)=O)[C@@]1(C)CC[C@@]1([H])[C@@]2([H])[C@H](O)[C@H](O)[C@]2([H])C[C@H](O)CC[C@]12C	MML								Yes	12.5	Yes				25					0	12.5		0	1	1	2
HMDB0002726	Guggulsterone	643658		135338		WOVLRQSWILBDQL-IABMEBKLSA-N	[H][C@@]12CC(=O)\C(=C(/C)OC)[C@@]1(C)CC[C@]1([H])[C@]2([H])CCC2=CC(=O)CC[C@]12C	IPA						Yes			12.5					0	Yes				25	12.5		0	0	1	1
HMDB0061695	LysoPI(16:0/0:0)			73218		UOXRPRZMAROFPH-OAOCPRPWSA-N	CCCCCCCCCCCCCCCC(=O)OC[C@@H](O)COP(O)(=O)O[C@H]1[C@H](O)[C@@H](O)[C@H](O)[C@@H](O)[C@H]1O	MML								Yes	12.5				Yes	25					0	12.5		0	1	1	2
HMDB0002643	3-(3-Hydroxyphenyl)-3-hydroxypropanoic acid	102959		86369	3247-75-4	KHTAGVZHYUZYMF-UHFFFAOYSA-N	OC(CC(O)=O)C1=CC(O)=CC=C1	MML							Yes		12.5	Yes				25					0	12.5		0	0	1	1
HMDB0000328	12-Ketodeoxycholic acid	3080612		139134	5130-29-0	CVNYHSDFZXHMMJ-VPUMZWJWSA-N	[H][C@@]1(CC[C@@]2([H])[C@]3([H])CC[C@]4([H])C[C@H](O)CC[C@]4(C)[C@@]3([H])CC(=O)[C@]12C)[C@H](C)CCC(O)=O	Publications								Yes	12.5				Yes	25					0	12.5		0	1	1	2
HMDB0008138	PC(18:2(9Z,12Z)/18:2(9Z,12Z))	5288075		42027	998-06-1	FVXDQWZBHIXIEJ-LNDKUQBDSA-N	CCCCC\C=C/C\C=C/CCCCCCCC(=O)OC[C@]([H])(COP([O-])(=O)OCC[N+](C)(C)C)OC(=O)CCCCCCC\C=C/C\C=C/CCCCC	MML								Yes	12.5	Yes				25					0	12.5		0	1	1	2
HMDB0056960	CL(18:0/18:0/18:0/18:0)	449005		62861		XVTUQDWPJJBEHJ-KZCWQMDCSA-N	[H]C(O)(COP(O)(=O)OC[C@@]([H])(COC(=O)CCCCCCCCCCCCCCCCC)OC(=O)CCCCCCCCCCCCCCCCC)COP(O)(=O)OC[C@@]([H])(COC(=O)CCCCCCCCCCCCCCCCC)OC(=O)CCCCCCCCCCCCCCCCC	IPA						Yes			12.5					0	Yes				25	12.5		0	0	1	1
HMDB0059623	hexadecanoyl-CoA	644109		15525	1763-10-6	MNBKLUUYKPBKDU-BBECNAHFSA-N	CCCCCCCCCCCCCCCC(=O)SCCNC(=O)CCNC(=O)[C@H](O)C(C)(C)COP(O)(=O)OP(O)(=O)OC[C@H]1O[C@H]([C@H](O)[C@@H]1OP(O)(O)=O)N1C=NC2=C1N=CN=C2N	Publications								Yes	12.5					0			Yes		25	12.5	Reactome	1	0	1	1
HMDB0011129	LysoPE(0:0/18:0)	53480667				KIHAGWUUUHJRMS-JOCHJYFZSA-N	[H][C@@](CO)(COP(O)(=O)OCCN)OC(=O)CCCCCCCCCCCCCCCCC	Publications								Yes	12.5				Yes	25					0	12.5		0	1	1	2
HMDB0011505	LysoPE(18:1(11Z)/0:0)	53480949				WAYKKNOEMJFLDI-KOIKXXGWSA-N	[H][C@@](O)(COC(=O)CCCCCCCCC\C=C/CCCCCC)COP(O)(=O)OCCN	MML								Yes	12.5				Yes	25					0	12.5		0	1	1	2
HMDB0061112	3-Carboxy-4-methyl-5-propyl-2-furanpropionic acid	123979		41254	86879-39-2	WMCQWXZMVIETAO-UHFFFAOYSA-N	CCCC1=C(C)C(C(O)=O)=C(CCC(O)=O)O1	MML							Yes		12.5	Yes				25					0	12.5		0	0	1	1
HMDB0008039	PC(18:0/18:2(9Z,12Z))	6441487		77708	27098-24-4	FORFDCPQKJHEBF-VPUSDGANSA-N	CCCCCCCCCCCCCCCCCC(=O)OC[C@]([H])(COP([O-])(=O)OCC[N+](C)(C)C)OC(=O)CCCCCCC\C=C/C\C=C/CCCCC	MML	Yes								12.5	Yes				25					0	12.5		0	1	1	2
HMDB0010325	Ethyl glucuronide	18392195		87248		IWJBVMJWSPZNJH-UQGZVRACSA-N	CCO[C@@H]1O[C@@H]([C@@H](O)[C@H](O)[C@H]1O)C(O)=O	MML					Yes				12.5	Yes				25					0	12.5		0	0	1	1
HMDB0004975	Glucosylceramide (d18:1/24:1(15Z))	20057357		76302		WBOZIXHPUPAOIA-JZZPSRGZSA-N	CCCCCCCCCCCCC\C=C\[C@@H](O)[C@H](CO[C@@H]1O[C@H](CO)[C@@H](O)[C@H](O)[C@H]1O)NC(=O)CCCCCCCCCCCCC\C=C/CCCCCCCC	MML								Yes	12.5				Yes	25					0	12.5		0	1	1	2
HMDB0007991	PC(16:0/22:6(4Z,7Z,10Z,13Z,16Z,19Z))	6441886		74963	59403-54-2	IESVDEZGAHUQJU-ZLBXKVHBSA-N	CCCCCCCCCCCCCCCC(=O)OC[C@]([H])(COP([O-])(=O)OCC[N+](C)(C)C)OC(=O)CC\C=C/C\C=C/C\C=C/C\C=C/C\C=C/C\C=C/CC	MML	Yes								12.5	Yes				25					0	12.5		0	1	1	2
HMDB0008048	PC(18:0/20:4(5Z,8Z,11Z,14Z))	16219824		74965	35418-59-8	PSVRFUPOQYJOOZ-QNPWAGBNSA-N	CCCCCCCCCCCCCCCCCC(=O)OC[C@]([H])(COP([O-])(=O)OCC[N+](C)(C)C)OC(=O)CCC\C=C/C\C=C/C\C=C/C\C=C/CCCCC	MML	Yes								12.5	Yes				25					0	12.5		0	1	1	2
HMDB0008057	PC(18:0/22:6(4Z,7Z,10Z,13Z,16Z,19Z))	24778876		84829		FAUYAENFVCNTAL-PFFNLMTBSA-N	CCCCCCCCCCCCCCCCCC(=O)OC[C@]([H])(COP([O-])(=O)OCC[N+](C)(C)C)OC(=O)CC\C=C/C\C=C/C\C=C/C\C=C/C\C=C/C\C=C/CC	MML	Yes								12.5	Yes				25					0	12.5		0	1	1	2
HMDB0062559	stearoyl sphingomyelin	6453725		83358	383907-91-3	LKQLRGMMMAHREN-YJFXYUILSA-N	[H]\C(CCCCCCCCCCCCC)=C(\[H])[C@@]([H])(O)[C@]([H])(COP([O-])(=O)OCC[N+](C)(C)C)N=C(O)CCCCCCCCCCCCCCCCC	MML								Yes	12.5	Yes				25					0	12.5		0	1	1	2
HMDB0002032	8-Hydroxyguanine	65154	C20155	52617	5614-64-2	CLGFIVUFZRGQRP-UHFFFAOYSA-N	NC1=NC2=C(NC(=O)N2)C(=O)N1	MML						Yes			12.5	Yes				25					0	12.5		0	0	1	1
HMDB0029154	gamma-Glutamyllysine	65254				LNLLNTMHVMIMOG-YUMQZZPRSA-N	NCCCC[C@H](NC(=O)CC[C@H](N)C(O)=O)C(O)=O	MML								Yes	12.5				Yes	25					0	12.5		0	1	1	2
HMDB0240261	LysoPI(18:0/0:0)					MXAFDFDAIFZFET-HULSJBAWSA-N	[H][C@@](O)(COC(=O)CCCCCCCCCCCCCCCCC)COP(O)(=O)O[C@H]1C(O)C(O)C(O)[C@@H](O)C1O	MML								Yes	12.5				Yes	25					0	12.5		0	1	1	2
HMDB0240343	N-Acetylmethionine sulfoxide				108646-71-5	NPIMMZJBURSMON-UHFFFAOYSA-N	CC(=O)N[C@@H](CCS(C)=O)C(O)=O	MML								Yes	12.5				Yes	25					0	12.5		0	1	1	2
HMDB0010319	Indoxyl glucuronide	2733785			35804-66-1	KUYNOZVWCFXSNE-BYNIDDHOSA-N	O[C@@H]1[C@@H](O)[C@H](OC2=CNC3=CC=CC=C23)O[C@@H]([C@H]1O)C(O)=O	MML							Yes		12.5	Yes				25					0	12.5		0	0	1	1
HMDB0060046	15d PGD2			63999		QUGBPWLPAUHDTI-GYLTVPKHSA-N	CCCCC\C=C/C=C1\[C@H](C\C=C/CCCC(O)=O)[C@H](O)CC1=O	MML								Yes	12.5					0			Yes		25	12.5		0	1	1	2
HMDB0011174	Isoleucylproline	342734		74076	37462-92-3	BBIXOODYWPFNDT-UHFFFAOYSA-N	CCC(C)C(N)C(=O)N1CCCC1C(O)=O	MML								Yes	12.5	Yes				25					0	12.5		0	1	1	2
HMDB0002224	5-Methyldeoxycytidine	13279	C03592	47876	838-07-3	LUCHPKXVUGJYGU-SPDVFEMOSA-N	CC1=CN([C@H]2CC(O)[C@@H](CO)O2)C(=O)N=C1N	Publications								Yes	12.5				Yes	25					0	12.5		0	1	1	2
HMDB0000394	3-Hydroxytetradecanedioic acid	20848956		89276	73179-89-2	CEDZIURHISELSQ-UHFFFAOYSA-N	OC(CCCCCCCCCCC(O)=O)CC(O)=O	MML								Yes	12.5	Yes				25					0	12.5		0	1	1	2
HMDB0004094	Indoxyl	50591	C05658	17840	480-93-3	PCKPVGOLPKLUHR-UHFFFAOYSA-N	OC1=CNC2=CC=CC=C12	BASF	Yes								12.5					0		Yes			25	12.5	KEGG	1	1	1	2
HMDB0056197	DG(18:1n9/0:0/18:1n9)	5497165		75735	146478-45-7	DRAWQKGUORNASA-CLFAGFIQSA-N	[H]C(O)(COC(=O)CCCCCCC\C=C/CCCCCCCC)COC(=O)CCCCCCC\C=C/CCCCCCCC	Publications								Yes	12.5				Yes	25					0	12.5		0	1	1	2
HMDB0240347	N6-Carboxymethyllysine			53014		NUXSIDPKKIEIMI-LURJTMIESA-N	N[C@@H](CCCCNCC(O)=O)C(O)=O	MML								Yes	12.5					0			Yes		25	12.5	Reactome	1	1	1	2
HMDB0000932	Tauro-b-muricholic acid	168408		133057	25696-60-0	XSOLDPYUICCHJX-OEYGYFRSSA-N	[H][C@@]12C[C@H](O)CC[C@]1(C)C1CC[C@]3(C)[C@H](CCC3C1[C@@H](O)[C@H]2O)[C@H](C)CCC(=O)NCCS(O)(=O)=O	Publications								Yes	12.5				Yes	25					0	12.5		0	1	1	2
HMDB0004668	13-OxoODE	6446027	C14765	68947	54739-30-9	JHXAZBBVQSRKJR-BSZOFBHHSA-N	CCCCCC(=O)\C=C\C=C/CCCCCCCC(O)=O	MML					Yes				12.5					0		Yes			25	12.5	KEGG	1	1	1	2
HMDB0004669	9-OxoODE	9839084	C14766	72843	54665-32-6	LUZSWWYKKLTDHU-ZJHFMPGASA-N	CCCCC\C=C/C=C/C(=O)CCCCCCCC(O)=O	MML					Yes				12.5					0		Yes			25	12.5	KEGG	1	1	1	2
HMDB0010213	17-HDoHE	6439179		72637	90780-52-2	SWTYBBUBEPPYCX-VIIQGJSXSA-N	CC\C=C/CC(O)\C=C\C=C/C\C=C/C\C=C/C\C=C/CCC(O)=O	MML					Yes				12.5					0			Yes		25	12.5		0	1	1	2
HMDB0004682	11(R)-HETE	5312981	C14780	34126	73347-43-0	GCZRCCHPLVMMJE-RSPKXIRXSA-N	CCCCC\C=C/C=C\[C@H](O)C\C=C/C\C=C\CCCC(O)=O	MML								Yes	12.5					0		Yes			25	12.5	KEGG	1	1	1	2
HMDB0039540	Cerebronic acid	102430	C17873	61302	544-57-0	MSUOLNSQHLHDAS-UHFFFAOYSA-N	CCCCCCCCCCCCCCCCCCCCCCC(O)C(O)=O	Publications								Yes	12.5				Yes	25					0	12.5		0	1	1	2
HMDB0004710	9,10,13-TriHOME	14968868	C14835	34499	29907-57-1	NTVFQBIHLSPEGQ-SYMVGPSASA-N	CCCCC[C@H](O)\C=C\[C@@H](O)[C@@H](O)CCCCCCCC(O)=O	MML					Yes				12.5					0		Yes			25	12.5	KEGG	1	1	1	2
HMDB0004685	13,14-Dihydro-15-keto PGF2a	5283039		63976	27376-76-7	VKTIONYPMSCHQI-XAGFEHLVSA-N	CCCCCC(=O)CC[C@H]1[C@H](O)C[C@H](O)[C@@H]1C\C=C/CCCC(O)=O	MML								Yes	12.5					0			Yes		25	12.5		0	1	1	2
HMDB0062558	Pyroglutamine	134508		133469	2353-44-8	NPWMTBZSRRLQNJ-UHFFFAOYSA-N	NC1CCC(=O)NC1=O	MML								Yes	12.5				Yes	25					0	12.5		0	1	1	2
HMDB0002320	Imidazolelactic acid	459122	C03817	16373	876-19-7	JTYMXXCJQKGGFG-UHFFFAOYSA-N	OC(CN1C=CN=C1)C(O)=O	MML								Yes	12.5				Yes	25					0	12.5		0	1	1	2
HMDB0000569	Deoxypyridinoline	53477703				ZAHDXEIQWWLQQL-IHRRRGAJSA-N	N[C@@H](CCCC[N+]1=CC(CC[C@H](N)C([O-])=O)=C(C[C@H](N)C(O)=O)C(O)=C1)C(O)=O	MML					Yes				12.5	Yes				25					0	12.5		0	1	1	2
HMDB0000958	trans-Aconitic acid	444212	C02341	32806	4023-65-8	GTZCVFVGUGFEME-HNQUOIGGSA-N	OC(=O)C\C(=C/C(O)=O)C(O)=O	MML								Yes	12.5	Yes				25					0	12.5		0	1	1	2
HMDB0003331	1-Methyladenosine	27476	C02494	16020	15763-06-1	GFYLSDSUCHVORB-IOSLPCCCSA-N	CN1C=NC2=C(N=CN2[C@@H]2O[C@H](CO)[C@@H](O)[C@H]2O)C1=N	MML								Yes	12.5	Yes				25					0	12.5		0	1	1	2
HMDB0000733	Hyodeoxycholic acid	9963687	C15517	52023	83-49-8	DGABKXLVXPYZII-CDONHWFASA-N	[H][C@@]12CC[C@H]([C@H](C)CCC(O)=O)[C@@]1(C)CC[C@@]1([H])[C@@]2([H])C[C@H](O)C2C[C@H](O)CC[C@]12C	MML								Yes	12.5	Yes				25					0	12.5		0	1	1	2
HMDB0000708	Glycoursodeoxycholic acid	12310288		89929	64480-66-6	GHCZAUBVMUEKKP-XROMFQGDSA-N	[H][C@@]1(CC[C@@]2([H])[C@]3([H])[C@@H](O)C[C@]4([H])C[C@H](O)CC[C@]4(C)[C@@]3([H])CC[C@]12C)[C@H](C)CCC(=O)NCC(O)=O	MML								Yes	12.5	Yes				25					0	12.5		0	1	1	2
HMDB0002013	Butyrylcarnitine	213144	C02862	21949	1492-26-8	QWYFHHGCZUCMBN-SECBINFHSA-N	CCCC(=O)O[C@H](CC([O-])=O)C[N+](C)(C)C	MML								Yes	12.5	Yes				25					0	12.5		0	1	1	2
HMDB0002210	2-Phenylglycine	3866		55484	2835-06-05	ZGUNAGUHMKGQNY-UHFFFAOYSA-N	NC(C(O)=O)C1=CC=CC=C1	MML								Yes	12.5				Yes	25					0	12.5		0	1	1	2
HMDB0000622	Ethylmalonic acid	11756		741548	601-75-2	UKFXDFUAPNAMPJ-UHFFFAOYSA-N	CCC(C(O)=O)C(O)=O	MML							Yes		12.5	Yes				25					0	12.5		0	0	1	1
HMDB0000397	2-Pyrocatechuic acid	19	C00196	18026	303-38-8	GLDQAMYCGOIJDV-UHFFFAOYSA-N	OC(=O)C1=C(O)C(O)=CC=C1	MML								Yes	12.5	Yes				25					0	12.5		0	1	1	2
HMDB0001890	Acetylcysteine	12035	C06809	28939	616-91-1	PWKSKIMOESPYIA-BYPYZUCNSA-N	CC(=O)N[C@@H](CS)C(O)=O	MML					Yes				12.5		Yes			25					0	12.5		0	1	1	2
HMDB0029965	Methyl beta-D-glucopyranoside	2108		320055	97-30-3	HOVAGTYPODGVJG-UHFFFAOYSA-N	COC1OC(CO)C(O)C(O)C1O	MML								Yes	12.5				Yes	25					0	12.5		0	1	1	2
HMDB0011745	N-Acetyl-L-methionine	6180	C02712	21557	65-82-7	XUYPXLNMDZIRQH-UHFFFAOYSA-N	CSCCC(NC(C)=O)C(O)=O	MML								Yes	12.5	Yes				25					0	12.5		0	1	1	2
HMDB0001366	Purine	1044	C15587	17258	120-73-0	KDCGOANMDULRCW-UHFFFAOYSA-N	N1C=NC2=C1C=NC=N2	MML								Yes	12.5		Yes			25					0	12.5		0	1	1	2
HMDB0000792	Sebacic acid	5192	C08277	41865	111-20-6	CXMXRPHRNRROMY-UHFFFAOYSA-N	OC(=O)CCCCCCCCC(O)=O	MML							Yes		12.5	Yes				25					0	12.5		0	0	1	1
HMDB0000893	Suberic acid	10457	C08278	9300	505-48-6	TYFQFVWCELRYAO-UHFFFAOYSA-N	OC(=O)CCCCCCC(O)=O	MML								Yes	12.5	Yes				25					0	12.5		0	1	1	2
HMDB0001169	4-Aminophenol	403	C02372	17602	123-30-8	PLIKAWJENQZMHA-UHFFFAOYSA-N	NC1=CC=C(O)C=C1	MML							Yes		12.5		Yes			25					0	12.5		0	0	1	1
HMDB0000729	Alpha-Hydroxyisobutyric acid	11671		50129	594-61-6	BWLBGMIXKSTLSX-UHFFFAOYSA-N	CC(C)(O)C(O)=O	MML								Yes	12.5	Yes				25					0	12.5		0	1	1	2
HMDB0000803	beta-N-Acetylglucosamine	24139	C03878	17029	7512-17-6	OVRNDRQMDRJTHS-FMDGEEDCSA-N	CC(=O)N[C@H]1[C@H](O)O[C@H](CO)[C@@H](O)[C@@H]1O	MML								Yes	12.5					0			Yes		25	12.5	Reactome	1	1	1	2
HMDB0000666	Heptanoic acid	8094	C17714	32362	111-14-8	MNWFXJYAOYHMED-UHFFFAOYSA-N	CCCCCCC(O)=O	MML							Yes		12.5	Yes				25					0	12.5		0	0	1	1
HMDB0003320	Indole-3-carboxylic acid	69867	C19837	24809	771-50-6	KMAKOBLIOCQGJP-UHFFFAOYSA-N	OC(=O)C1=CNC2=CC=CC=C12	MML								Yes	12.5	Yes				25					0	12.5		0	1	1	2
HMDB0000910	Tridecanoic acid	12530	C17076	125832	638-53-9	SZHOJFHSIKHZHA-UHFFFAOYSA-N	CCCCCCCCCCCCC(O)=O	MML							Yes		12.5	Yes				25					0	12.5		0	0	1	1
HMDB0011179	Prolylphenylalanine	5226097		74795		IWIANZLCJVYEFX-UHFFFAOYSA-N	OC(=O)C(CC1=CC=CC=C1)NC(=O)C1CCCN1	MML								Yes	12.5	Yes				25					0	12.5		0	1	1	2
HMDB0004186	3-Methyldioxyindole	151066	C05834	28254	16990-74-2	XCHBYBKNFIOSBB-UHFFFAOYSA-N	CC1(O)C(=O)NC2=CC=CC=C12	Publications								Yes	12.5					0		Yes			25	12.5	KEGG	1	1	1	2
HMDB0031652	Allyl alcohol	7858	C02001	16605	107-18-6	XXROGKLTLUQVRX-UHFFFAOYSA-N	OCC=C	MML					Yes				12.5		Yes			25					0	12.5		0	1	1	2
HMDB0004044	N6-Methyladenosine	102175		21891	1867-73-8	VQAYFKKCNSOZKM-IOSLPCCCSA-N	CNC1=NC=NC2=C1N=CN2[C@@H]1O[C@H](CO)[C@@H](O)[C@H]1O	MML								Yes	12.5					0			Yes		25	12.5	Reactome	1	1	1	2
HMDB0013231	Ethylamine	6341	C00797	15862	17616-24-9	QUSNBJAOOMFDIB-UHFFFAOYSA-N	CCN	MML							Yes		12.5	Yes				25					0	12.5		0	0	1	1
HMDB0033951	Racemethionine	876	C01733	16811	1105707-18-3	FFEARJCKVFRZRR-UHFFFAOYSA-N	CSCCC(N)C(O)=O	MML	Yes				Yes			Yes	37.5					0					0	12.5		0	1	1	2
HMDB0000428	3-Hydroxyglutaric acid	181976			638-18-6	ZQHYXNSQOIDNTL-UHFFFAOYSA-N	OC(CC(O)=O)CC(O)=O	MML							Yes		12.5	Yes				25					0	12.5		0	0	1	1
HMDB0031068	Isopalmitic acid	36247		84890	32844-67-0	ZONJATNKKGGVSU-UHFFFAOYSA-N	CC(C)CCCCCCCCCCCCC(O)=O	MML	Yes								12.5	Yes				25					0	12.5		0	1	1	2
HMDB0000620	Glutaconic acid	5280498	C02214	15670	1724-02-3	XVOUMQNXTGKGMA-OWOJBTEDSA-N	OC(=O)C\C=C\C(O)=O	MML							Yes		12.5	Yes				25					0	12.5		0	0	1	1
HMDB0000860	Phenylpropionylglycine	152323		88550	20989-69-9	YEIQSAXUPKPPBN-UHFFFAOYSA-N	OC(=O)CNC(=O)CCC1=CC=CC=C1	MML								Yes	12.5	Yes				25					0	12.5		0	1	1	2
HMDB0028848	Glycyl-Phenylalanine	97415		73912	3321-03-07	JBCLFWXMTIKCCB-UHFFFAOYSA-N	NCC(=O)NC(CC1=CC=CC=C1)C(O)=O	MML								Yes	12.5	Yes				25					0	12.5		0	1	1	2
HMDB0059777	2,2,4-Trimethyl-1,3-pentadienol diisobutyrate	23284		89871	53490-81-6	OMVSWZDEEGIJJI-UHFFFAOYSA-N	CC(C)C(OC(=O)C(C)C)C(C)(C)COC(=O)C(C)C	MML							Yes		12.5	Yes				25					0	12.5		0	0	1	1
HMDB0000832	Capryloylglycine	84290		74099	14246-53-8	SAVLIIGUQOSOEP-UHFFFAOYSA-N	CCCCCCCC(=O)NCC(O)=O	MML								Yes	12.5	Yes				25					0	12.5		0	1	1	2
HMDB0011623	Decanal	8175	C12307	31457	112-31-2	KSMVZQYAVGTKIV-UHFFFAOYSA-N	CCCCCCCCCC=O	MML							Yes		12.5	Yes				25					0	12.5		0	0	1	1
HMDB0040221	Isoamyl butyrate	7795		87422	106-27-4	PQLMXFQTAMDXIZ-UHFFFAOYSA-N	CCCC(=O)OCCC(C)C	MML							Yes		12.5	Yes				25					0	12.5		0	0	1	1
HMDB0240311	2,8-quinolinediol		C06342	17715	15450-76-7	ZXZKYYHTWHJHFT-UHFFFAOYSA-N	OC1=C2NC(=O)C=CC2=CC=C1	Publications								Yes	12.5				Yes	25					0	12.5		0	1	1	2
HMDB0012971	1-Hexanol	8103			111-27-3	ZSIAUFGUXNUGDI-UHFFFAOYSA-N	CCCCCCO	MML							Yes		12.5	Yes				25					0	12.5		0	0	1	1
HMDB0031475	Heptanal	8130	C14390	34787	111-71-7	FXHGMKSSBGDXIY-UHFFFAOYSA-N	CCCCCCC=O	MML							Yes		12.5	Yes				25					0	12.5		0	0	1	1
HMDB0059835	Nonanal	31289		84268	124-19-6	GYHFUZHODSMOHU-UHFFFAOYSA-N	CCCCCCCCC=O	MML							Yes		12.5	Yes				25					0	12.5		0	0	1	1
HMDB0001160	Tricosanoic acid	17085		79007	2433-96-7	XEZVDURJDFGERA-UHFFFAOYSA-N	CCCCCCCCCCCCCCCCCCCCCCC(O)=O	MML	Yes								12.5	Yes				25					0	12.5		0	1	1	2
HMDB0003418	D-Tagatose	92092	C00795	4249	87-81-0	BJHIKXHVCXFQLS-PQLUHFTBSA-N	OC[C@@H](O)[C@H](O)[C@H](O)C(=O)CO	MML								Yes	12.5					0		Yes			25	12.5	KEGG	1	1	1	2
HMDB0002259	Heptadecanoic acid	10465		32365	506-12-7	KEMQGTRYUADPNZ-UHFFFAOYSA-N	CCCCCCCCCCCCCCCCC(O)=O	MML	Yes								12.5	Yes				25					0	12.5		0	1	1	2
HMDB0000826	Pentadecanoic acid	13849	C16537	78795	1002-84-2	WQEPLUUGTLDZJY-UHFFFAOYSA-N	CCCCCCCCCCCCCCC(O)=O	MML								Yes	12.5	Yes				25					0	12.5		0	1	1	2
HMDB0006478	Iso-Valeraldehyde	11552	C07329	16638	590-86-3	YGHRJJRRZDOVPD-UHFFFAOYSA-N	CC(C)CC=O	MML					Yes				12.5	Yes				25					0	12.5		0	1	1	2
HMDB0000671	Indolelactic acid	92904	C02043	24813	1821-52-9	XGILAAMKEQUXLS-UHFFFAOYSA-N	OC(CC1=CNC2=C1C=CC=C2)C(O)=O	MML	Yes								12.5	Yes				25					0	12.5		0	1	1	2
HMDB0003233	Lutein	6433159	C08601	28838	34026-62-5	KBPHJBAIARWVSC-RTIVXWJOSA-N	O[C@@H]1CC(C)=C(\C=C\C(\C)=C\C=C\C(\C)=C\C=C\C=C(/C)\C=C\C=C(/C)\C=C\[C@H]2C(C)=CC(O)CC2(C)C)C(C)(C)C1	MML					Yes				12.5	Yes				25					0	12.5		0	1	1	2
HMDB0003993	Alpha-Carotene	4369188	C05433	28425	7488-99-5	ANVAOWXLWRTKGA-JLTXGRSLSA-N	C\C(\C=C\C=C(/C)\C=C\C1C(C)=CCCC1(C)C)=C/C=C/C=C(\C)/C=C/C=C(\C)/C=C/C1=C(C)CCCC1(C)C	MML					Yes				12.5	Yes				25					0	12.5		0	1	1	2
HMDB0033844	beta-Cryptoxanthin	6384256	C08591	10362	31272-51-2	DMASLKHVQRHNES-QQGJMDNJSA-N	C\C(\C=C\C=C(/C)\C=C\C1=C(C)CCCC1(C)C)=C/C=C/C=C(\C)/C=C/C=C(\C)/C=C/C1=C(C)CC(O)CC1(C)C	MML					Yes				12.5	Yes				25					0	12.5		0	1	1	2
HMDB0002789	Zeaxanthin	53477766	C06098	27547	144-68-3	JKQXZKUSFCKOGQ-QAYBQHTQSA-N	C\C(\C=C\C=C(/C)\C=C\C1=C(C)C[C@@H](O)CC1(C)C)=C/C=C/C=C(\C)/C=C/C=C(\C)/C=C/C1=C(C)C[C@@H](O)CC1(C)C	MML					Yes				12.5	Yes				25					0	12.5		0	1	1	2
HMDB0006707	Coenzyme Q9	5280473	C01967	18160	303-97-9	UUGXJSBPSRROMU-WJNLUYJISA-N	COC1=C(OC)C(=O)C(C\C=C(/C)CC\C=C(/C)CC\C=C(/C)CC\C=C(/C)CC\C=C(/C)CC\C=C(/C)CC\C=C(/C)CC\C=C(/C)CCC=C(C)C)=C(C)C1=O	MML	Yes								12.5					0		Yes			25	12.5		0	1	1	2
HMDB0003157	Guanidinosuccinic acid	439918	C03139	17072	6133-30-8	VVHOUVWJCQOYGG-REOHCLBHSA-N	NC(=N)N[C@@H](CC(O)=O)C(O)=O	MML							Yes		12.5	Yes				25					0	12.5		0	0	1	1
HMDB0001522	Methylguanidine	10111	C02294	16628	21770-81-0	CHJJGSNFBQVOTG-UHFFFAOYSA-N	CNC(N)=N	MML							Yes		12.5	Yes				25					0	12.5		0	0	1	1
HMDB0000930	trans-Cinnamic acid	444539	C00423	27386	140-10-3	WBYWAXJHAXSJNI-VOTSOKGWSA-N	OC(=O)\C=C\C1=CC=CC=C1	MML							Yes		12.5					0		Yes			25	12.5	KEGG	1	0	1	1
HMDB0000982	5-Methylcytidine	92918		20607	2140-61-6	ZAYHVCMSTBRABG-JXOAFFINSA-N	CC1=CN([C@@H]2O[C@H](CO)[C@@H](O)[C@H]2O)C(=O)N=C1N	MML								Yes	12.5	Yes				25					0	12.5		0	1	1	2
HMDB0001147	Aminomalonic acid	100714	C00872	17475	1068-84-4	JINBYESILADKFW-UHFFFAOYSA-N	NC(C(O)=O)C(O)=O	MML								Yes	12.5		Yes			25					0	12.5		0	1	1	2
HMDB0000679	Homocitrulline	65072	C02427	17443	1190-49-4	XIGSAGMEBXLVJJ-YFKPBYRVSA-N	N[C@@H](CCCCNC(N)=O)C(O)=O	MML								Yes	12.5	Yes				25					0	12.5		0	1	1	2
HMDB0000734	Indoleacrylic acid	15030923		132244	29953-71-7	SXOUIMVOMIGLHO-AATRIKPKSA-N	OC(=O)\C=C\C1=CC2=C(N1)C=CC=C2	MML								Yes	12.5				Yes	25					0	12.5		0	1	1	2
HMDB0000866	N-Acetyl-L-tyrosine	68310	C01657	21563	537-55-3	CAHKINHBCWCHCF-JTQLQIEISA-N	CC(=O)N[C@@H](CC1=CC=C(O)C=C1)C(O)=O	MML								Yes	12.5	Yes				25					0	12.5		0	1	1	2
HMDB0013713	N-acetyltryptophan	700653		70976	87-32-1	DZTHIGRZJZPRDV-LBPRGKRZSA-N	[H][C@@](CC1=CNC2=CC=CC=C12)(N=C(C)O)C(O)=O	MML								Yes	12.5	Yes				25					0	12.5		0	1	1	2
HMDB0000307	1b-Hydroxycholic acid	5283893		136724	80875-94-1	UYVVLXVBEQAATF-WAIVXGPNSA-N	[H][C@@]12CC[C@H]([C@H](C)CCC(O)=O)[C@@]1(C)[C@@H](O)C[C@@]1([H])[C@@]2([H])[C@H](O)C[C@]2([H])C[C@H](O)C[C@@H](O)[C@]12C	Publications								Yes	12.5				Yes	25					0	12.5		0	1	0	1
HMDB0002208	Cholestane-3,7,12,24,25-pentol	6453659				NHPWQASMMFUHIZ-YBMOUMCLSA-N	[H][C@@]1(CC[C@@]2([H])[C@]3([H])[C@H](O)C[C@]4([H])C[C@H](O)CC[C@]4(C)[C@@]3([H])C[C@H](O)[C@]12C)[C@H](C)CC[C@H](O)C(C)(C)O	Publications								Yes	12.5				Yes	25					0	12.5		0	1	0	1
HMDB0004973	Glucosylceramide (d18:1/20:0)	20057356		84721		DFELABABMXOKTD-IYFIADHGSA-N	CCCCCCCCCCCCCCCCCCCC(=O)N[C@@H](CO[C@@H]1O[C@H](CO)[C@@H](O)[C@H](O)[C@H]1O)[C@H](O)\C=C\CCCCCCCCCCCCC	MML								Yes	12.5				Yes	25					0	12.5		0	1	0	1
HMDB0029156	Glutamylphenylalanine	18653118			7432-24-8	XMBSYZWANAQXEV-QWRGUYRKSA-N	N[C@@H](CCC(O)=O)C(=O)N[C@@H](CC1=CC=CC=C1)C(O)=O	Publications								Yes	12.5				Yes	25					0	12.5		0	1	0	1
HMDB0002354	Hawkinsin	173909		149584	63224-90-8	SPXVLTDISXZSFM-UHFFFAOYSA-N	NC(CSC1CC(O)C=CC1(O)CC(O)=O)C(O)=O	MML							Yes		12.5	Yes				25					0	12.5		0	0	0	0
HMDB0010388	LysoPC(18:3(9Z,12Z,15Z))	24779469		88697		WKQNRCYKYCKESD-YVHLTTHBSA-N	CC\C=C/C\C=C/C\C=C/CCCCCCCC(=O)OC[C@](O)([H])COP([O-])(=O)OCC[N+](C)(C)C	MML								Yes	12.5				Yes	25					0	12.5		0	1	0	1
HMDB0010396	LysoPC(20:4(8Z,11Z,14Z,17Z))	53480469				GOMVPVRDBLLHQC-VEJNOCSESA-N	CC\C=C/C\C=C/C\C=C/C\C=C/CCCCCCC(=O)OC[C@](O)([H])COP([O-])(=O)OCC[N+](C)(C)C	MML	Yes								12.5	Yes				25					0	12.5		0	1	0	1
HMDB0028960	Lysyl-Serine	11183890		74568	6665-19-6	YSZNURNVYFUEHC-UHFFFAOYSA-N	NCCCCC(N)C(=O)NC(CO)C(O)=O	Publications								Yes	12.5				Yes	25					0	12.5		0	1	0	1
HMDB0011717	Nonate	16058309		88404		FNZSVEHJZREFPF-ZETCQYMHSA-N	CCCCC[C@@H](CC(O)=O)C(O)=O	MML								Yes	12.5	Yes				25					0	12.5		0	1	0	1
HMDB0005766	Norophthalmic acid	5489007		143251	16305-88-7	RPVCUZZJCXVVDW-WDSKDSINSA-N	C[C@H](NC(=O)CC[C@H](N)C(O)=O)C(=O)NCC(O)=O	Publications								Yes	12.5				Yes	25					0	12.5		0	1	0	1
HMDB0003974	Oxalosuccinic acid	972	C05379	7815	1948-82-9	UFSCUAXLTRFIDC-UHFFFAOYSA-N	OC(=O)CC(C(O)=O)C(=O)C(O)=O	Publications								Yes	12.5					0		Yes			25	12.5	KEGG	1	1	0	1
HMDB0008006	PC(16:1(9Z)/18:2(9Z,12Z))	24778768		84567		QJWDAOSZZYVBJZ-KXESGEQTSA-N	CCCCCC\C=C/CCCCCCCC(=O)OC[C@]([H])(COP([O-])(=O)OCC[N+](C)(C)C)OC(=O)CCCCCCC\C=C/C\C=C/CCCCC	MML	Yes								12.5	Yes				25					0	12.5		0	1	0	1
HMDB0008015	PC(16:1(9Z)/20:4(5Z,8Z,11Z,14Z))	24778771		84816		DYDDZDMJSQYFGN-OIVUZXIWSA-N	CCCCCC\C=C/CCCCCCCC(=O)OC[C@]([H])(COP([O-])(=O)OCC[N+](C)(C)C)OC(=O)CCC\C=C/C\C=C/C\C=C/C\C=C/CCCCC	MML								Yes	12.5	Yes				25					0	12.5		0	1	0	1
HMDB0008046	PC(18:0/20:3(5Z,8Z,11Z))	24778855		86176		QXDDDGCNWRUEFM-UMKMFDOBSA-N	CCCCCCCCCCCCCCCCCC(=O)OC[C@]([H])(COP([O-])(=O)OCC[N+](C)(C)C)OC(=O)CCC\C=C/C\C=C/C\C=C/CCCCCCCC	MML	Yes								12.5	Yes				25					0	12.5		0	1	0	1
HMDB0008047	PC(18:0/20:3(8Z,11Z,14Z))	24778857		86177		VGSUMLIRUGDCTF-NSMRCOLJSA-N	CCCCCCCCCCCCCCCCCC(=O)OC[C@]([H])(COP([O-])(=O)OCC[N+](C)(C)C)OC(=O)CCCCCC\C=C/C\C=C/C\C=C/CCCCC	MML	Yes								12.5	Yes				25					0	12.5		0	1	0	1
HMDB0008072	PC(18:1(11Z)/18:2(9Z,12Z))	53478723		89691		YBNAKFLXDDROCX-YGRWKTHCSA-N	CCCCCC\C=C/CCCCCCCCCC(=O)OC[C@]([H])(COP([O-])(=O)OCC[N+](C)(C)C)OC(=O)CCCCCCC\C=C/C\C=C/CCCCC	MML	Yes								12.5	Yes				25					0	12.5		0	1	0	1
HMDB0008105	PC(18:1(9Z)/18:2(9Z,12Z))	24778939		74670		GDWULUGDXGHJIJ-VJHNMZKJSA-N	CCCCCCCC\C=C/CCCCCCCC(=O)OC[C@]([H])(COP([O-])(=O)OCC[N+](C)(C)C)OC(=O)CCCCCCC\C=C/C\C=C/CCCCC	MML	Yes								12.5	Yes				25					0	12.5		0	1	0	1
HMDB0008434	PC(20:4(5Z,8Z,11Z,14Z)/18:2(9Z,12Z))	52923295		86184		PLZBTDKJYHXIEW-DZUXOTHRSA-N	CCCCC\C=C/C\C=C/CCCCCCCC(=O)O[C@]([H])(COC(=O)CCC\C=C/C\C=C/C\C=C/C\C=C/CCCCC)COP([O-])(=O)OCC[N+](C)(C)C	MML								Yes	12.5	Yes				25					0	12.5		0	1	0	1
HMDB0010150	PIP3(16:0/18:1(9Z))		C00626			DJAHJSLZGQTVQW-MISQBZJTSA-N	CCCCCCCCCCCCCCCC(=O)OC[C@]([H])(COP(O)(=O)O[C@H]1C(O)C(OP(=O)(O)O)C(OP(=O)(O)O)[C@@H](OP(=O)(O)O)C1O)OC(=O)CCCCCCC\C=C/CCCCCCCC	Tox21			Yes						12.5					0				Yes	25	12.5		0	0	0	0
HMDB0034879	1-[(5-Amino-5-carboxypentyl)amino]-1-deoxyfructose					ZAWLGBRDVQURAK-UHFFFAOYSA-N	NC(CCCCNCC1(O)OC(CO)C(O)C1O)C(O)=O	MML								Yes	12.5				Yes	25					0	12.5		0	1	1	2
HMDB0006855	(S)-2-Acetolactate	440878	C06010	18409	71698-08-3	NMDWGEGFJUBKLB-YFKPBYRVSA-N	CC(=O)[C@](C)(O)C(O)=O	Publications								Yes	12.5					0		Yes			25	12.5	KEGG	1	1	1	2
HMDB0000449	5a-Tetrahydrocorticosterone	101790		89328	600-63-5	RHQQHZQUAMFINJ-NZTKVECHSA-N	[H][C@@]12CC[C@H](C(=O)CO)[C@@]1(C)C[C@H](O)[C@@]1([H])[C@@]2([H])CC[C@@]2([H])C[C@H](O)CC[C@]12C	MML								Yes	12.5	Yes				25					0	12.5		0	1	1	2
HMDB0003976	D-Glucuronic acid 1-phosphate	440650		35145		AIQDYKMWENWVQJ-AQKNRBDQSA-N	O[C@@H]1[C@@H](O)C(OP(O)(O)=O)O[C@@H]([C@H]1O)C(O)=O	Publications								Yes	12.5				Yes	25					0	12.5		0	1	1	2
HMDB0060244	Phosphodimethylethanolamine	151438	C13482	31997	6909-62-2	BLHVJAAEHMLMOI-UHFFFAOYSA-N	CN(C)CCOP(O)(O)=O	Publications								Yes	12.5					0		Yes			25	12.5	KEGG	1	1	1	2
HMDB0000385	12a-Hydroxy-3-oxocholadienic acid	53477691				DJVAMCYXFUWMLS-RVOJYKBWSA-N	C[C@H](CCC(O)=O)C1CCC2C3C=CC4=CC(=O)CC[C@]4(C)C3C[C@H](O)[C@]12C	Publications								Yes	12.5				Yes	25					0	12.5		0	1	1	2
HMDB0010357	Tetrahydroaldosterone-3-glucuronide	167918		88728	23567-25-1	CGIURIOFMWUPSV-RUQPETGGSA-N	[H][C@@]12CC3(C(O)O1)C(CC[C@@H]3C(=O)CO)C1CCC3CC(CC[C@]3(C)C21)O[C@@H]1O[C@@H]([C@@H](O)[C@@H](O)[C@H]1O)C(O)=O	MML				Yes					12.5			Yes		25					0	12.5		0	0	1	1
HMDB0003148	Argininic acid	160437		32695	157-07-3	BMFMQGXDDJALKQ-BYPYZUCNSA-N	NC(=N)NCCC[C@H](O)C(O)=O	MML							Yes		12.5	Yes				25					0	12.5		0	0	1	1
HMDB0029037	Serylglutamine	21285386		74808		UJTZHGHXJKIAOS-UHFFFAOYSA-N	NC(CO)C(=O)NC(CCC(N)=O)C(O)=O	Publications								Yes	12.5				Yes	25					0	12.5		0	1	0	1
HMDB0002335	Aspartyl-L-proline	170612			42155-95-3	UKGGPJNBONZZCM-WDSKDSINSA-N	N[C@@H](CC(O)=O)C(=O)N1CCC[C@H]1C(O)=O	Publications								Yes	12.5				Yes	25					0	12.5		0	1	0	1
HMDB0003128	Cortolone	160499	C05481	3899	516-42-7	JXCOSKURGJMQSG-AZQJGLEESA-N	[H][C@@]12CC[C@](O)([C@@H](O)CO)[C@@]1(C)CC(=O)[C@@]1([H])[C@@]2([H])CC[C@]2([H])C[C@H](O)CC[C@]12C	MML					Yes				12.5					0		Yes			25	12.5	KEGG	1	1	1	2
HMDB0007219	DG(18:1(9Z)/18:2(9Z,12Z)/0:0)	9543722		75450		BLZVZPYMHLXLHG-JOBMVARSSA-N	[H][C@](CO)(COC(=O)CCCCCCC\C=C/CCCCCCCC)OC(=O)CCCCCCC\C=C/C\C=C/CCCCC	MML	Yes								12.5					0					0	4.16667		0	1	1	2
HMDB0010390	LysoPC(20:0/0:0)	24779473		74968		UATOAILWGVYRQS-HHHXNRCGSA-N	[H][C@@](O)(COC(=O)CCCCCCCCCCCCCCCCCCC)COP([O-])(=O)OCC[N+](C)(C)C	MML								Yes	12.5					0					0	4.16667		0	1	1	2
HMDB0000894	Vinylacetylglycine	53477718		74435		UKISAGFGRDHYFO-UHFFFAOYSA-N	OC(=O)CNC(=O)CC=C	MML								Yes	12.5					0					0	4.16667		0	1	1	2
HMDB0000424	2-Hydroxydecanedioic acid	128458		89312	103963-71-9	LPIOYESQKJFWPQ-UHFFFAOYSA-N	OC(CCCCCCCC(O)=O)C(O)=O	MML								Yes	12.5					0					0	4.16667		0	1	1	2
HMDB0000498	4-Deoxyerythronic acid	13120901				LOUGYXZSURQALL-PWNYCUMCSA-N	C[C@@H](O)[C@@H](O)C(O)=O	MML								Yes	12.5					0					0	4.16667		0	1	1	2
HMDB0002201	N-Carboxyethyl-g-aminobutyric acid	2572		138529	4386-03-02	SRGQUICKDUQCKO-UHFFFAOYSA-N	OC(=O)CCCNCCC(O)=O	MML								Yes	12.5					0					0	4.16667		0	1	1	2
HMDB0038555	(9S,10E,12S,13S)-9,12,13-Trihydroxy-10-octadecenoic acid	5282966			29907-56-0	MDIUMSLCYIJBQC-BUHFOSPRSA-N	CCCCCC(O)C(O)\C=C\C(O)CCCCCCCC(O)=O	CTD					Yes				12.5					0					0	4.16667		0	1	1	2
HMDB0006220	13-cis-Retinal	6436079		45487	472-86-6	NCYCYZXNIZJOKI-HWCYFHEPSA-N	C\C(\C=C\C=C(/C)\C=C\C1=C(C)CCCC1(C)C)=C\C=O	Tox21			Yes						12.5					0					0	4.16667		0	0	1	1
HMDB0005045	15(S)-Hydroxyeicosatrienoic acid	5283145		15558		IUKXMNDGTWTNTP-OAHXIXLCSA-N	CCCCC[C@H](O)\C=C\C=C/C\C=C/CCCCCCC(O)=O	MML					Yes				12.5					0					0	4.16667		0	1	1	2
HMDB0031067	(S)-14-Methylhexadecanoic acid	22207		84874	5918-29-6	FXUKWLSZZHVEJD-UHFFFAOYSA-N	CCC(C)CCCCCCCCCCCCC(O)=O	MML	Yes								12.5					0					0	4.16667		0	1	1	2
HMDB0005895	4-Hydroxyestrone	53477797		87602	3131-23-5	XQZVQQZZOVBNLU-KQWCVQSUSA-N	C[C@@]12CCC3C(CCC4=C3C=CC(O)=C4O)C1CCC2=O	CTD					Yes				12.5					0					0	4.16667		0	1	1	2
HMDB0012105	SM(d18:1/23:0)	46891684		83880		SXZWBNWTCVLZJN-NMIJJABPSA-N	CCCCCCCCCCCCCCCCCCCCCCC(=O)N[C@@H](COP([O-])(=O)OCC[N+](C)(C)C)[C@H](O)\C=C\CCCCCCCCCCCCC	MML	Yes								12.5					0					0	4.16667		0	1	1	2
HMDB0011172	gamma-Glutamylvaline	7015683		68848		AQAKHZVPOOGUCK-XPUUQOCRSA-N	CC(C)[C@H](NC(=O)CC[C@H](N)C(O)=O)C(O)=O	MML								Yes	12.5					0					0	4.16667		0	1	1	2
HMDB0000867	Ribonic acid	5460677	C01685	21077		QXKAIJAYHKCRRA-BXXZVTAOSA-N	OC[C@@H](O)[C@@H](O)[C@@H](O)C(O)=O	MML								Yes	12.5					0					0	4.16667		0	1	1	2
HMDB0000442	(S)-3-Hydroxybutyric acid	94318	C03197	17290	6168-83-8	WHBMMWSBFZVSSR-VKHMYHEASA-N	C[C@H](O)CC(O)=O	MML								Yes	12.5					0					0	4.16667		0	1	1	2
HMDB0011490	LysoPE(0:0/22:0)	53480939		138520		NVLXNEISHNIEBO-AREMUKBSSA-N	[H][C@@](CO)(COP(O)(=O)OCCN)OC(=O)CCCCCCCCCCCCCCCCCCCCC	BASF	Yes								12.5					0					0	4.16667		0	1	1	2
HMDB0002984	11-Hydroxyandrosterone	10286365	C14606	34350	57-61-4	PIXFHVWJOVNKQK-PTXZMSDUSA-N	[H][C@@]12CCC(=O)[C@@]1(C)C[C@H](O)[C@@]1([H])[C@@]2([H])CC[C@@]2([H])C[C@H](O)CC[C@]12C	MML								Yes	12.5					0					0	4.16667		0	1	1	2
HMDB0012328	Palmitelaidic acid	5282745		59265	10030-73-6	SECPZKHBENQXJG-BQYQJAHWSA-N	CCCCCC\C=C\CCCCCCCC(O)=O	MML								Yes	12.5					0					0	4.16667		0	1	1	2
HMDB0059719	Heptylmalonic acid	136574		70747	760-54-3	YSFZWUJOBANROZ-UHFFFAOYSA-N	CCCCCCCC(C(O)=O)C(O)=O	MML								Yes	12.5					0					0	4.16667		0	1	1	2
HMDB0061861	Octyl 4-methoxycinnamic acid		D05225		5466-77-3	YBGZDTIWKVFICR-JLHYYAGUSA-N	[H]\C(=C(\[H])C1=CC=C(OC)C=C1)C(=O)OCC(CC)CCCC	MML					Yes				12.5					0					0	4.16667		0	1	1	2
HMDB0041805	2-Thiothiazolidine-4-carboxylic acid	3035791		136957	98169-56-3	SQUOCHQOQMZGQP-REOHCLBHSA-N	[H][C@]1(CSC(S)=N1)C(O)=O	CTD					Yes				12.5					0					0	4.16667		0	1	1	2
HMDB0000403	2-Hydroxyadenine	76900		62462	3373-53-3	DRAVOWXCEBXPTN-UHFFFAOYSA-N	NC1=NC(O)=NC2=C1NC=N2	MML								Yes	12.5					0					0	4.16667		0	1	1	2
HMDB0006726	CE(20:4(5Z,8Z,11Z,14Z))	6479222		82751		IMXSFYNMSOULQS-SFCOZWKYSA-N	CCCCC\C=C/C\C=C/C\C=C/C\C=C/CCCC(=O)O[C@H]1CC[C@]2(C)C3CC[C@]4(C)C(CCC4C3CC=C2C1)[C@H](C)CCCC(C)C	MML	Yes								12.5					0					0	4.16667		0	1	1	2
HMDB0000732	Hydroxykynurenine	89	C02794	1547	2147-61-7	VCKPUUFAIGNJHC-UHFFFAOYSA-N	NC(CC(=O)C1=C(N)C(O)=CC=C1)C(O)=O	MML								Yes	12.5					0					0	4.16667		0	1	1	2
HMDB0037397	xi-17-Methyloctadecanoic acid	3083779		133136	2724-59-6	YETXGSGCWODRAA-UHFFFAOYSA-N	CC(C)CCCCCCCCCCCCCCCC(O)=O	MML	Yes								12.5					0					0	4.16667		0	1	1	2
HMDB0010209	15-HEPE	53480357		72627	86282-92-0	UDXLGBLAJBYLSZ-XBCQTNLFSA-N	CC\C=C/C(O)C\C=C\C=C/C\C=C/C\C=C/CCCC(O)=O	MML					Yes				12.5					0					0	4.16667		0	1	1	2
HMDB0062640	3-hydroxy-2-isobutyrate	11966314	C01188	18064	1910-47-0	DBXBTMSZEOQQDU-UHFFFAOYSA-N	CC(CO)C(O)=O	MML	Yes								12.5					0					0	4.16667		0	1	1	2
HMDB0003603	CE(10:0)	4225619		89029	1183-04-6	LJGMGXXCKVFFIS-UHFFFAOYSA-N	CCCCCCCCCC(=O)OC1CCC2(C)C3CCC4(C)C(CCC4C3CC=C2C1)C(C)CCCC(C)C	MML							Yes		12.5					0					0	4.16667		0	0	1	1
HMDB0000567	Cinnamic acid	5372954		27386	140-10-3	WBYWAXJHAXSJNI-SREVYHEPSA-N	OC(=O)\C=C/C1=CC=CC=C1	MML								Yes	12.5					0					0	4.16667		0	1	1	2
HMDB0028816	Glutamylcysteine	10171468				PABVKUJVLNMOJP-WHFBIAKZSA-N	N[C@@H](CCC(O)=O)C(=O)N[C@@H](CS)C(O)=O	MML								Yes	12.5					0					0	4.16667		0	1	0	1
HMDB0029581	(2E,4E)-2,4-Hexadienoic acid	643460	D05892	35962	24634-61-5	WSWCOQWTEOXDQX-MQQKCMAXSA-N	C\C=C\C=C\C(O)=O	MML							Yes		12.5					0					0	4.16667		0	0	1	1
HMDB0011723	2-Methylhippuric acid	91637		68455	42013-20-7	YOEBAVRJHRCKRE-UHFFFAOYSA-N	CC1=CC=CC=C1C(=O)NCC(O)=O	MML					Yes				12.5					0					0	4.16667		0	1	1	2
HMDB0011626	Dodecanol	8193	C02277	28878	112-53-8	LQZZUXJYWNFBMV-UHFFFAOYSA-N	CCCCCCCCCCCCO	MML	Yes								12.5					0					0	4.16667		0	1	1	2
HMDB0031066	16-Methylheptadecanoic acid	21859	C20356	84896	2724-58-5	XDOFQFKRPWOURC-UHFFFAOYSA-N	CC(C)CCCCCCCCCCCCCCC(O)=O	BASF	Yes								12.5					0					0	4.16667		0	1	1	2
HMDB0042011	S-Phenylmercapturic acid	95526			20614-68-0	CICOZWHZVMOPJS-UHFFFAOYSA-N	CC(O)=NC(CSC1=CC=CC=C1)C(O)=O	CTD					Yes				12.5					0					0	4.16667		0	1	1	2
HMDB0013821	2-Methyl-4-heptanone	7958		89195	108-83-8	PTTPXKJBFFKCEK-UHFFFAOYSA-N	CC(C)CC(=O)CC(C)C	MML							Yes		12.5					0					0	4.16667		0	0	1	1
HMDB0033724	Undecylenic acid	5634	C13910	35045	112-38-9	FRPZMMHWLSIFAZ-UHFFFAOYSA-N	OC(=O)CCCCCCCCC=C	MML							Yes		12.5					0					0	4.16667		0	0	1	1
HMDB0011621	Cinnamoylglycine	709625		68616	16534-24-0	YAADMLWHGMUGQL-VOTSOKGWSA-N	OC(=O)CNC(=O)\C=C\C1=CC=CC=C1	MML								Yes	12.5					0					0	4.16667		0	1	1	2
HMDB0059873	3-Ethylphenol	12101	C14386	34332	620-17-7	HMNKTRSOROOSPP-UHFFFAOYSA-N	CCC1=CC(O)=CC=C1	MML							Yes		12.5					0					0	4.16667		0	0	1	1
HMDB0031681	Dihydro-5-propyl-2(3H)-furanone	7742		89744	105-21-5	VLSVVMPLPMNWBH-UHFFFAOYSA-N	CCCC1CCC(=O)O1	MML							Yes		12.5					0					0	4.16667		0	0	1	1
HMDB0012897	Beta-Carboline	64961	C20157	109895	244-63-3	AIFRHYZBTHREPW-UHFFFAOYSA-N	N1C2=CC=CC=C2C2=C1C=NC=C2	MML					Yes				12.5					0					0	4.16667		0	1	1	2
HMDB0061734	Dimethylphosphate				24822-64-8	KKUKTXOBAWVSHC-UHFFFAOYSA-N	COP(O)(=O)OC	MML					Yes				12.5					0					0	4.16667		0	1	1	2
HMDB0029306	4-Ethylphenol	31242	C13637	49584	101052-19-1	HXDOZKJGKXYMEW-UHFFFAOYSA-N	CCC1=CC=C(O)C=C1	MML							Yes		12.5					0					0	4.16667		0	0	1	1
HMDB0000549	Gamma-Butyrolactone	7302	C01770	42639	187997-16-6	YEJRWHAVMIAJKC-UHFFFAOYSA-N	O=C1CCCO1	MML							Yes		12.5					0					0	4.16667		0	0	1	1
HMDB0034170	2-Hydroxybenzaldehyde	6998	C06202	16008	100-83-4	SMQUZDBALVYZAC-UHFFFAOYSA-N	OC1=CC=CC=C1C=O	MML							Yes		12.5					0					0	4.16667		0	0	1	1
HMDB0002345	Heneicosanoic acid	16898		78797	2363-71-5	CKDDRHZIAZRDBW-UHFFFAOYSA-N	CCCCCCCCCCCCCCCCCCCCC(O)=O	BASF	Yes								12.5					0					0	4.16667		0	1	1	2
HMDB0002006	2,3-Diaminopropionic acid	97328	C06393	18383	54897-59-5	PECYZEOJVXMISF-REOHCLBHSA-N	NC[C@H](N)C(O)=O	MML								Yes	12.5					0					0	4.16667		0	1	1	2
HMDB0011658	2,8-Dihydroxyquinoline-beta-D-glucuronide	53481014		145209		YQBCNQXCTHWJOK-DKBOKBLXSA-N	O[C@H]1[C@H](OC2=NC3=C(C=CC=C3O)C=C2)O[C@@H]([C@@H](O)[C@@H]1O)C(O)=O	MML								Yes	12.5					0					0	4.16667		0	1	0	1
HMDB0000346	3-Deoxyarabinohexonic acid	152990		45626	29625-79-4	YGMNHEPVTNXLLS-VAYJURFESA-N	OC[C@@H](O)[C@@H](O)C[C@H](O)C(O)=O	Publications								Yes	12.5					0					0	4.16667		0	1	0	1
HMDB0013340	3-Hydroxy-9Z-octadecenoylcarnitine	53481699				YBCVTTMMURGSEY-QXZRMERTSA-N	CCCCCCCC\C=C/CCCCCC(O)CC(=O)O[C@@H](CC([O-])=O)C[N+](C)(C)C	MML								Yes	12.5					0					0	4.16667		0	1	0	1
HMDB0041706	Caffeic acid 3-sulfate	102261219		90242		VWQNTRNACRFUCQ-DUXPYHPUSA-N	[H]\C(=C(\[H])C1=CC(OS(O)(=O)=O)=C(O)C=C1)C(O)=O	MML								Yes	12.5					0					0	4.16667		0	1	0	1
HMDB0010371	CE(20:4(8Z,11Z,14Z,17Z))	53480459		88755		HZUAPDDXDDVFOX-FETKFLJASA-N	CC\C=C/C\C=C/C\C=C/C\C=C/CCCCCCC(=O)O[C@H]1CC[C@]2(C)C3CC[C@]4(C)C(CCC4C3CC=C2C1)[C@H](C)CCCC(C)C	MML	Yes								12.5					0					0	4.16667		0	1	0	1
HMDB0007007	CPA(18:2(9Z,12Z)/0:0)	53477947		137248		AZRMIMGGEACCGU-HZJYTTRNSA-N	CCCCC\C=C/C\C=C/CCCCCCCC(=O)OCC1COP(O)(=O)O1	Publications								Yes	12.5					0					0	4.16667		0	1	0	1
HMDB0007190	DG(18:1(11Z)/18:2(9Z,12Z)/0:0)	53478065		88372		MVVNDYZCYMTEHS-LCRPXGJOSA-N	[H][C@](CO)(COC(=O)CCCCCCCCC\C=C/CCCCCC)OC(=O)CCCCCCC\C=C/C\C=C/CCCCC	MML	Yes								12.5					0					0	4.16667		0	1	0	1
HMDB0041749	Isoferuloyl C1-glucuronide					RBJXXYNRHTWXDN-MBAOVNHDSA-N	COC1=CC=C(\C=C\C(=O)O[C@@H]2O[C@@H]([C@@H](O)[C@H](O)[C@H]2O)C(O)=O)C=C1O	Publications								Yes	12.5					0					0	4.16667		0	1	0	1
HMDB0010380	LysoPC(14:1(9Z))	24779456		73794		JXGLGTFMAQOJBB-HEDKFQSOSA-N	CCCC\C=C/CCCCCCCC(=O)OC[C@@]([H])(O)COP([O-])(=O)OCC[N+](C)(C)C	MML								Yes	12.5					0					0	4.16667		0	1	0	1
HMDB0010397	LysoPC(20:5(5Z,8Z,11Z,14Z,17Z))	11757087		88686	162440-04-2	PDIGSOAOQOXRDU-WJPZTBRDSA-N	CC\C=C/C\C=C/C\C=C/C\C=C/C\C=C/CCCC(=O)OC[C@](O)([H])COP([O-])(=O)OCC[N+](C)(C)C	MML								Yes	12.5					0					0	4.16667		0	1	0	1
HMDB0010401	LysoPC(22:4(7Z,10Z,13Z,16Z))	52924039				ZOJBSSVHFSBHMP-JJJSWPRASA-N	CCCCC\C=C/C\C=C/C\C=C/C\C=C/CCCCCC(=O)OC[C@](O)([H])COP([O-])(=O)OCC[N+](C)(C)C	MML								Yes	12.5					0					0	4.16667		0	1	0	1
HMDB0010407	LysoPC(P-16:0)	10917802		73850		HTZINLFNXLXRBC-CQLBIITFSA-N	CCCCCCCCCCCCCC\C=C/OC[C@](O)([H])COP([O-])(=O)OCC[N+](C)(C)C	MML								Yes	12.5					0					0	4.16667		0	1	0	1
HMDB0011524	LysoPE(22:5(4Z,7Z,10Z,13Z,16Z)/0:0)	53480954				GUWNUQBHHWXHBE-GOGKNFEWSA-N	[H][C@@](O)(COC(=O)CC\C=C/C\C=C/C\C=C/C\C=C/C\C=C/CCCCC)COP(O)(=O)OCCN	BASF	Yes								12.5					0					0	4.16667		0	1	0	1
HMDB0041942	N-Acetyl-S-(N-methylcarbamoyl)cysteine	108218	C11490	2355	103974-29-4	MXRPNYMMDLFYDL-YFKPBYRVSA-N	[H][C@@](CSC(O)=NC)(N=C(C)O)C(O)=O	CTD					Yes				12.5					0					0	4.16667		0	1	0	1
HMDB0009060	PE(18:1(9Z)/18:2(9Z,12Z))	9546753		74977		GKAFCSRKMWFPSJ-RJXNKANHSA-N	[H][C@@](COC(=O)CCCCCCC\C=C/CCCCCCCC)(COP(O)(=O)OCCN)OC(=O)CCCCCCC\C=C/C\C=C/CCCCC	MML								Yes	12.5					0					0	4.16667		0	1	0	1
HMDB0009318	PE(20:3(5Z,8Z,11Z)/15:0)	53479744				PSURXMZIAXZYTD-GDDGCPKUSA-N	[H][C@@](COC(=O)CCC\C=C/C\C=C/C\C=C/CCCCCCCC)(COP(O)(=O)OCCN)OC(=O)CCCCCCCCCCCCCC	Publications								Yes	12.5					0					0	4.16667		0	1	0	1
HMDB0060104	Prostaglandin C1	5280715	C04686	15546	35687-86-6	PUIBPGHAXSCVRF-QHFGJBOXSA-N	CCCCC[C@H](O)\C=C\C1=CCC(=O)[C@@H]1CCCCCCC(O)=O	Publications								Yes	12.5					0					0	4.16667		0	1	0	1
HMDB0240638	SM(d18:2(4E,14Z)/16:0)	52931235				YLWSJLLZUHSIEA-CKSUKHGVSA-N	[H][C@@](COP([O-])(=O)OCC[N+](C)(C)C)(NC(=O)CCCCCCCCCCCCCCC)[C@H](O)\C=C\CCCCCCCC\C=C/CCC	BASF	Yes								12.5					0					0	4.16667		0	1	0	1
HMDB0240631	SM(d18:2(4E,14Z)/18:0)	52931161				NELGJAUZKNHZLS-NUIAMLAYSA-N	[H][C@@](COP([O-])(=O)OCC[N+](C)(C)C)(NC(=O)CCCCCCCCCCCCCCCCC)[C@H](O)\C=C\CCCCCCCC\C=C/CCC	BASF	Yes								12.5					0					0	4.16667		0	1	0	1
HMDB0044095	TG(16:0/18:1(11Z)/18:3(6Z,9Z,12Z))					AGZKWUAHBZQQNY-KYTQBJKTSA-N	[H][C@](COC(=O)CCCCCCCCCCCCCCC)(COC(=O)CCCC\C=C/C\C=C/C\C=C/CCCCC)OC(=O)CCCCCCCCC\C=C/CCCCCC	BASF	Yes								12.5					0					0	4.16667		0	1	0	1
HMDB0044102	TG(16:0/18:1(11Z)/18:3(9Z,12Z,15Z))					VMDPPWLXQNSYER-RPLIZZJZSA-N	[H][C@](COC(=O)CCCCCCCCCCCCCCC)(COC(=O)CCCCCCC\C=C/C\C=C/C\C=C/CC)OC(=O)CCCCCCCCC\C=C/CCCCCC	BASF	Yes								12.5					0					0	4.16667		0	1	0	1
HMDB0044123	TG(16:0/18:1(9Z)/18:3(6Z,9Z,12Z))					ZZYGNXBDVZTTTC-IPOYGSLFSA-N	[H][C@](COC(=O)CCCCCCCCCCCCCCC)(COC(=O)CCCC\C=C/C\C=C/C\C=C/CCCCC)OC(=O)CCCCCCC\C=C/CCCCCCCC	BASF	Yes								12.5					0					0	4.16667		0	1	0	1
HMDB0044130	TG(16:0/18:1(9Z)/18:3(9Z,12Z,15Z))	100926274				HMIFBOVAIYAEFO-DMVFSZKGSA-N	[H][C@](COC(=O)CCCCCCCCCCCCCCC)(COC(=O)CCCCCCC\C=C/C\C=C/C\C=C/CC)OC(=O)CCCCCCC\C=C/CCCCCCCC	BASF	Yes								12.5					0					0	4.16667		0	1	0	1
HMDB0049394	TG(18:1(11Z)/18:2(9Z,12Z)/18:3(6Z,9Z,12Z))					ZNCNZXFLJVFHHF-YAGCGPQNSA-N	[H][C@](COC(=O)CCCCCCCCC\C=C/CCCCCC)(COC(=O)CCCC\C=C/C\C=C/C\C=C/CCCCC)OC(=O)CCCCCCC\C=C/C\C=C/CCCCC	BASF	Yes								12.5					0					0	4.16667		0	1	0	1
HMDB0049401	TG(18:1(11Z)/18:2(9Z,12Z)/18:3(9Z,12Z,15Z))					HEHVPAUCXOHKDR-RTGXSHNPSA-N	[H][C@](COC(=O)CCCCCCCCC\C=C/CCCCCC)(COC(=O)CCCCCCC\C=C/C\C=C/C\C=C/CC)OC(=O)CCCCCCC\C=C/C\C=C/CCCCC	BASF	Yes								12.5					0					0	4.16667		0	1	0	1
HMDB0050007	TG(18:1(9Z)/18:2(9Z,12Z)/18:3(6Z,9Z,12Z))					IXLZJCDOWKHYDW-BEZBGMBTSA-N	[H][C@](COC(=O)CCCCCCC\C=C/CCCCCCCC)(COC(=O)CCCC\C=C/C\C=C/C\C=C/CCCCC)OC(=O)CCCCCCC\C=C/C\C=C/CCCCC	BASF	Yes								12.5					0					0	4.16667		0	1	0	1
HMDB0050014	TG(18:1(9Z)/18:2(9Z,12Z)/18:3(9Z,12Z,15Z))	100921577				OTUIORVXGJUHBH-JBQDKWDBSA-N	[H][C@](COC(=O)CCCCCCC\C=C/CCCCCCCC)(COC(=O)CCCCCCC\C=C/C\C=C/C\C=C/CC)OC(=O)CCCCCCC\C=C/C\C=C/CCCCC	BASF	Yes								12.5					0					0	4.16667		0	1	0	1
HMDB0006351	Vaccenyl carnitine	53477830		89742		HOAMADDCQBUDDY-YSESTWPTSA-N	CCCCCC\C=C\CCCCCCCCCC(=O)O[C@@H](CC([O-])=O)C[N+](C)(C)C	Publications								Yes	12.5					0					0	4.16667		0	1	0	1
HMDB0002536	Isodeoxycholic acid	164672	C17661	81256	566-17-6	ZHCAAZIHTDCFJX-QLEQUTGBSA-N	[H][C@@]1(CC[C@@]2([H])[C@]3([H])[C@H](O)C[C@]4([H])CCCC[C@]4(C)[C@@]3([H])C[C@H](O)[C@]12C)[C@H](C)CCC(O)=O	MML								Yes	12.5					0					0	4.16667		0	1	1	2
HMDB0125533	3-(3,5-dihydroxyphenyl)propanoic acid				26539-01-5	ITPFIKQWNDGDLG-UHFFFAOYSA-N	OC(=O)CCC1=CC(O)=CC(O)=C1	CTD					Yes				12.5					0					0	4.16667		0	1	1	2
HMDB0010404	LysoPC(22:6(4Z,7Z,10Z,13Z,16Z,19Z))	10415542		73873		LSOWKZULVQWMLY-APPDJCNMSA-N	CC\C=C/C\C=C/C\C=C/C\C=C/C\C=C/C\C=C/CCC(=O)OC[C@@H](O)COP([O-])(=O)OCC[N+](C)(C)C	MML								Yes	12.5					0					0	4.16667		0	1	1	2
HMDB0062784	Octadecadienoate	5312457		25626	121250-47-3	ADHNUPOJJCKWRT-JLXBFWJWSA-N	[H]\C(CCCCCCCCCCCCC)=C(\[H])/C(/[H])=C(\[H])C(O)=O	Publications								Yes	12.5					0					0	4.16667		0	1	1	2
HMDB0041788	Vanillic acid 4-sulfate	382946		88847		TXRKUXPAEPOCIX-UHFFFAOYSA-N	COC1=C(OS(O)(=O)=O)C=CC(=C1)C(O)=O	MML								Yes	12.5					0					0	4.16667		0	1	0	1
